# Supplementary material for: Brachiopod genome unveils the evolution of BMP signalling in bilaterian body patterning
Source: Nat Commun. 2026 Mar 12;17:3856. doi: 10.1038/s41467-026-70403-5 (PMC13121700; doi:10.1038/s41467-026-70403-5)
Supplement: Supplementary file 4 — Supplementary Data 1–40 [file 41467_2026_70403_MOESM4_ESM.xlsx]

## Sheet: 1. Sequencing statistics
PacBio HiFi read statistics
Species	Tissue	Read number	Total number of bases	Maximum read length (bp)	Mean read length (bp)
L. anatina	mantle, lophophore, and adductor muscle	2624264	34069092462	43611	12982
Hi-C statistics
Species	Tissue	Clean reads	Mapped reads	Mapped reads (%)	Duplicated reads	Valid pairs (= mapped reads - duplicated reads)
L. anatina	mantle, lophophore, and adductor muscle	171210738	149202392	87.1455	35744970	113457422

## Sheet: 2. Hi-C genome scaffolding
Superscaffold	Number of contings	Length of contigs	Length of superscaffold
chr1	6	71918473	71920973
chr2	2	49366815	49367315
chr3	1	34252355	34252355
chr4	4	30084556	30086056
chr5	6	25661712	25664212
chr6	2	24769930	24770430
chr7	3	24364059	24365059
chr8	3	20822434	20823434
chr9	4	20476484	20477984
chr10	3	20310182	20311182
TOTAL	34	322027000	322039000

## Sheet: 3. Individual scaffold stats
Scaffold	Length (bp)	GC content (%)	Bases masked (%)
chr1	71920973	35.7	22.99
chr2	49367315	35.82	24.86
chr3	34252355	36.49	29.59
chr4	30086056	36.97	39.46
chr5	25664212	37.17	41.15
chr6	24770430	36.72	29.66
chr7	24365059	36.78	29.24
chr8	20823434	37.25	41.53
chr9	20477984	37.12	38.53
chr10	20311182	37.02	35.27
unanchor2	31104	37.57	62.77
unanchor3	37062	36.05	45.59
unanchor8	598555	40.89	95.18
unanchor80	11774	40	99.89
unanchor81	50000	38.57	84.98
unanchor82	6515794	36.63	62.67

## Sheet: 4. RepeatMasker output
Class	Subclass/Superfamily	Family	Lingula anatina (% of genome)	Phoronis australis (% of genome)	Bugulina stolonifera (% of genome)	Membranipora membranacea (% of genome)
Retrotransposon	SINE	-	0.09	0.12	0.38	0.36
Retrotransposon	Penelope	-	0	0.04	0.14	0
Retrotransposon	LINE	CRE/SLACS	0	0	0	0.02
Retrotransposon	LINE	L2/CR1/Rex	0.44	0.69	1.58	2.91
Retrotransposon	LINE	R1/LOA/Jockey	0.01	0.17	0	0.13
Retrotransposon	LINE	R2/R4/NeSL	0	0.12	0.06	0.89
Retrotransposon	LINE	RTE/Bov-B	0.64	0.64	0.2	0.42
Retrotransposon	LINE	L1/CIN4	0	0	0.01	0.26
Retrotransposon	LTR element	BEL/Pao	0.26	0.13	0.44	0.39
Retrotransposon	LTR element	Ty1/Copia	0.02	0.1	0.32	0.34
Retrotransposon	LTR element	Gypsy/DIRS1	2.04	1.55	4.69	1.76
Retrotransposon	LTR element	Retroviral	0.06	0.1	0.57	0.22
DNA transposon	-	hobo-Activator	0.6	0.81	1.15	0.36
DNA transposon	-	Tc1-IS630-Pogo	1.26	0.37	0.46	0.29
DNA transposon	-	En-Spm	0	0	0	0
DNA transposon	-	MULE-MuDR	0.06	0.02	0.03	0.28
DNA transposon	-	PiggyBac	0.03	0.03	0.14	0.07
DNA transposon	-	Tourist/Harbinger	0.22	0.11	0.21	0.21
DNA transposon	-	Other (Mirage, P-element, Transib)	0.02	0.08	0.1	0.26
Rolling Circle	-	-	0.35	0.49	0.1	0.1
Unclassified	-	-	19.69	36.03	14.27	22.49
Small RNA	-	-	0	0	0	0
Satellites	-	-	0.07	0.02	0.35	0.03
Simple Repeats	-	-	1.73	0.36	1.72	0.76
Low Complexity Repeats	-	-	0.21	0.04	0.07	0.05
Totals
Retrotransposon			5.79	6.87	9.59	8.99
DNA transposon			3.84	5.64	7.87	3.04
Unclassified			19.69	36.03	14.27	22.49
Total interspersed repeats			29.32	48.58	31.87	34.52
Total masked			31.68	49.49	34.1	35.46

## Sheet: 5. Lingula genome statistics
Assembly	Lingula v3	Lingula v2
Reference	This work	Luo et al. 2018; Luo et al. 2015
Genome size (Mb)	329	406
Genome size (chromosome-level scaffolds only, Mb)	322	NA
Sequencing coverage	405-fold	226-fold
Number of scaffolds	16	2677
Number of scaffolds > 10 Mb	10	0
Scaffold N50 (Mb)	30.1	0.5
Contig N50 (kb)	22282	58.2
GC content (%)	36.5	36.4
Repeats (%)	31.7	23.3
Number of genes	24330	29907
Gene density (per Mb)	73.9514	73.7
Mean gene size (bp)	7334.98	7725
Mean transcript size (bp)	8365	1551
Mean number of introns per gene	7	7.3
Mean intron size (bp)	811	840
Genome BUSCO metazoa odb10 (n = 954)	C:97.5%[S:96.6%,D:0.9%],F:1.8%,M:0.7%	C:97.6%[S:76.8%,D:20.8%],F:1.6%,M:0.8%

## Sheet: 6. Gene annotation summary 
Annotation type	Statistic name	Statistic
Genome	GC (%)	36.48
	Interspersed repeats GC (%)	39.0172
	Masked (%)	31.68
BRAKER gene prediction	Number of gene models	24330
	Number of transcripts	29458
	Average GC (%)	46.2834
	Average gene length (bp)	7335
InterProScan	IPR(%)	73.2534
	IPR_uniq	7869
	Pfam(%)	71.9906
	pfam_uniq	5543
	PANTHER(%)	74.4857
	PANTHER_uniq	6527
	GO(%)	50.3768
	PIRSF(%)	3.89707
	PIRSF_uniq	567
KofamScan (KEGG Orthology)	ko(%)	86.1566
	ko_uniq	21791
eggNOG	eggNOG	84.7953
	COG	79.4046
	GO	54.7797
	EC	18.5179
	CAZy	2.05038

## Sheet: 7. InterProScan Output
Gene ID	Sequence length	Analysis	Signature accession	Signature description	Start location	Stop location	Score	InterPro annotations accession	InterPro annotations descriptions	GO annotations
1_LINAN_t1	497	Pfam	PF07648	Kazal-type serine protease inhibitor domain	199	231	0.00042	IPR002350	Kazal domain	GO:0005515
1_LINAN_t1	497	Pfam	PF07648	Kazal-type serine protease inhibitor domain	430	469	7.2e-05	IPR002350	Kazal domain	GO:0005515
1_LINAN_t1	497	Pfam	PF07648	Kazal-type serine protease inhibitor domain	271	303	2.9e-05	IPR002350	Kazal domain	GO:0005515
1_LINAN_t1	497	Pfam	PF07648	Kazal-type serine protease inhibitor domain	360	392	5.6e-05	IPR002350	Kazal domain	GO:0005515
1_LINAN_t1	497	Pfam	PF07648	Kazal-type serine protease inhibitor domain	117	151	0.00035	IPR002350	Kazal domain	GO:0005515
1_LINAN_t1	497	PANTHER	PTHR10913	FOLLISTATIN-RELATED	270	468	1.7e-19	-	-
10_LINAN_t1	664	PANTHER	PTHR11616	SODIUM/CHLORIDE DEPENDENT TRANSPORTER	40	612	2.4e-233	IPR000175	Sodium:neurotransmitter symporter	GO:0016020
10_LINAN_t1	664	Pfam	PF00209	Sodium:neurotransmitter symporter family	55	598	3.2e-202	IPR000175	Sodium:neurotransmitter symporter	GO:0016020
100_LINAN_t1	558	Pfam	PF00059	Lectin C-type domain	43	147	1.8e-11	IPR001304	C-type lectin-like	-
100_LINAN_t1	558	PANTHER	PTHR22802	C-TYPE LECTIN SUPERFAMILY MEMBER	31	158	2e-11	-	-
1000_LINAN_t1	120	PANTHER	PTHR20900	NADH:UBIQUINONE OXIDOREDUCTASE B18-LIKE SUBUNIT	15	108	3.4e-25	IPR008698	NADH dehydrogenase [ubiquinone] 1 beta subcomplex subunit 7, NDUB7	GO:0005739
1000_LINAN_t1	120	Pfam	PF05676	NADH-ubiquinone oxidoreductase B18 subunit (NDUFB7)	36	96	6.8e-20	IPR008698	NADH dehydrogenase [ubiquinone] 1 beta subcomplex subunit 7, NDUB7	GO:0005739
10000_LINAN_t1	472	Pfam	PF04587	ADP-specific Phosphofructokinase/Glucokinase conserved region	57	469	1.2e-137	IPR007666	ADP-specific phosphofructokinase/glucokinase	GO:0005975|GO:0016773
10000_LINAN_t1	472	PANTHER	PTHR21208	ADP-DEPENDENT GLUCOKINASE	11	471	9.2e-112	IPR007666	ADP-specific phosphofructokinase/glucokinase	GO:0005975|GO:0016773
10000_LINAN_t2	477	Pfam	PF04587	ADP-specific Phosphofructokinase/Glucokinase conserved region	57	474	4.5e-145	IPR007666	ADP-specific phosphofructokinase/glucokinase	GO:0005975|GO:0016773
10000_LINAN_t2	477	PANTHER	PTHR21208	ADP-DEPENDENT GLUCOKINASE	11	476	1.9e-118	IPR007666	ADP-specific phosphofructokinase/glucokinase	GO:0005975|GO:0016773
10002_LINAN_t1	477	Pfam	PF04587	ADP-specific Phosphofructokinase/Glucokinase conserved region	57	474	1.1e-145	IPR007666	ADP-specific phosphofructokinase/glucokinase	GO:0005975|GO:0016773
10002_LINAN_t1	477	PANTHER	PTHR21208	ADP-DEPENDENT GLUCOKINASE	11	476	9.5e-119	IPR007666	ADP-specific phosphofructokinase/glucokinase	GO:0005975|GO:0016773
10003_LINAN_t1	423	Pfam	PF02798	Glutathione S-transferase, N-terminal domain	3	78	3.8e-15	IPR004045	Glutathione S-transferase, N-terminal	-
10003_LINAN_t1	423	Pfam	PF00647	Elongation factor 1 gamma, conserved domain	264	368	4.8e-44	IPR001662	Elongation factor 1B gamma, C-terminal	GO:0003746|GO:0006414
10003_LINAN_t1	423	PANTHER	PTHR43986	ELONGATION FACTOR 1-GAMMA	1	423	1.6e-143	-	-
10003_LINAN_t1	423	Pfam	PF00043	Glutathione S-transferase, C-terminal domain	105	195	1.9e-14	IPR004046	Glutathione S-transferase, C-terminal	-
10003_LINAN_t2	451	Pfam	PF00647	Elongation factor 1 gamma, conserved domain	292	396	5.4e-44	IPR001662	Elongation factor 1B gamma, C-terminal	GO:0003746|GO:0006414
10003_LINAN_t2	451	Pfam	PF02798	Glutathione S-transferase, N-terminal domain	33	106	2e-14	IPR004045	Glutathione S-transferase, N-terminal	-
10003_LINAN_t2	451	Pfam	PF00043	Glutathione S-transferase, C-terminal domain	133	223	2.1e-14	IPR004046	Glutathione S-transferase, C-terminal	-
10003_LINAN_t2	451	PANTHER	PTHR43986	ELONGATION FACTOR 1-GAMMA	33	451	2.8e-142	-	-
10004_LINAN_t1	170	PANTHER	PTHR45942	PROTEIN PHOSPATASE 3 REGULATORY SUBUNIT B ALPHA ISOFORM TYPE 1	2	170	2.4e-92	IPR015757	Calcineurin B protein	GO:0005509|GO:0008597
10004_LINAN_t1	170	Pfam	PF13499	EF-hand domain pair	89	156	1.2e-13	IPR002048	EF-hand domain	GO:0005509
10004_LINAN_t1	170	Pfam	PF13499	EF-hand domain pair	22	78	4.2e-09	IPR002048	EF-hand domain	GO:0005509
10005_LINAN_t1	894	Pfam	PF00595	PDZ domain	175	215	3.3e-07	IPR001478	PDZ domain	GO:0005515
10005_LINAN_t1	894	PANTHER	PTHR23348	PERIAXIN/AHNAK	168	664	9.7e-13	-	-
10006_LINAN_t1	264	PANTHER	PTHR47526	ATP-DEPENDENT DNA HELICASE	144	234	4.3e-16	-	-
10007_LINAN_t1	295	Pfam	PF13920	Zinc finger, C3HC4 type (RING finger)	241	289	3.6e-13	-	-
10007_LINAN_t1	295	PANTHER	PTHR48075	3-HYDROXYACYL-COA DEHYDROGENASE FAMILY PROTEIN	3	176	1.9e-41	-	-
10007_LINAN_t1	295	Pfam	PF02737	3-hydroxyacyl-CoA dehydrogenase, NAD binding domain	3	173	2.3e-40	IPR006176	3-hydroxyacyl-CoA dehydrogenase, NAD binding	GO:0006631|GO:0070403
10008_LINAN_t1	535	Pfam	PF01302	CAP-Gly domain	14	77	6.3e-19	IPR000938	CAP Gly-rich domain	-
10008_LINAN_t1	535	PANTHER	PTHR15140	TUBULIN-SPECIFIC CHAPERONE E	29	383	3.3e-18	IPR044994	Tubulin-specific chaperone E	GO:0006457|GO:0043014
10009_LINAN_t1	1008	Pfam	PF19533	Rab3 GTPase-activating protein catalytic subunit C-terminal	814	1007	4.2e-55	IPR045698	Rab3GAP catalytic subunit, C-terminal	-
10009_LINAN_t1	1008	PANTHER	PTHR21422	RAB3 GTPASE-ACTIVATING PROTEIN CATALYTIC SUBUNIT	2	1007	7e-208	IPR045700	Rab3GAP catalytic subunit	GO:0005096|GO:0043547
10009_LINAN_t1	1008	Pfam	PF13890	Rab3 GTPase-activating protein catalytic subunit	649	802	2.2e-64	IPR026147	Rab3GAP catalytic subunit, conserved domain	-
1001_LINAN_t1	167	Pfam	PF13879	Hemingway/CFA97	28	122	8.1e-27	IPR029488	Hemingway/CFA97	-
1001_LINAN_t1	167	PANTHER	PTHR33768	MIP11318P	1	143	2.3e-55	IPR038792	CFAP97 domain-containing protein 1/2	-
1001_LINAN_t2	162	Pfam	PF13879	Hemingway/CFA97	28	122	7.4e-27	IPR029488	Hemingway/CFA97	-
1001_LINAN_t2	162	PANTHER	PTHR33768	MIP11318P	1	154	2e-59	IPR038792	CFAP97 domain-containing protein 1/2	-
10010_LINAN_t1	1222	Pfam	PF00955	HCO3- transporter family	473	1002	1.6e-219	IPR011531	Bicarbonate transporter-like, transmembrane domain	GO:0006820|GO:0016020
10010_LINAN_t1	1222	Pfam	PF07565	Band 3 cytoplasmic domain	128	427	1.5e-90	IPR013769	Band 3 cytoplasmic domain	GO:0006820|GO:0008509|GO:0016020
10010_LINAN_t1	1222	PANTHER	PTHR11453	ANION EXCHANGE PROTEIN	122	1068	4.2e-261	IPR003020	Bicarbonate transporter, eukaryotic	GO:0005452|GO:0006820|GO:0016020
10010_LINAN_t2	1188	Pfam	PF07565	Band 3 cytoplasmic domain	128	393	1.6e-92	IPR013769	Band 3 cytoplasmic domain	GO:0006820|GO:0008509|GO:0016020
10010_LINAN_t2	1188	PANTHER	PTHR11453	ANION EXCHANGE PROTEIN	122	1034	3.7e-261	IPR003020	Bicarbonate transporter, eukaryotic	GO:0005452|GO:0006820|GO:0016020
10010_LINAN_t2	1188	Pfam	PF00955	HCO3- transporter family	439	968	1.5e-219	IPR011531	Bicarbonate transporter-like, transmembrane domain	GO:0006820|GO:0016020
10010_LINAN_t3	1043	Pfam	PF07565	Band 3 cytoplasmic domain	1	248	2.3e-66	IPR013769	Band 3 cytoplasmic domain	GO:0006820|GO:0008509|GO:0016020
10010_LINAN_t3	1043	PANTHER	PTHR11453	ANION EXCHANGE PROTEIN	74	889	1.6e-251	IPR003020	Bicarbonate transporter, eukaryotic	GO:0005452|GO:0006820|GO:0016020
10010_LINAN_t3	1043	Pfam	PF00955	HCO3- transporter family	294	823	1.1e-219	IPR011531	Bicarbonate transporter-like, transmembrane domain	GO:0006820|GO:0016020
10011_LINAN_t1	431	PANTHER	PTHR12681	ZINC FINGER-CONTAINING PROTEIN P48ZNF	1	377	2e-127	-	-
10011_LINAN_t1	431	Pfam	PF16543	DRG Family Regulatory Proteins, Tma46	224	311	1.7e-21	IPR032378	ZC3H15/TMA46 family, C-terminal	-
10011_LINAN_t1	431	Pfam	PF00642	Zinc finger C-x8-C-x5-C-x3-H type (and similar)	100	124	7.9e-06	IPR000571	Zinc finger, CCCH-type	GO:0046872
10012_LINAN_t1	793	Pfam	PF00226	DnaJ domain	35	97	4.4e-24	IPR001623	DnaJ domain	-
10012_LINAN_t1	793	Pfam	PF00085	Thioredoxin	132	226	4.9e-16	IPR013766	Thioredoxin domain	-
10012_LINAN_t1	793	Pfam	PF00085	Thioredoxin	672	751	8.8e-21	IPR013766	Thioredoxin domain	-
10012_LINAN_t1	793	Pfam	PF00085	Thioredoxin	451	546	5.6e-20	IPR013766	Thioredoxin domain	-
10012_LINAN_t1	793	Pfam	PF00085	Thioredoxin	553	640	1.4e-25	IPR013766	Thioredoxin domain	-
10012_LINAN_t1	793	PANTHER	PTHR44340	DNAJ HOMOLOG SUBFAMILY C MEMBER 10	16	787	0	-	-
10013_LINAN_t1	248	Pfam	PF13621	Cupin-like domain	170	230	9.5e-08	IPR041667	Cupin-like domain 8	-
10013_LINAN_t1	248	PANTHER	PTHR12480	ARGININE DEMETHYLASE AND LYSYL-HYDROXYLASE JMJD	26	242	3.1e-30	-	-
10015_LINAN_t1	517	Pfam	PF00685	Sulfotransferase domain	93	437	3.6e-17	IPR000863	Sulfotransferase domain	GO:0008146
10015_LINAN_t1	517	PANTHER	PTHR10704	CARBOHYDRATE SULFOTRANSFERASE	394	444	2.3e-60	-	-
10016_LINAN_t1	144	Pfam	PF01125	G10 protein	1	143	3.8e-66	IPR001748	G10 protein	GO:0005634
10016_LINAN_t1	144	PANTHER	PTHR19411	PROTEIN BUD31-RELATED	1	143	1.5e-73	IPR001748	G10 protein	GO:0005634
10017_LINAN_t1	195	PANTHER	PTHR22055	28 KDA HEAT- AND ACID-STABLE PHOSPHOPROTEIN PDGF-ASSOCIATED PROTEIN	1	192	2.7e-42	IPR039876	28kDa heat- and acid-stable phosphoprotein	-
10017_LINAN_t1	195	Pfam	PF10252	Casein kinase substrate phosphoprotein PP28	107	186	2.6e-27	IPR019380	Casein kinase substrate, phosphoprotein PP28	-
10018_LINAN_t1	383	Pfam	PF02752	Arrestin (or S-antigen), C-terminal domain	173	334	7.2e-12	IPR011022	Arrestin C-terminal-like domain	-
10018_LINAN_t1	383	Pfam	PF00339	Arrestin (or S-antigen), N-terminal domain	8	132	1.7e-14	IPR011021	Arrestin-like, N-terminal	-
10018_LINAN_t1	383	PANTHER	PTHR11188	ARRESTIN DOMAIN CONTAINING PROTEIN	7	332	3.1e-24	-	-
10019_LINAN_t1	219	Pfam	PF13499	EF-hand domain pair	114	198	6.9e-08	IPR002048	EF-hand domain	GO:0005509
10019_LINAN_t1	219	PANTHER	PTHR23104	MULTIPLE COAGULATION FACTOR DEFICIENCY PROTEIN 2 NEURAL STEM CELL DERIVED NEURONAL SURVIVAL PROTEIN	46	208	2.6e-36	-	-
10019_LINAN_t2	195	Pfam	PF13499	EF-hand domain pair	90	174	6.3e-08	IPR002048	EF-hand domain	GO:0005509
10019_LINAN_t2	195	PANTHER	PTHR23104	MULTIPLE COAGULATION FACTOR DEFICIENCY PROTEIN 2 NEURAL STEM CELL DERIVED NEURONAL SURVIVAL PROTEIN	22	184	2e-36	-	-
1002_LINAN_t1	1580	PANTHER	PTHR14949	EGF-LIKE-DOMAIN, MULTIPLE 7, 8	372	1068	1.9e-16	-	-
1002_LINAN_t1	1580	Pfam	PF07974	EGF-like domain	816	844	6.6e-05	IPR013111	EGF-like domain, extracellular	-
10020_LINAN_t1	269	Pfam	PF00046	Homeodomain	80	136	3.9e-22	IPR001356	Homeobox domain	GO:0003677
10020_LINAN_t1	269	PANTHER	PTHR24329	HOMEOBOX PROTEIN ARISTALESS	53	261	6e-55	-	-
10021_LINAN_t1	178	Pfam	PF13499	EF-hand domain pair	70	142	7.1e-11	IPR002048	EF-hand domain	GO:0005509
10021_LINAN_t1	178	PANTHER	PTHR23104	MULTIPLE COAGULATION FACTOR DEFICIENCY PROTEIN 2 NEURAL STEM CELL DERIVED NEURONAL SURVIVAL PROTEIN	6	154	2.3e-39	-	-
10022_LINAN_t1	453	Pfam	PF14929	TAF RNA Polymerase I subunit A	67	419	1.7e-54	IPR039495	TATA box-binding protein-associated factor RNA polymerase I subunit A	GO:0000120|GO:0006360
10022_LINAN_t1	453	PANTHER	PTHR32122	TATA BOX-BINDING PROTEIN ASSOCIATED FACTOR RNA POLYMERASE I SUBUNIT A	38	442	4.7e-64	-	-
10023_LINAN_t1	215	Pfam	PF10075	CSN8/PSMD8/EIF3K family	59	198	3.9e-32	IPR033464	CSN8/PSMD8/EIF3K	-
10023_LINAN_t1	215	PANTHER	PTHR13022	EUKARYOTIC TRANSLATION INITIATION FACTOR 3 SUBUNIT 11	2	214	1.2e-91	IPR009374	Eukaryotic translation initiation factor 3 subunit K	GO:0003743|GO:0005737|GO:0005852
10024_LINAN_t1	894	PANTHER	PTHR21467	PROTEIN PHOSPHATASE 4 REGULATORY SUBUNIT 4 PPP4R4	24	867	5.6e-275	IPR039918	Serine/threonine-protein phosphatase 4 regulatory subunit 4	-
10024_LINAN_t2	950	PANTHER	PTHR21467	PROTEIN PHOSPHATASE 4 REGULATORY SUBUNIT 4 PPP4R4	109	923	8.7e-268	IPR039918	Serine/threonine-protein phosphatase 4 regulatory subunit 4	-
10025_LINAN_t1	774	Pfam	PF00096	Zinc finger, C2H2 type	659	681	0.0035	IPR013087	Zinc finger C2H2-type	-
10025_LINAN_t1	774	Pfam	PF00096	Zinc finger, C2H2 type	687	710	0.011	IPR013087	Zinc finger C2H2-type	-
10025_LINAN_t1	774	Pfam	PF00096	Zinc finger, C2H2 type	631	653	0.00058	IPR013087	Zinc finger C2H2-type	-
10025_LINAN_t1	774	PANTHER	PTHR24390	ZINC FINGER PROTEIN	252	737	3e-30	-	-
10026_LINAN_t1	1167	Pfam	PF10358	N-terminal C2 in EEIG1 and EHBP1 proteins	12	162	6e-19	IPR019448	NT-type C2 domain	-
10026_LINAN_t1	1167	PANTHER	PTHR23167	CALPONIN HOMOLOGY DOMAIN-CONTAINING PROTEIN DDB_G0272472-RELATED	2	1153	3.4e-129	-	-
10026_LINAN_t1	1167	Pfam	PF12130	Bivalent Mical/EHBP Rab binding domain	988	1147	1.5e-33	IPR022735	bMERB domain	-
10026_LINAN_t1	1167	Pfam	PF00307	Calponin homology (CH) domain	410	508	2e-21	IPR001715	Calponin homology domain	GO:0005515
10026_LINAN_t2	1159	PANTHER	PTHR23167	CALPONIN HOMOLOGY DOMAIN-CONTAINING PROTEIN DDB_G0272472-RELATED	2	1145	6.3e-132	-	-
10026_LINAN_t2	1159	Pfam	PF00307	Calponin homology (CH) domain	410	508	2e-21	IPR001715	Calponin homology domain	GO:0005515
10026_LINAN_t2	1159	Pfam	PF12130	Bivalent Mical/EHBP Rab binding domain	1006	1139	6e-35	IPR022735	bMERB domain	-
10026_LINAN_t2	1159	Pfam	PF10358	N-terminal C2 in EEIG1 and EHBP1 proteins	12	162	5.9e-19	IPR019448	NT-type C2 domain	-
10026_LINAN_t3	1141	Pfam	PF00307	Calponin homology (CH) domain	410	508	2e-21	IPR001715	Calponin homology domain	GO:0005515
10026_LINAN_t3	1141	Pfam	PF10358	N-terminal C2 in EEIG1 and EHBP1 proteins	12	162	5.8e-19	IPR019448	NT-type C2 domain	-
10026_LINAN_t3	1141	Pfam	PF12130	Bivalent Mical/EHBP Rab binding domain	988	1121	5.9e-35	IPR022735	bMERB domain	-
10026_LINAN_t3	1141	PANTHER	PTHR23167	CALPONIN HOMOLOGY DOMAIN-CONTAINING PROTEIN DDB_G0272472-RELATED	2	1127	5.4e-131	-	-
10028_LINAN_t1	284	Pfam	PF00046	Homeodomain	46	102	4.5e-21	IPR001356	Homeobox domain	GO:0003677
10028_LINAN_t1	284	PANTHER	PTHR45793	HOMEOBOX PROTEIN	11	284	1.3e-67	-	-
10028_LINAN_t2	281	PANTHER	PTHR45793	HOMEOBOX PROTEIN	10	281	1.6e-67	-	-
10028_LINAN_t2	281	Pfam	PF00046	Homeodomain	43	99	4.4e-21	IPR001356	Homeobox domain	GO:0003677
1003_LINAN_t1	554	Pfam	PF10510	Phosphatidylinositol-glycan biosynthesis class S protein	24	546	2.1e-131	IPR019540	Phosphatidylinositol-glycan biosynthesis class S protein	GO:0016255|GO:0042765
1003_LINAN_t1	554	PANTHER	PTHR21072	GPI TRANSAMIDASE COMPONENT PIG-S	13	552	1.2e-137	IPR019540	Phosphatidylinositol-glycan biosynthesis class S protein	GO:0016255|GO:0042765
10030_LINAN_t1	238	Pfam	PF00046	Homeodomain	93	149	2.3e-22	IPR001356	Homeobox domain	GO:0003677
10030_LINAN_t1	238	PANTHER	PTHR24329	HOMEOBOX PROTEIN ARISTALESS	87	207	6.4e-40	-	-
10031_LINAN_t1	309	PANTHER	PTHR43675	ARSENITE METHYLTRANSFERASE	1	260	5.4e-23	IPR026669	Arsenite methyltransferase-like	-
10032_LINAN_t1	221	PANTHER	PTHR20967	UNCHARACTERIZED	56	171	2.7e-10	-	-
10032_LINAN_t1	221	Pfam	PF00057	Low-density lipoprotein receptor domain class A	84	113	3.5e-07	IPR002172	Low-density lipoprotein (LDL) receptor class A repeat	GO:0005515
10032_LINAN_t2	222	PANTHER	PTHR20967	UNCHARACTERIZED	63	172	2.4e-10	-	-
10032_LINAN_t2	222	Pfam	PF00057	Low-density lipoprotein receptor domain class A	85	114	3.6e-07	IPR002172	Low-density lipoprotein (LDL) receptor class A repeat	GO:0005515
10034_LINAN_t1	344	PANTHER	PTHR10091	ALDOSE-1-EPIMERASE	18	343	4.3e-131	-	-
10034_LINAN_t1	344	PIRSF	PIRSF005096	GALM	1	343	3.7e-134	IPR015443	Aldose 1-epimerase	GO:0016853|GO:0019318
10034_LINAN_t1	344	Pfam	PF01263	Aldose 1-epimerase	19	339	7.4e-100	IPR008183	Aldose 1-/Glucose-6-phosphate 1-epimerase	GO:0005975|GO:0016853
10035_LINAN_t1	551	PANTHER	PTHR15592	MATRIN 3/NUCLEAR PROTEIN 220-RELATED	31	522	1.5e-104	-	-
10035_LINAN_t1	551	Pfam	PF11835	RRM-like domain	127	206	3.7e-12	IPR021790	PTBP1-like, RNA recognition motif 2	-
10035_LINAN_t1	551	Pfam	PF13893	RNA recognition motif. (a.k.a. RRM, RBD, or RNP domain)	330	441	1e-42	-	-
10035_LINAN_t2	552	PANTHER	PTHR15592	MATRIN 3/NUCLEAR PROTEIN 220-RELATED	31	523	1.5e-104	-	-
10035_LINAN_t2	552	Pfam	PF13893	RNA recognition motif. (a.k.a. RRM, RBD, or RNP domain)	331	442	1e-42	-	-
10035_LINAN_t2	552	Pfam	PF11835	RRM-like domain	127	206	3.7e-12	IPR021790	PTBP1-like, RNA recognition motif 2	-
10036_LINAN_t1	308	Pfam	PF15795	Ectodermal ciliogenesis protein	187	271	1.7e-29	IPR026673	SPEC3/Stum	-
10036_LINAN_t1	308	PANTHER	PTHR21676	UNCHARACTERIZED	1	284	2.3e-38	IPR026673	SPEC3/Stum	-
10037_LINAN_t1	536	Pfam	PF00001	7 transmembrane receptor (rhodopsin family)	254	520	1.4e-07	IPR000276	G protein-coupled receptor, rhodopsin-like	GO:0004930|GO:0007186|GO:0016020
10037_LINAN_t1	536	Pfam	PF00001	7 transmembrane receptor (rhodopsin family)	34	170	7.4e-14	IPR000276	G protein-coupled receptor, rhodopsin-like	GO:0004930|GO:0007186|GO:0016020
10037_LINAN_t1	536	PANTHER	PTHR24241	NEUROPEPTIDE RECEPTOR-RELATED G-PROTEIN COUPLED RECEPTOR	18	536	6.4e-33	-	-
10038_LINAN_t1	130	Pfam	PF00410	Ribosomal protein S8	6	129	5e-21	IPR000630	Ribosomal protein S8	GO:0003735|GO:0005840|GO:0006412
10038_LINAN_t1	130	PANTHER	PTHR11758	40S RIBOSOMAL PROTEIN S15A	1	129	3.2e-66	IPR000630	Ribosomal protein S8	GO:0003735|GO:0005840|GO:0006412
10039_LINAN_t1	1135	PANTHER	PTHR38323	PROTEIN HEATR9	719	1126	1.4e-116	-	-
10039_LINAN_t1	1135	Pfam	PF13646	HEAT repeats	1037	1119	1.5e-06	-	-
1004_LINAN_t1	132	PANTHER	PTHR13163	SPINAL CORD EXPRESSION PROTEIN 4	3	105	3.2e-19	IPR040399	Transmembrane protein 35A/B	-
1004_LINAN_t1	132	Pfam	PF07681	DoxX	11	100	1.9e-07	IPR032808	DoxX family	-
10041_LINAN_t1	468	Pfam	PF13347	MFS/sugar transport protein	12	446	1.1e-31	-	-
10041_LINAN_t1	468	PANTHER	PTHR28658	TRANSMEMBRANE PROTEIN 180	5	462	2.2e-138	IPR040035	Transmembrane protein 180	-
10042_LINAN_t1	659	Pfam	PF07575	Nup85 Nucleoporin	57	605	6.9e-172	IPR011502	Nucleoporin Nup85-like	-
10042_LINAN_t1	659	PANTHER	PTHR13373	FROUNT PROTEIN-RELATED	22	654	1e-219	IPR011502	Nucleoporin Nup85-like	-
10043_LINAN_t1	323	Pfam	PF02423	Ornithine cyclodeaminase/mu-crystallin family	23	321	1.3e-90	IPR003462	Ornithine cyclodeaminase/mu-crystallin	-
10043_LINAN_t1	323	PANTHER	PTHR13812	KETIMINE REDUCTASE MU-CRYSTALLIN	18	322	4e-99	IPR003462	Ornithine cyclodeaminase/mu-crystallin	-
10043_LINAN_t1	323	PIRSF	PIRSF001439	CryM	14	323	4.3e-92	IPR003462	Ornithine cyclodeaminase/mu-crystallin	-
10043_LINAN_t2	251	PANTHER	PTHR13812	KETIMINE REDUCTASE MU-CRYSTALLIN	1	250	5e-87	IPR003462	Ornithine cyclodeaminase/mu-crystallin	-
10043_LINAN_t2	251	Pfam	PF02423	Ornithine cyclodeaminase/mu-crystallin family	1	249	1e-81	IPR003462	Ornithine cyclodeaminase/mu-crystallin	-
10044_LINAN_t1	602	PANTHER	PTHR31061	LD22376P	172	602	1.1e-85	-	-
10044_LINAN_t1	602	Pfam	PF16401	Domain of unknown function (DUF5009)	152	250	6.1e-06	IPR032176	Domain of unknown function DUF5009	-
10045_LINAN_t1	404	Pfam	PF07645	Calcium-binding EGF domain	77	116	7.9e-08	IPR001881	EGF-like calcium-binding domain	GO:0005509
10045_LINAN_t1	404	Pfam	PF12810	Glycine rich protein	159	324	1.1e-09	-	-
10045_LINAN_t1	404	PANTHER	PTHR31535	-	115	403	1e-60	-	-
10046_LINAN_t1	402	Pfam	PF12810	Glycine rich protein	156	400	4.1e-06	-	-
10046_LINAN_t1	402	Pfam	PF07645	Calcium-binding EGF domain	77	105	1.3e-06	IPR001881	EGF-like calcium-binding domain	GO:0005509
10046_LINAN_t1	402	PANTHER	PTHR31535	-	118	402	3.6e-60	-	-
10047_LINAN_t1	72	Pfam	PF06331	Transcription factor TFIIH complex subunit Tfb5	1	67	1.8e-27	IPR009400	TFIIH subunit TTDA/Tfb5	GO:0000439|GO:0006289|GO:0006367
10047_LINAN_t1	72	PANTHER	PTHR28580	GENERAL TRANSCRIPTION FACTOR IIH SUBUNIT 5	1	67	8e-22	IPR009400	TFIIH subunit TTDA/Tfb5	GO:0000439|GO:0006289|GO:0006367
10048_LINAN_t1	369	PANTHER	PTHR46315	SPERMINE SYNTHASE	37	368	1.8e-95	IPR015576	Spermine synthase, animal	GO:0006597|GO:0016768
10048_LINAN_t1	369	Pfam	PF17284	Spermidine synthase tetramerisation domain	135	177	1.4e-08	IPR035246	Spermidine synthase, tetramerisation domain	-
10048_LINAN_t1	369	Pfam	PF01564	Spermine/spermidine synthase domain	184	362	5.4e-27	-	-
1005_LINAN_t1	543	PANTHER	PTHR14224	SIMILAR TO PREFERENTIALLY EXPRESSED ANTIGEN IN MELANOMA-LIKE 3	60	458	8.5e-21	-	-
10050_LINAN_t1	323	Pfam	PF02737	3-hydroxyacyl-CoA dehydrogenase, NAD binding domain	24	209	5.6e-65	IPR006176	3-hydroxyacyl-CoA dehydrogenase, NAD binding	GO:0006631|GO:0070403
10050_LINAN_t1	323	PANTHER	PTHR43561	-	6	293	4.1e-140	-	-
10050_LINAN_t1	323	Pfam	PF00725	3-hydroxyacyl-CoA dehydrogenase, C-terminal domain	211	293	5.1e-28	IPR006108	3-hydroxyacyl-CoA dehydrogenase, C-terminal	GO:0006631|GO:0016491|GO:0016616
10050_LINAN_t1	323	PIRSF	PIRSF000105	HCDH	17	302	1.9e-88	IPR022694	3-hydroxyacyl-CoA dehydrogenase	GO:0006631|GO:0016616|GO:0070403
10054_LINAN_t1	96	PANTHER	PTHR22666	UNCHARACTERIZED	10	96	4.9e-13	IPR026095	Myb/SANT-like DNA-binding domain-containing protein	-
10054_LINAN_t1	96	Pfam	PF13837	Myb/SANT-like DNA-binding domain	12	88	5.9e-14	IPR044822	Myb/SANT-like DNA-binding domain 4	-
10055_LINAN_t1	73	Pfam	PF13837	Myb/SANT-like DNA-binding domain	5	65	2.1e-08	IPR044822	Myb/SANT-like DNA-binding domain 4	-
10056_LINAN_t1	890	Pfam	PF00085	Thioredoxin	191	261	2.6e-12	IPR013766	Thioredoxin domain	-
10056_LINAN_t1	890	PANTHER	PTHR14684	UNCHARACTERIZED	118	327	4.2e-59	IPR042418	Thioredoxin domain-containing protein 15	-
10057_LINAN_t1	267	Pfam	PF01151	GNS1/SUR4 family	23	257	1.3e-69	IPR002076	ELO family	GO:0009922|GO:0016020
10057_LINAN_t1	267	PANTHER	PTHR11157	FATTY ACID ACYL TRANSFERASE-RELATED	12	256	6.3e-67	IPR002076	ELO family	GO:0009922|GO:0016020
10058_LINAN_t1	366	PANTHER	PTHR13315	METALLO PHOSPHOESTERASE RELATED	229	356	1.4e-42	IPR033308	PGAP5/Cdc1/Ted1	GO:0006506
10058_LINAN_t1	366	Pfam	PF00149	Calcineurin-like phosphoesterase	61	258	4.7e-07	IPR004843	Calcineurin-like phosphoesterase domain, ApaH type	GO:0016787
10059_LINAN_t1	489	Pfam	PF00149	Calcineurin-like phosphoesterase	81	281	1.5e-39	IPR004843	Calcineurin-like phosphoesterase domain, ApaH type	GO:0016787
10059_LINAN_t1	489	PANTHER	PTHR45673	SERINE/THREONINE-PROTEIN PHOSPHATASE 2B CATALYTIC SUBUNIT 1-RELATED	9	482	3.5e-245	IPR043360	PP2B	GO:0033192|GO:0097720
10059_LINAN_t2	504	PANTHER	PTHR45673	SERINE/THREONINE-PROTEIN PHOSPHATASE 2B CATALYTIC SUBUNIT 1-RELATED	9	497	2.8e-248	IPR043360	PP2B	GO:0033192|GO:0097720
10059_LINAN_t2	504	Pfam	PF00149	Calcineurin-like phosphoesterase	81	281	1.6e-39	IPR004843	Calcineurin-like phosphoesterase domain, ApaH type	GO:0016787
1006_LINAN_t1	926	Pfam	PF00069	Protein kinase domain	9	274	9.7e-68	IPR000719	Protein kinase domain	GO:0004672|GO:0005524|GO:0006468
1006_LINAN_t1	926	Pfam	PF12063	Domain of unknown function (DUF3543)	760	916	3.3e-14	IPR022708	Serine/threonine-protein kinase Atg1-like, tMIT domain	GO:0004674
1006_LINAN_t1	926	PANTHER	PTHR24348	SERINE/THREONINE-PROTEIN KINASE UNC-51-RELATED	1	857	7.9e-121	IPR045269	Serine/threonine-protein kinase Atg1-like	GO:0004674|GO:0006914
1006_LINAN_t2	927	Pfam	PF00069	Protein kinase domain	9	274	9.7e-68	IPR000719	Protein kinase domain	GO:0004672|GO:0005524|GO:0006468
1006_LINAN_t2	927	Pfam	PF12063	Domain of unknown function (DUF3543)	761	917	3.3e-14	IPR022708	Serine/threonine-protein kinase Atg1-like, tMIT domain	GO:0004674
1006_LINAN_t2	927	PANTHER	PTHR24348	SERINE/THREONINE-PROTEIN KINASE UNC-51-RELATED	1	858	1e-120	IPR045269	Serine/threonine-protein kinase Atg1-like	GO:0004674|GO:0006914
1006_LINAN_t3	961	Pfam	PF12063	Domain of unknown function (DUF3543)	795	951	2.3e-14	IPR022708	Serine/threonine-protein kinase Atg1-like, tMIT domain	GO:0004674
1006_LINAN_t3	961	Pfam	PF00069	Protein kinase domain	9	274	1e-67	IPR000719	Protein kinase domain	GO:0004672|GO:0005524|GO:0006468
1006_LINAN_t3	961	PANTHER	PTHR24348	SERINE/THREONINE-PROTEIN KINASE UNC-51-RELATED	1	892	9.6e-121	IPR045269	Serine/threonine-protein kinase Atg1-like	GO:0004674|GO:0006914
1006_LINAN_t4	947	Pfam	PF12063	Domain of unknown function (DUF3543)	781	937	2.3e-14	IPR022708	Serine/threonine-protein kinase Atg1-like, tMIT domain	GO:0004674
1006_LINAN_t4	947	Pfam	PF00069	Protein kinase domain	9	265	1.6e-65	IPR000719	Protein kinase domain	GO:0004672|GO:0005524|GO:0006468
1006_LINAN_t4	947	PANTHER	PTHR24348	SERINE/THREONINE-PROTEIN KINASE UNC-51-RELATED	1	878	3.9e-113	IPR045269	Serine/threonine-protein kinase Atg1-like	GO:0004674|GO:0006914
10060_LINAN_t1	309	PANTHER	PTHR13774	PHENAZINE BIOSYNTHESIS PROTEIN	19	308	5.6e-87	IPR003719	Phenazine biosynthesis PhzF protein	GO:0003824|GO:0009058
10060_LINAN_t1	309	PIRSF	PIRSF016184	Ismrse_PhzF	15	309	3e-42	IPR003719	Phenazine biosynthesis PhzF protein	GO:0003824|GO:0009058
10060_LINAN_t1	309	Pfam	PF02567	Phenazine biosynthesis-like protein	22	305	3.2e-57	IPR003719	Phenazine biosynthesis PhzF protein	GO:0003824|GO:0009058
10060_LINAN_t2	309	PIRSF	PIRSF016184	Ismrse_PhzF	15	309	1.8e-44	IPR003719	Phenazine biosynthesis PhzF protein	GO:0003824|GO:0009058
10060_LINAN_t2	309	PANTHER	PTHR13774	PHENAZINE BIOSYNTHESIS PROTEIN	19	308	5.4e-89	IPR003719	Phenazine biosynthesis PhzF protein	GO:0003824|GO:0009058
10060_LINAN_t2	309	Pfam	PF02567	Phenazine biosynthesis-like protein	22	305	1e-58	IPR003719	Phenazine biosynthesis PhzF protein	GO:0003824|GO:0009058
10060_LINAN_t3	336	Pfam	PF02567	Phenazine biosynthesis-like protein	22	332	3e-57	IPR003719	Phenazine biosynthesis PhzF protein	GO:0003824|GO:0009058
10060_LINAN_t3	336	PANTHER	PTHR13774	PHENAZINE BIOSYNTHESIS PROTEIN	19	335	7.1e-88	IPR003719	Phenazine biosynthesis PhzF protein	GO:0003824|GO:0009058
10060_LINAN_t3	336	PIRSF	PIRSF016184	Ismrse_PhzF	15	214	4.3e-28	IPR003719	Phenazine biosynthesis PhzF protein	GO:0003824|GO:0009058
10060_LINAN_t3	336	PIRSF	PIRSF016184	Ismrse_PhzF	201	336	8.4e-13	IPR003719	Phenazine biosynthesis PhzF protein	GO:0003824|GO:0009058
10061_LINAN_t1	326	Pfam	PF00010	Helix-loop-helix DNA-binding domain	237	288	9.9e-16	IPR011598	Myc-type, basic helix-loop-helix (bHLH) domain	GO:0046983
10061_LINAN_t1	326	PANTHER	PTHR19290	BASIC HELIX-LOOP-HELIX PROTEIN NEUROGENIN-RELATED	157	323	3.7e-31	-	-
10062_LINAN_t1	898	PANTHER	PTHR46151	NEP1-INTERACTING PROTEIN-LIKE 2	790	896	2.7e-15	IPR044523	RING domain-containing protein NIP1/2-like	-
10062_LINAN_t1	898	Pfam	PF13639	Ring finger domain	853	895	1.4e-11	IPR001841	Zinc finger, RING-type	-
10063_LINAN_t1	643	PANTHER	PTHR10183	CALPAIN	8	550	2.8e-144	-	-
10063_LINAN_t1	643	Pfam	PF00648	Calpain family cysteine protease	27	337	5e-105	IPR001300	Peptidase C2, calpain, catalytic domain	GO:0004198|GO:0006508
10063_LINAN_t1	643	Pfam	PF00168	C2 domain	514	602	1e-13	IPR000008	C2 domain	-
10063_LINAN_t1	643	Pfam	PF01067	Calpain large subunit, domain III	357	484	2.2e-27	IPR022682	Peptidase C2, calpain, large subunit, domain III	-
10065_LINAN_t1	554	Pfam	PF04258	Signal peptide peptidase	226	513	4.2e-76	IPR007369	Peptidase A22B, signal peptide peptidase	GO:0004190|GO:0016020
10065_LINAN_t1	554	PANTHER	PTHR12174	SIGNAL PEPTIDE PEPTIDASE	63	525	1.4e-125	IPR007369	Peptidase A22B, signal peptide peptidase	GO:0004190|GO:0016020
10066_LINAN_t1	110	Pfam	PF01423	LSM domain	22	94	6.2e-20	IPR001163	LSM domain, eukaryotic/archaea-type	-
10066_LINAN_t1	110	PIRSF	PIRSF037188	Lsm7	1	110	3.3e-47	-	-
10066_LINAN_t1	110	PANTHER	PTHR10553	SMALL NUCLEAR RIBONUCLEOPROTEIN	16	108	1.9e-30	IPR044641	Sm-like protein Lsm7/SmG	-
10067_LINAN_t1	1521	Pfam	PF07647	SAM domain (Sterile alpha motif)	1174	1227	4.9e-07	IPR001660	Sterile alpha motif domain	GO:0005515
10067_LINAN_t1	1521	Pfam	PF03142	Chitin synthase	679	934	2.1e-28	-	-
10067_LINAN_t1	1521	PANTHER	PTHR22914	CHITIN SYNTHASE	79	1488	2.4e-228	IPR004835	Chitin synthase	GO:0004100|GO:0016758
10067_LINAN_t1	1521	Pfam	PF00536	SAM domain (Sterile alpha motif)	1241	1301	1.2e-07	IPR001660	Sterile alpha motif domain	GO:0005515
10068_LINAN_t1	401	Pfam	PF00084	Sushi repeat (SCR repeat)	220	285	2.4e-06	IPR000436	Sushi/SCR/CCP domain	-
10068_LINAN_t1	401	Pfam	PF00084	Sushi repeat (SCR repeat)	290	355	3.2e-06	IPR000436	Sushi/SCR/CCP domain	-
10068_LINAN_t1	401	PANTHER	PTHR19325	COMPLEMENT COMPONENT-RELATED SUSHI DOMAIN-CONTAINING	41	356	2.9e-21	-	-
10069_LINAN_t1	402	Pfam	PF00084	Sushi repeat (SCR repeat)	303	368	8.5e-07	IPR000436	Sushi/SCR/CCP domain	-
10069_LINAN_t1	402	Pfam	PF00084	Sushi repeat (SCR repeat)	238	298	1.2e-06	IPR000436	Sushi/SCR/CCP domain	-
10069_LINAN_t1	402	PANTHER	PTHR19325	COMPLEMENT COMPONENT-RELATED SUSHI DOMAIN-CONTAINING	103	374	2.9e-24	-	-
1007_LINAN_t1	640	Pfam	PF00013	KH domain	321	383	2.2e-10	IPR004088	K Homology domain, type 1	GO:0003723
1007_LINAN_t1	640	PANTHER	PTHR22948	TUDOR DOMAIN CONTAINING PROTEIN	30	631	1.7e-45	-	-
1007_LINAN_t1	640	Pfam	PF00567	Tudor domain	420	543	1.6e-21	IPR002999	Tudor domain	-
1007_LINAN_t2	625	PANTHER	PTHR22948	TUDOR DOMAIN CONTAINING PROTEIN	30	616	1.5e-45	-	-
1007_LINAN_t2	625	Pfam	PF00013	KH domain	321	383	2.2e-10	IPR004088	K Homology domain, type 1	GO:0003723
1007_LINAN_t2	625	Pfam	PF00567	Tudor domain	420	543	1.6e-21	IPR002999	Tudor domain	-
10070_LINAN_t1	387	PANTHER	PTHR19325	COMPLEMENT COMPONENT-RELATED SUSHI DOMAIN-CONTAINING	51	363	1.9e-22	-	-
10070_LINAN_t1	387	Pfam	PF00084	Sushi repeat (SCR repeat)	218	283	2.8e-06	IPR000436	Sushi/SCR/CCP domain	-
10070_LINAN_t1	387	Pfam	PF00084	Sushi repeat (SCR repeat)	288	353	8e-07	IPR000436	Sushi/SCR/CCP domain	-
10071_LINAN_t1	540	Pfam	PF00084	Sushi repeat (SCR repeat)	340	395	2.2e-07	IPR000436	Sushi/SCR/CCP domain	-
10071_LINAN_t1	540	Pfam	PF00084	Sushi repeat (SCR repeat)	224	273	6.4e-07	IPR000436	Sushi/SCR/CCP domain	-
10071_LINAN_t1	540	Pfam	PF00084	Sushi repeat (SCR repeat)	278	335	0.0015	IPR000436	Sushi/SCR/CCP domain	-
10071_LINAN_t1	540	PANTHER	PTHR19325	COMPLEMENT COMPONENT-RELATED SUSHI DOMAIN-CONTAINING	39	460	3.6e-28	-	-
10072_LINAN_t1	921	Pfam	PF00084	Sushi repeat (SCR repeat)	232	281	2.7e-06	IPR000436	Sushi/SCR/CCP domain	-
10072_LINAN_t1	921	Pfam	PF00084	Sushi repeat (SCR repeat)	347	403	0.00038	IPR000436	Sushi/SCR/CCP domain	-
10072_LINAN_t1	921	Pfam	PF00084	Sushi repeat (SCR repeat)	477	528	2.6e-06	IPR000436	Sushi/SCR/CCP domain	-
10072_LINAN_t1	921	Pfam	PF00084	Sushi repeat (SCR repeat)	293	342	6.3e-08	IPR000436	Sushi/SCR/CCP domain	-
10072_LINAN_t1	921	Pfam	PF00084	Sushi repeat (SCR repeat)	659	716	0.0031	IPR000436	Sushi/SCR/CCP domain	-
10072_LINAN_t1	921	Pfam	PF00084	Sushi repeat (SCR repeat)	533	592	0.0016	IPR000436	Sushi/SCR/CCP domain	-
10072_LINAN_t1	921	Pfam	PF00084	Sushi repeat (SCR repeat)	603	654	5.4e-07	IPR000436	Sushi/SCR/CCP domain	-
10072_LINAN_t1	921	Pfam	PF00084	Sushi repeat (SCR repeat)	721	776	2.8e-07	IPR000436	Sushi/SCR/CCP domain	-
10072_LINAN_t1	921	Pfam	PF00084	Sushi repeat (SCR repeat)	408	464	3.5e-07	IPR000436	Sushi/SCR/CCP domain	-
10072_LINAN_t1	921	PANTHER	PTHR19325	COMPLEMENT COMPONENT-RELATED SUSHI DOMAIN-CONTAINING	613	857	4.2e-79	-	-
10073_LINAN_t1	770	Pfam	PF08357	SEFIR domain	351	492	9.1e-24	IPR013568	SEFIR domain	-
10073_LINAN_t1	770	PANTHER	PTHR15583	INTERLEUKIN-17 RECEPTOR	219	565	5.9e-34	IPR039465	Interleukin-17 receptor-like	GO:0030368
10074_LINAN_t1	324	Pfam	PF00147	Fibrinogen beta and gamma chains, C-terminal globular domain	116	286	2.4e-33	IPR002181	Fibrinogen, alpha/beta/gamma chain, C-terminal globular domain	-
10074_LINAN_t1	324	Pfam	PF00024	PAN domain	31	91	3.2e-06	IPR003609	PAN/Apple domain	-
10074_LINAN_t1	324	PANTHER	PTHR19143	FIBRINOGEN/TENASCIN/ANGIOPOEITIN	71	322	1.4e-39	-	-
10076_LINAN_t1	1216	PANTHER	PTHR11139	ATAXIA TELANGIECTASIA MUTATED ATM -RELATED	1	1215	9.9e-27	-	-
10076_LINAN_t1	1216	Pfam	PF02260	FATC domain	1186	1215	2.7e-12	IPR003152	FATC domain	GO:0005515
10077_LINAN_t1	415	Pfam	PF00001	7 transmembrane receptor (rhodopsin family)	40	290	3.1e-23	IPR000276	G protein-coupled receptor, rhodopsin-like	GO:0004930|GO:0007186|GO:0016020
10077_LINAN_t1	415	PANTHER	PTHR45698	TRACE AMINE-ASSOCIATED RECEPTOR 19N-RELATED	9	316	9.9e-27	-	-
10078_LINAN_t1	2450	Pfam	PF00454	Phosphatidylinositol 3- and 4-kinase	2084	2325	4.6e-46	IPR000403	Phosphatidylinositol 3-/4-kinase, catalytic domain	-
10078_LINAN_t1	2450	Pfam	PF15785	Serine/threonine-protein kinase smg-1	598	1223	1.8e-165	IPR031559	Serine/threonine-protein kinase SMG1	GO:0000184|GO:0004674|GO:0016310
10078_LINAN_t1	2450	PANTHER	PTHR11139	ATAXIA TELANGIECTASIA MUTATED ATM -RELATED	1058	2324	5.8e-160	-	-
10079_LINAN_t1	658	PANTHER	PTHR15633	UNCHARACTERIZED	3	656	2e-93	IPR042859	Nucleolar protein 11	GO:0030490
1008_LINAN_t1	492	PANTHER	PTHR10811	FRINGE-RELATED	101	185	1.5e-38	-	-
1008_LINAN_t1	492	Pfam	PF02434	Fringe-like	105	189	2.5e-06	IPR003378	Fringe-like	GO:0016020|GO:0016757
1008_LINAN_t1	492	Pfam	PF02434	Fringe-like	248	462	2e-46	IPR003378	Fringe-like	GO:0016020|GO:0016757
10080_LINAN_t1	168	Pfam	PF00085	Thioredoxin	66	166	6.2e-26	IPR013766	Thioredoxin domain	-
10080_LINAN_t1	168	PANTHER	PTHR43601	THIOREDOXIN, MITOCHONDRIAL	39	151	1.9e-25	-	-
10081_LINAN_t1	378	Pfam	PF15400	Testis-expressed sequence 33 protein family	237	373	1.2e-21	IPR029234	Testis-expressed protein 33	-
10081_LINAN_t1	378	PANTHER	PTHR31702	TESTIS-EXPRESSED PROTEIN 33	19	374	2.5e-17	IPR029234	Testis-expressed protein 33	-
10081_LINAN_t2	455	Pfam	PF15400	Testis-expressed sequence 33 protein family	237	369	8.8e-19	IPR029234	Testis-expressed protein 33	-
10081_LINAN_t2	455	PANTHER	PTHR31702	TESTIS-EXPRESSED PROTEIN 33	19	373	5.7e-14	IPR029234	Testis-expressed protein 33	-
10085_LINAN_t1	408	Pfam	PF00046	Homeodomain	116	172	1.1e-22	IPR001356	Homeobox domain	GO:0003677
10085_LINAN_t1	408	PANTHER	PTHR46799	HOMEOBOX PROTEIN UNC-4 HOMOLOG	84	332	1.8e-80	-	-
10086_LINAN_t1	21322	Pfam	PF00094	von Willebrand factor type D domain	17525	17672	7.8e-05	IPR001846	von Willebrand factor, type D domain	-
10086_LINAN_t1	21322	Pfam	PF00094	von Willebrand factor type D domain	16295	16454	7.5e-11	IPR001846	von Willebrand factor, type D domain	-
10086_LINAN_t1	21322	Pfam	PF00094	von Willebrand factor type D domain	15676	15832	5.4e-10	IPR001846	von Willebrand factor, type D domain	-
10086_LINAN_t1	21322	Pfam	PF00094	von Willebrand factor type D domain	16917	17063	2.8e-06	IPR001846	von Willebrand factor, type D domain	-
10086_LINAN_t1	21322	Pfam	PF00754	F5/8 type C domain	278	392	2.2e-10	IPR000421	Coagulation factor 5/8 C-terminal domain	-
10086_LINAN_t1	21322	Pfam	PF13385	Concanavalin A-like lectin/glucanases superfamily	15885	16035	5e-08	-	-
10086_LINAN_t1	21322	PANTHER	PTHR31513	EPHRIN TYPE-B RECEPTOR	10596	10792	0	-	-
10088_LINAN_t1	325	Pfam	PF04190	Golgi to ER traffic protein 4	40	292	2.8e-75	IPR007317	Golgi to ER traffic protein 4	GO:0045048
10088_LINAN_t1	325	PANTHER	PTHR12875	UNCHARACTERIZED	5	296	3.1e-106	IPR007317	Golgi to ER traffic protein 4	GO:0045048
10089_LINAN_t1	163	PANTHER	PTHR22607	DELETED IN ORAL CANCER 1/CDK2-ASSOCIATED PROTEIN 1	54	163	3e-33	IPR017266	Cyclin-dependent kinase 2-associated protein 1/2	-
10089_LINAN_t1	163	Pfam	PF09806	Cyclin-dependent kinase 2-associated protein	109	162	7.1e-25	IPR017266	Cyclin-dependent kinase 2-associated protein 1/2	-
10090_LINAN_t1	411	PANTHER	PTHR46042	DIPHTHINE METHYLTRANSFERASE	12	408	8.7e-120	-	-
10091_LINAN_t1	418	PANTHER	PTHR16451	MITOCHONDRIAL DYNAMICS PROTEINS 49/51 FAMILY MEMBER	78	394	2.3e-38	IPR045909	Mitochondrial dynamics protein MID49/MID51	GO:0005741|GO:0007005
10091_LINAN_t1	418	Pfam	PF20266	Mab-21 protein HhH/H2TH-like domain	310	398	6.6e-13	IPR046906	Mab-21-like, HhH/H2TH-like domain	-
10092_LINAN_t1	480	PANTHER	PTHR46042	DIPHTHINE METHYLTRANSFERASE	288	477	3.6e-62	-	-
10092_LINAN_t1	480	Pfam	PF13855	Leucine rich repeat	129	186	3.1e-09	IPR001611	Leucine-rich repeat	GO:0005515
10092_LINAN_t1	480	Pfam	PF13855	Leucine rich repeat	34	91	4.5e-07	IPR001611	Leucine-rich repeat	GO:0005515
10093_LINAN_t1	418	Pfam	PF20266	Mab-21 protein HhH/H2TH-like domain	310	398	5.1e-15	IPR046906	Mab-21-like, HhH/H2TH-like domain	-
10093_LINAN_t1	418	PANTHER	PTHR16451	MITOCHONDRIAL DYNAMICS PROTEINS 49/51 FAMILY MEMBER	78	394	3.3e-41	IPR045909	Mitochondrial dynamics protein MID49/MID51	GO:0005741|GO:0007005
10094_LINAN_t1	1239	Pfam	PF13855	Leucine rich repeat	34	91	1.5e-06	IPR001611	Leucine-rich repeat	GO:0005515
10094_LINAN_t1	1239	Pfam	PF13855	Leucine rich repeat	129	186	8.1e-09	IPR001611	Leucine-rich repeat	GO:0005515
10094_LINAN_t1	1239	PANTHER	PTHR11977	VILLIN	458	1233	6.2e-192	IPR007122	Villin/Gelsolin	GO:0051015
10094_LINAN_t1	1239	Pfam	PF00626	Gelsolin repeat	747	820	2.2e-11	IPR007123	Gelsolin-like domain	-
10094_LINAN_t1	1239	Pfam	PF00626	Gelsolin repeat	1149	1206	1e-09	IPR007123	Gelsolin-like domain	-
10094_LINAN_t1	1239	Pfam	PF00626	Gelsolin repeat	1042	1113	1.1e-07	IPR007123	Gelsolin-like domain	-
10094_LINAN_t1	1239	Pfam	PF00626	Gelsolin repeat	512	592	5.6e-14	IPR007123	Gelsolin-like domain	-
10094_LINAN_t1	1239	Pfam	PF00626	Gelsolin repeat	635	705	5.9e-06	IPR007123	Gelsolin-like domain	-
10095_LINAN_t1	487	Pfam	PF00206	Lyase	104	311	1.5e-22	IPR022761	Fumarate lyase, N-terminal	-
10095_LINAN_t1	487	PANTHER	PTHR43172	ADENYLOSUCCINATE LYASE	11	482	6e-228	-	-
10095_LINAN_t1	487	Pfam	PF10397	Adenylosuccinate lyase C-terminus	381	463	2.5e-15	IPR019468	Adenylosuccinate lyase C-terminal	-
10096_LINAN_t1	983	Pfam	PF00018	SH3 domain	762	804	4.9e-06	IPR001452	SH3 domain	GO:0005515
10096_LINAN_t1	983	Pfam	PF00520	Ion transport protein	68	325	2.7e-20	IPR005821	Ion transport domain	GO:0005216|GO:0006811|GO:0016020|GO:0055085
10096_LINAN_t1	983	Pfam	PF00520	Ion transport protein	443	689	6.9e-20	IPR005821	Ion transport domain	GO:0005216|GO:0006811|GO:0016020|GO:0055085
10096_LINAN_t1	983	PANTHER	PTHR46726	TWO PORE CHANNEL 3	13	873	8.9e-137	-	-
10096_LINAN_t2	491	Pfam	PF00520	Ion transport protein	68	325	6.1e-21	IPR005821	Ion transport domain	GO:0005216|GO:0006811|GO:0016020|GO:0055085
10096_LINAN_t2	491	PANTHER	PTHR46726	TWO PORE CHANNEL 3	13	486	1.4e-86	-	-
10096_LINAN_t3	485	PANTHER	PTHR46726	TWO PORE CHANNEL 3	8	383	3.7e-42	-	-
10096_LINAN_t3	485	Pfam	PF00018	SH3 domain	264	306	2e-06	IPR001452	SH3 domain	GO:0005515
10096_LINAN_t3	485	Pfam	PF00520	Ion transport protein	8	191	2.2e-15	IPR005821	Ion transport domain	GO:0005216|GO:0006811|GO:0016020|GO:0055085
10098_LINAN_t1	751	PANTHER	PTHR11804	PROTEASE M3 THIMET OLIGOPEPTIDASE-RELATED	102	730	9.8e-88	IPR045090	Peptidase M3A/M3B	GO:0004222|GO:0006508
10098_LINAN_t1	751	Pfam	PF01432	Peptidase family M3	280	738	7.5e-55	IPR001567	Peptidase M3A/M3B catalytic domain	GO:0004222|GO:0006508
10099_LINAN_t1	362	Pfam	PF00503	G-protein alpha subunit	19	351	9.7e-108	IPR001019	Guanine nucleotide binding protein (G-protein), alpha subunit	GO:0003924|GO:0007186|GO:0019001|GO:0031683
10099_LINAN_t1	362	PANTHER	PTHR10218	GTP-BINDING PROTEIN ALPHA SUBUNIT	14	358	2.1e-120	IPR001019	Guanine nucleotide binding protein (G-protein), alpha subunit	GO:0003924|GO:0007186|GO:0019001|GO:0031683
101_LINAN_t1	464	Pfam	PF00084	Sushi repeat (SCR repeat)	276	327	0.00047	IPR000436	Sushi/SCR/CCP domain	-
101_LINAN_t1	464	Pfam	PF00059	Lectin C-type domain	163	272	5.1e-09	IPR001304	C-type lectin-like	-
1010_LINAN_t1	361	PANTHER	PTHR12788	PROTEIN-TYROSINE SULFOTRANSFERASE 2	54	355	6.9e-144	IPR026634	Protein-tyrosine sulfotransferase	GO:0006478|GO:0008476
1010_LINAN_t1	361	Pfam	PF13469	Sulfotransferase family	65	258	5e-48	-	-
10100_LINAN_t1	1560	Pfam	PF00179	Ubiquitin-conjugating enzyme	1210	1356	8.6e-26	IPR000608	Ubiquitin-conjugating enzyme E2	-
10100_LINAN_t1	1560	PANTHER	PTHR46116	(E3-INDEPENDENT) E2 UBIQUITIN-CONJUGATING ENZYME	34	1552	7.5e-104	-	-
10101_LINAN_t1	339	Pfam	PF00141	Peroxidase	62	275	3.2e-21	IPR002016	Haem peroxidase	GO:0004601|GO:0006979|GO:0020037
10101_LINAN_t1	339	PANTHER	PTHR31356	THYLAKOID LUMENAL 29 KDA PROTEIN, CHLOROPLASTIC-RELATED	50	330	4.1e-34	IPR044831	Heme-binding peroxidase Ccp1-like	GO:0004601|GO:0034599
10102_LINAN_t1	384	Pfam	PF00141	Peroxidase	59	321	3.8e-19	IPR002016	Haem peroxidase	GO:0004601|GO:0006979|GO:0020037
10102_LINAN_t1	384	PANTHER	PTHR31356	THYLAKOID LUMENAL 29 KDA PROTEIN, CHLOROPLASTIC-RELATED	47	375	1e-31	IPR044831	Heme-binding peroxidase Ccp1-like	GO:0004601|GO:0034599
10103_LINAN_t1	482	PANTHER	PTHR10024	SYNAPTOTAGMIN	89	466	4.2e-86	-	-
10103_LINAN_t1	482	Pfam	PF00168	C2 domain	344	439	7.2e-21	IPR000008	C2 domain	-
10103_LINAN_t1	482	Pfam	PF00168	C2 domain	208	320	6.3e-19	IPR000008	C2 domain	-
10104_LINAN_t1	414	PANTHER	PTHR12749	EXCISION REPAIR CROSS-COMPLEMENTING 1 ERCC1	57	406	3.9e-114	IPR004579	ERCC1/RAD10/SWI10 family	GO:0003684|GO:0005634|GO:0006281
10104_LINAN_t1	414	Pfam	PF14520	Helix-hairpin-helix domain	343	389	2.9e-07	-	-
10104_LINAN_t1	414	Pfam	PF03834	Binding domain of DNA repair protein Ercc1 (rad10/Swi10)	204	317	1.3e-47	IPR004579	ERCC1/RAD10/SWI10 family	GO:0003684|GO:0005634|GO:0006281
10105_LINAN_t1	721	Pfam	PF13843	Transposase IS4	198	572	3e-77	IPR029526	PiggyBac transposable element-derived protein	-
10105_LINAN_t1	721	PANTHER	PTHR46599	PIGGYBAC TRANSPOSABLE ELEMENT-DERIVED PROTEIN 4	42	664	2.9e-102	-	-
10109_LINAN_t1	319	Pfam	PF13015	Glucosidase II beta subunit-like protein	68	183	2.1e-10	IPR036607	Glucosidase 2 subunit beta-like	-
10109_LINAN_t1	319	PANTHER	PTHR12630	N-LINKED OLIGOSACCHARIDE PROCESSING	45	191	5.3e-35	IPR039794	Glucosidase II beta subunit-like	-
10109_LINAN_t2	306	PANTHER	PTHR12630	N-LINKED OLIGOSACCHARIDE PROCESSING	45	191	4.1e-35	IPR039794	Glucosidase II beta subunit-like	-
10109_LINAN_t2	306	Pfam	PF13015	Glucosidase II beta subunit-like protein	68	183	1.9e-10	IPR036607	Glucosidase 2 subunit beta-like	-
1011_LINAN_t1	1163	PANTHER	PTHR22906	PROPERDIN	143	440	6.1e-149	-	-
1011_LINAN_t1	1163	Pfam	PF01391	Collagen triple helix repeat (20 copies)	779	837	8.8e-09	IPR008160	Collagen triple helix repeat	-
1011_LINAN_t1	1163	Pfam	PF01391	Collagen triple helix repeat (20 copies)	827	881	9.7e-08	IPR008160	Collagen triple helix repeat	-
1011_LINAN_t1	1163	Pfam	PF01391	Collagen triple helix repeat (20 copies)	878	936	1.6e-07	IPR008160	Collagen triple helix repeat	-
1011_LINAN_t1	1163	Pfam	PF00090	Thrombospondin type 1 domain	669	717	5.1e-11	IPR000884	Thrombospondin type-1 (TSP1) repeat	-
1011_LINAN_t1	1163	Pfam	PF00090	Thrombospondin type 1 domain	611	660	4.2e-09	IPR000884	Thrombospondin type-1 (TSP1) repeat	-
1011_LINAN_t1	1163	Pfam	PF00090	Thrombospondin type 1 domain	376	427	2.2e-09	IPR000884	Thrombospondin type-1 (TSP1) repeat	-
1011_LINAN_t1	1163	Pfam	PF00090	Thrombospondin type 1 domain	554	603	1e-11	IPR000884	Thrombospondin type-1 (TSP1) repeat	-
1011_LINAN_t1	1163	Pfam	PF00090	Thrombospondin type 1 domain	318	367	1.5e-10	IPR000884	Thrombospondin type-1 (TSP1) repeat	-
1011_LINAN_t1	1163	Pfam	PF00090	Thrombospondin type 1 domain	435	484	4.1e-10	IPR000884	Thrombospondin type-1 (TSP1) repeat	-
1011_LINAN_t1	1163	Pfam	PF00090	Thrombospondin type 1 domain	492	546	5.4e-07	IPR000884	Thrombospondin type-1 (TSP1) repeat	-
1011_LINAN_t1	1163	Pfam	PF00090	Thrombospondin type 1 domain	725	774	5.9e-09	IPR000884	Thrombospondin type-1 (TSP1) repeat	-
1011_LINAN_t1	1163	Pfam	PF12662	Complement Clr-like EGF-like	959	982	9.8e-07	IPR026823	Complement Clr-like EGF domain	-
1011_LINAN_t1	1163	Pfam	PF12662	Complement Clr-like EGF-like	1001	1023	8.1e-09	IPR026823	Complement Clr-like EGF domain	-
10110_LINAN_t1	350	PANTHER	PTHR20426	RIBOSOME BIOGENESIS PROTEIN TSR3 HOMOLOG	9	278	9.3e-106	IPR022968	16S/18S rRNA aminocarboxypropyltransferase Tsr3	GO:0006364|GO:0016740|GO:0106388
10110_LINAN_t1	350	Pfam	PF04034	Ribosome biogenesis protein, C-terminal	91	217	2.1e-53	IPR007177	16S/18S rRNA aminocarboxypropyltransferase Tsr3, C-terminal	-
10110_LINAN_t1	350	Pfam	PF04068	Possible Fer4-like domain in RNase L inhibitor, RLI	54	86	7.8e-14	IPR007209	RNase L inhibitor RLI-like, possible metal-binding domain	-
10113_LINAN_t1	773	Pfam	PF03399	SAC3/GANP family	505	725	5.6e-22	IPR005062	SAC3/GANP/THP3, conserved domain	-
10113_LINAN_t1	773	PANTHER	PTHR12436	80 KDA MCM3-ASSOCIATED PROTEIN	174	730	1.6e-119	IPR045107	SAC3/GANP/THP3	-
10114_LINAN_t1	432	PIRSF	PIRSF000548	PK_regulatory	3	432	4e-131	IPR012198	cAMP-dependent protein kinase regulatory subunit	GO:0001932|GO:0005952|GO:0008603
10114_LINAN_t1	432	Pfam	PF00027	Cyclic nucleotide-binding domain	326	410	1.2e-20	IPR000595	Cyclic nucleotide-binding domain	-
10114_LINAN_t1	432	Pfam	PF00027	Cyclic nucleotide-binding domain	211	287	1.3e-19	IPR000595	Cyclic nucleotide-binding domain	-
10114_LINAN_t1	432	PANTHER	PTHR11635	CAMP-DEPENDENT PROTEIN KINASE REGULATORY CHAIN	101	432	5.8e-154	-	-
10114_LINAN_t2	376	PIRSF	PIRSF000548	PK_regulatory	2	376	3.9e-128	IPR012198	cAMP-dependent protein kinase regulatory subunit	GO:0001932|GO:0005952|GO:0008603
10114_LINAN_t2	376	Pfam	PF02197	Regulatory subunit of type II PKA R-subunit	20	56	5.8e-13	IPR003117	cAMP-dependent protein kinase regulatory subunit, dimerization-anchoring domain	-
10114_LINAN_t2	376	PANTHER	PTHR11635	CAMP-DEPENDENT PROTEIN KINASE REGULATORY CHAIN	11	376	1e-169	-	-
10114_LINAN_t2	376	Pfam	PF00027	Cyclic nucleotide-binding domain	270	354	9.5e-21	IPR000595	Cyclic nucleotide-binding domain	-
10114_LINAN_t2	376	Pfam	PF00027	Cyclic nucleotide-binding domain	155	231	1e-19	IPR000595	Cyclic nucleotide-binding domain	-
10115_LINAN_t1	435	Pfam	PF01073	3-beta hydroxysteroid dehydrogenase/isomerase family	19	284	1.8e-71	IPR002225	3-beta hydroxysteroid dehydrogenase/isomerase	GO:0003854|GO:0006694|GO:0016616
10115_LINAN_t1	435	PANTHER	PTHR43245	BIFUNCTIONAL POLYMYXIN RESISTANCE PROTEIN ARNA	19	355	3e-37	-	-
10117_LINAN_t1	593	Pfam	PF07004	Sperm-tail PG-rich repeat	29	44	1.3	IPR010736	Sperm-tail PG-rich repeat	-
10117_LINAN_t1	593	Pfam	PF07004	Sperm-tail PG-rich repeat	106	119	0.25	IPR010736	Sperm-tail PG-rich repeat	-
10117_LINAN_t1	593	Pfam	PF07004	Sperm-tail PG-rich repeat	72	84	0.072	IPR010736	Sperm-tail PG-rich repeat	-
10117_LINAN_t1	593	PANTHER	PTHR21580	SHIPPO-1-RELATED	407	549	1.9e-43	-	-
10117_LINAN_t2	584	Pfam	PF07004	Sperm-tail PG-rich repeat	20	35	1.3	IPR010736	Sperm-tail PG-rich repeat	-
10117_LINAN_t2	584	Pfam	PF07004	Sperm-tail PG-rich repeat	97	110	0.24	IPR010736	Sperm-tail PG-rich repeat	-
10117_LINAN_t2	584	Pfam	PF07004	Sperm-tail PG-rich repeat	63	75	0.071	IPR010736	Sperm-tail PG-rich repeat	-
10117_LINAN_t2	584	PANTHER	PTHR21580	SHIPPO-1-RELATED	398	544	3.1e-44	-	-
10118_LINAN_t1	988	Pfam	PF00090	Thrombospondin type 1 domain	323	370	0.051	IPR000884	Thrombospondin type-1 (TSP1) repeat	-
10118_LINAN_t1	988	Pfam	PF00090	Thrombospondin type 1 domain	267	314	5.9e-09	IPR000884	Thrombospondin type-1 (TSP1) repeat	-
10118_LINAN_t1	988	Pfam	PF13927	Immunoglobulin domain	175	246	3.8e-11	-	-
10118_LINAN_t1	988	Pfam	PF17217	UPA domain	721	861	2.4e-51	IPR033772	UPA domain	-
10118_LINAN_t1	988	Pfam	PF00791	ZU5 domain	571	663	1.5e-28	IPR000906	ZU5 domain	-
10118_LINAN_t1	988	Pfam	PF00531	Death domain	906	983	6.6e-14	IPR000488	Death domain	GO:0005515|GO:0007165
10118_LINAN_t1	988	PANTHER	PTHR12582	NETRIN RECEPTOR UNC5	200	984	1.2e-117	IPR037936	Netrin receptor UNC5	GO:0005042|GO:0016020|GO:0038007
10118_LINAN_t2	980	Pfam	PF00090	Thrombospondin type 1 domain	259	306	5.9e-09	IPR000884	Thrombospondin type-1 (TSP1) repeat	-
10118_LINAN_t2	980	Pfam	PF00090	Thrombospondin type 1 domain	315	362	0.051	IPR000884	Thrombospondin type-1 (TSP1) repeat	-
10118_LINAN_t2	980	Pfam	PF17217	UPA domain	713	853	2.3e-51	IPR033772	UPA domain	-
10118_LINAN_t2	980	PANTHER	PTHR12582	NETRIN RECEPTOR UNC5	192	976	1.2e-117	IPR037936	Netrin receptor UNC5	GO:0005042|GO:0016020|GO:0038007
10118_LINAN_t2	980	Pfam	PF13927	Immunoglobulin domain	167	238	3.8e-11	-	-
10118_LINAN_t2	980	Pfam	PF00791	ZU5 domain	563	655	1.4e-28	IPR000906	ZU5 domain	-
10118_LINAN_t2	980	Pfam	PF00531	Death domain	898	975	6.5e-14	IPR000488	Death domain	GO:0005515|GO:0007165
10119_LINAN_t1	487	Pfam	PF00069	Protein kinase domain	14	272	1.2e-74	IPR000719	Protein kinase domain	GO:0004672|GO:0005524|GO:0006468
10119_LINAN_t1	487	PANTHER	PTHR24347	SERINE/THREONINE-PROTEIN KINASE	9	309	1.1e-126	-	-
10119_LINAN_t1	487	Pfam	PF08332	Calcium/calmodulin dependent protein kinase II association domain	354	482	3.1e-58	IPR013543	Calcium/calmodulin-dependent protein kinase II, association-domain	GO:0004683|GO:0005516|GO:0006468
10119_LINAN_t2	492	Pfam	PF08332	Calcium/calmodulin dependent protein kinase II association domain	359	487	3.1e-58	IPR013543	Calcium/calmodulin-dependent protein kinase II, association-domain	GO:0004683|GO:0005516|GO:0006468
10119_LINAN_t2	492	PANTHER	PTHR24347	SERINE/THREONINE-PROTEIN KINASE	9	309	1.3e-126	-	-
10119_LINAN_t2	492	Pfam	PF00069	Protein kinase domain	14	272	1.3e-74	IPR000719	Protein kinase domain	GO:0004672|GO:0005524|GO:0006468
10119_LINAN_t3	478	Pfam	PF08332	Calcium/calmodulin dependent protein kinase II association domain	345	473	3e-58	IPR013543	Calcium/calmodulin-dependent protein kinase II, association-domain	GO:0004683|GO:0005516|GO:0006468
10119_LINAN_t3	478	Pfam	PF00069	Protein kinase domain	14	272	1.1e-74	IPR000719	Protein kinase domain	GO:0004672|GO:0005524|GO:0006468
10119_LINAN_t3	478	PANTHER	PTHR24347	SERINE/THREONINE-PROTEIN KINASE	9	309	3.2e-127	-	-
10119_LINAN_t4	478	Pfam	PF08332	Calcium/calmodulin dependent protein kinase II association domain	345	473	3e-58	IPR013543	Calcium/calmodulin-dependent protein kinase II, association-domain	GO:0004683|GO:0005516|GO:0006468
10119_LINAN_t4	478	PANTHER	PTHR24347	SERINE/THREONINE-PROTEIN KINASE	9	309	1.2e-126	-	-
10119_LINAN_t4	478	Pfam	PF00069	Protein kinase domain	14	272	1.2e-74	IPR000719	Protein kinase domain	GO:0004672|GO:0005524|GO:0006468
10119_LINAN_t5	512	Pfam	PF00069	Protein kinase domain	14	272	1.4e-74	IPR000719	Protein kinase domain	GO:0004672|GO:0005524|GO:0006468
10119_LINAN_t5	512	Pfam	PF08332	Calcium/calmodulin dependent protein kinase II association domain	379	507	3.4e-58	IPR013543	Calcium/calmodulin-dependent protein kinase II, association-domain	GO:0004683|GO:0005516|GO:0006468
10119_LINAN_t5	512	PANTHER	PTHR24347	SERINE/THREONINE-PROTEIN KINASE	9	309	1.4e-126	-	-
10119_LINAN_t6	501	PANTHER	PTHR24347	SERINE/THREONINE-PROTEIN KINASE	9	309	1.2e-126	-	-
10119_LINAN_t6	501	Pfam	PF08332	Calcium/calmodulin dependent protein kinase II association domain	368	496	3.2e-58	IPR013543	Calcium/calmodulin-dependent protein kinase II, association-domain	GO:0004683|GO:0005516|GO:0006468
10119_LINAN_t6	501	Pfam	PF00069	Protein kinase domain	14	272	1.3e-74	IPR000719	Protein kinase domain	GO:0004672|GO:0005524|GO:0006468
10119_LINAN_t7	478	PANTHER	PTHR24347	SERINE/THREONINE-PROTEIN KINASE	9	309	1.1e-126	-	-
10119_LINAN_t7	478	Pfam	PF08332	Calcium/calmodulin dependent protein kinase II association domain	345	470	1.4e-56	IPR013543	Calcium/calmodulin-dependent protein kinase II, association-domain	GO:0004683|GO:0005516|GO:0006468
10119_LINAN_t7	478	Pfam	PF00069	Protein kinase domain	14	272	1.2e-74	IPR000719	Protein kinase domain	GO:0004672|GO:0005524|GO:0006468
1012_LINAN_t1	206	PANTHER	PTHR46534	IGGFC_BINDING DOMAIN-CONTAINING PROTEIN	92	200	2.8e-23	-	-
10120_LINAN_t1	500	Pfam	PF16900	Replication protein A OB domain	193	284	1.7e-08	IPR031657	Replication protein A, OB domain	-
10120_LINAN_t1	500	PANTHER	PTHR21166	UNCHARACTERIZED	34	471	6.8e-91	-	-
10121_LINAN_t1	409	Pfam	PF15053	Mjmu-R1-like protein family	17	400	1.4e-72	IPR028280	Protein Njmu-R1	GO:0005802|GO:0099041
10121_LINAN_t1	409	PANTHER	PTHR14416	PROTEIN NJMU-R1	12	401	4.7e-96	IPR028280	Protein Njmu-R1	GO:0005802|GO:0099041
10122_LINAN_t1	1141	Pfam	PF00400	WD domain, G-beta repeat	445	460	0.085	IPR001680	WD40 repeat	GO:0005515
10122_LINAN_t1	1141	Pfam	PF08596	Lethal giant larvae(Lgl) like, C-terminal	771	968	4.5e-07	IPR013905	Lethal giant larvae (Lgl)-like, C-terminal domain	-
10122_LINAN_t1	1141	Pfam	PF08366	LLGL2	274	380	8.9e-41	IPR013577	Lethal giant larvae homologue 2	-
10122_LINAN_t1	1141	PANTHER	PTHR10241	LETHAL 2 GIANT LARVAE PROTEIN	15	1086	3.8e-270	-	-
10122_LINAN_t2	1102	Pfam	PF08366	LLGL2	274	380	8.5e-41	IPR013577	Lethal giant larvae homologue 2	-
10122_LINAN_t2	1102	Pfam	PF08596	Lethal giant larvae(Lgl) like, C-terminal	771	968	4.3e-07	IPR013905	Lethal giant larvae (Lgl)-like, C-terminal domain	-
10122_LINAN_t2	1102	Pfam	PF00400	WD domain, G-beta repeat	445	460	0.081	IPR001680	WD40 repeat	GO:0005515
10122_LINAN_t2	1102	PANTHER	PTHR10241	LETHAL 2 GIANT LARVAE PROTEIN	15	1044	7.5e-270	-	-
10122_LINAN_t3	1130	Pfam	PF08596	Lethal giant larvae(Lgl) like, C-terminal	771	968	4.5e-07	IPR013905	Lethal giant larvae (Lgl)-like, C-terminal domain	-
10122_LINAN_t3	1130	Pfam	PF00400	WD domain, G-beta repeat	445	460	0.084	IPR001680	WD40 repeat	GO:0005515
10122_LINAN_t3	1130	Pfam	PF08366	LLGL2	274	380	8.8e-41	IPR013577	Lethal giant larvae homologue 2	-
10122_LINAN_t3	1130	PANTHER	PTHR10241	LETHAL 2 GIANT LARVAE PROTEIN	15	1048	6.7e-270	-	-
10123_LINAN_t1	588	Pfam	PF13499	EF-hand domain pair	10	70	3.1e-07	IPR002048	EF-hand domain	GO:0005509
10123_LINAN_t1	588	PANTHER	PTHR15726	RAB11-FAMILY INTERACTING PROTEIN	7	584	2.2e-105	-	-
10123_LINAN_t1	588	Pfam	PF09457	FIP domain	544	584	4.4e-13	IPR019018	Rab-binding domain FIP-RBD	-
10123_LINAN_t2	495	Pfam	PF09457	FIP domain	451	491	3.5e-13	IPR019018	Rab-binding domain FIP-RBD	-
10123_LINAN_t2	495	PANTHER	PTHR15726	RAB11-FAMILY INTERACTING PROTEIN	6	491	1.5e-85	-	-
10124_LINAN_t1	527	Pfam	PF00202	Aminotransferase class-III	69	472	1.7e-80	IPR005814	Aminotransferase class-III	GO:0008483|GO:0030170
10124_LINAN_t1	527	PANTHER	PTHR45688	-	34	476	2.3e-191	-	-
10124_LINAN_t2	524	Pfam	PF00202	Aminotransferase class-III	66	469	1.6e-80	IPR005814	Aminotransferase class-III	GO:0008483|GO:0030170
10124_LINAN_t2	524	PANTHER	PTHR45688	-	31	473	2.6e-191	-	-
10125_LINAN_t1	308	Pfam	PF07810	TMC domain	53	164	2.9e-46	IPR012496	TMC domain	GO:0016020
10125_LINAN_t1	308	PANTHER	PTHR23302	TRANSMEMBRANE CHANNEL-RELATED	10	292	1.4e-88	IPR038900	Transmembrane channel-like protein	GO:0005886
10127_LINAN_t1	243	PANTHER	PTHR23302	TRANSMEMBRANE CHANNEL-RELATED	7	243	4.8e-35	IPR038900	Transmembrane channel-like protein	GO:0005886
1013_LINAN_t1	471	Pfam	PF00206	Lyase	14	308	1.7e-98	IPR022761	Fumarate lyase, N-terminal	-
1013_LINAN_t1	471	Pfam	PF14698	Argininosuccinate lyase C-terminal	371	438	3.6e-20	IPR029419	Argininosuccinate lyase, C-terminal	-
1013_LINAN_t1	471	PANTHER	PTHR43814	ARGININOSUCCINATE LYASE	7	465	1e-207	IPR009049	Argininosuccinate lyase	GO:0004056|GO:0042450
10130_LINAN_t1	667	Pfam	PF00271	Helicase conserved C-terminal domain	357	463	5.8e-28	IPR001650	Helicase, C-terminal	-
10130_LINAN_t1	667	Pfam	PF00270	DEAD/DEAH box helicase	146	316	3.2e-49	IPR011545	DEAD/DEAH box helicase domain	GO:0003676|GO:0005524
10130_LINAN_t1	667	PANTHER	PTHR47958	ATP-DEPENDENT RNA HELICASE DBP3	114	503	6.8e-138	-	-
10130_LINAN_t2	667	Pfam	PF00271	Helicase conserved C-terminal domain	356	463	1.3e-29	IPR001650	Helicase, C-terminal	-
10130_LINAN_t2	667	PANTHER	PTHR47958	ATP-DEPENDENT RNA HELICASE DBP3	114	503	4.7e-139	-	-
10130_LINAN_t2	667	Pfam	PF00270	DEAD/DEAH box helicase	146	316	3.2e-49	IPR011545	DEAD/DEAH box helicase domain	GO:0003676|GO:0005524
10130_LINAN_t3	704	Pfam	PF00271	Helicase conserved C-terminal domain	397	500	1.1e-27	IPR001650	Helicase, C-terminal	-
10130_LINAN_t3	704	Pfam	PF00270	DEAD/DEAH box helicase	146	316	3.5e-49	IPR011545	DEAD/DEAH box helicase domain	GO:0003676|GO:0005524
10130_LINAN_t3	704	PANTHER	PTHR47958	ATP-DEPENDENT RNA HELICASE DBP3	114	394	3.6e-143	-	-
10131_LINAN_t1	221	Pfam	PF01138	3' exoribonuclease family, domain 1	14	132	2.2e-17	IPR001247	Exoribonuclease, phosphorolytic domain 1	-
10131_LINAN_t1	221	PANTHER	PTHR11953	EXOSOME COMPLEX COMPONENT	12	217	1.4e-58	-	-
10132_LINAN_t1	3607	Pfam	PF14844	PH domain associated with Beige/BEACH	2574	2627	4e-12	IPR023362	PH-BEACH domain	-
10132_LINAN_t1	3607	PANTHER	PTHR46108	BLUE CHEESE	19	3522	0	-	-
10132_LINAN_t1	3607	Pfam	PF01363	FYVE zinc finger	3531	3594	1.6e-17	IPR000306	FYVE zinc finger	GO:0046872
10132_LINAN_t1	3607	Pfam	PF15787	Neurobeachin/BDCP, DUF4704 alpha solenoid region	1417	1536	2.6e-05	IPR031570	Neurobeachin/BDCP, DUF4704	-
10132_LINAN_t1	3607	Pfam	PF02138	Beige/BEACH domain	2670	2950	1.6e-119	IPR000409	BEACH domain	-
10132_LINAN_t1	3607	Pfam	PF00400	WD domain, G-beta repeat	3092	3126	4.9e-05	IPR001680	WD40 repeat	GO:0005515
10134_LINAN_t1	84	Pfam	PF01667	Ribosomal protein S27	28	82	1.5e-30	IPR000592	Ribosomal protein S27	GO:0003735|GO:0005840|GO:0006412
10134_LINAN_t1	84	PANTHER	PTHR11594	40S RIBOSOMAL PROTEIN S27	1	84	6.7e-66	IPR000592	Ribosomal protein S27	GO:0003735|GO:0005840|GO:0006412
10135_LINAN_t1	949	Pfam	PF01490	Transmembrane amino acid transporter protein	10	398	3.8e-58	IPR013057	Amino acid transporter, transmembrane domain	-
10135_LINAN_t1	949	PANTHER	PTHR22950	AMINO ACID TRANSPORTER	5	398	1.2e-92	-	-
10136_LINAN_t1	184	PANTHER	PTHR34262	TRANSMEMBRANE PROTEIN 220	8	181	1.1e-32	-	-
10136_LINAN_t1	184	Pfam	PF15071	Transmembrane family 220, helix	32	131	9.8e-27	IPR029377	TMEM220 protein	-
10136_LINAN_t2	185	Pfam	PF15071	Transmembrane family 220, helix	32	131	9.9e-27	IPR029377	TMEM220 protein	-
10136_LINAN_t2	185	PANTHER	PTHR34262	TRANSMEMBRANE PROTEIN 220	8	182	5.8e-33	-	-
10137_LINAN_t1	1189	Pfam	PF08399	VWA N-terminal	182	262	2.2e-18	IPR013608	VWA N-terminal	-
10137_LINAN_t1	1189	Pfam	PF13519	von Willebrand factor type A domain	294	415	2.1e-09	IPR002035	von Willebrand factor, type A	-
10137_LINAN_t1	1189	PANTHER	PTHR10166	VOLTAGE-DEPENDENT CALCIUM CHANNEL SUBUNIT ALPHA-2/DELTA-RELATED	63	1099	1.7e-110	-	-
10139_LINAN_t1	374	Pfam	PF01529	DHHC palmitoyltransferase	186	332	1.8e-33	IPR001594	Palmitoyltransferase, DHHC domain	GO:0016409
10139_LINAN_t1	374	PANTHER	PTHR22883	ZINC FINGER DHHC DOMAIN CONTAINING PROTEIN	110	366	2.3e-37	-	-
1014_LINAN_t1	1213	PANTHER	PTHR28547	PROTEIN MMS22-LIKE	38	1210	2.4e-264	IPR042320	Protein MMS22-like	GO:0000724|GO:0031297
1014_LINAN_t1	1213	Pfam	PF14911	S-phase genomic integrity recombination mediator, C-terminal	822	1197	2.1e-87	IPR029424	MMS22-like, C-terminal	-
1014_LINAN_t1	1213	Pfam	PF14910	S-phase genomic integrity recombination mediator, N-terminal	46	705	2.2e-142	IPR029425	Protein MMS22-like, N-terminal	-
10140_LINAN_t1	1372	Pfam	PF02181	Formin Homology 2 Domain	989	1359	5.1e-94	IPR015425	Formin, FH2 domain	-
10140_LINAN_t1	1372	PANTHER	PTHR45725	FORMIN HOMOLOGY 2 FAMILY MEMBER	4	618	4.1e-158	-	-
10140_LINAN_t1	1372	Pfam	PF17820	PDZ domain	308	355	2.7e-10	IPR041489	PDZ domain 6	-
10140_LINAN_t1	1372	Pfam	PF17820	PDZ domain	106	149	2.1e-10	IPR041489	PDZ domain 6	-
10140_LINAN_t1	1372	Pfam	PF02163	Peptidase family M50	105	204	8.4e-09	IPR008915	Peptidase M50	GO:0004222|GO:0006508
10141_LINAN_t1	294	Pfam	PF15663	Zinc-finger containing family	40	118	4.8e-08	IPR041686	Zinc-finger CCCH domain	-
10141_LINAN_t1	294	Pfam	PF00642	Zinc finger C-x8-C-x5-C-x3-H type (and similar)	145	167	0.00014	IPR000571	Zinc finger, CCCH-type	GO:0046872
10141_LINAN_t1	294	PANTHER	PTHR23102	CLEAVAGE AND POLYADENYLATION SPECIFICITY FACTOR SUBUNIT 4-RELATED	1	285	1.4e-91	IPR045348	CPSF complex subunit CPSF4-like	GO:0003723|GO:0098789
10141_LINAN_t1	294	Pfam	PF00098	Zinc knuckle	267	283	2.3e-06	IPR001878	Zinc finger, CCHC-type	GO:0003676|GO:0008270
10141_LINAN_t1	294	Pfam	PF00098	Zinc knuckle	185	202	3.1e-05	IPR001878	Zinc finger, CCHC-type	GO:0003676|GO:0008270
10142_LINAN_t1	1181	PANTHER	PTHR13923	SEC31-RELATED PROTEIN	1	1174	0	IPR040251	Protein transport protein SEC31-like	GO:0006888
10142_LINAN_t1	1181	Pfam	PF00400	WD domain, G-beta repeat	249	287	0.16	IPR001680	WD40 repeat	GO:0005515
10142_LINAN_t2	1180	PANTHER	PTHR13923	SEC31-RELATED PROTEIN	1	1173	0	IPR040251	Protein transport protein SEC31-like	GO:0006888
10142_LINAN_t2	1180	Pfam	PF00400	WD domain, G-beta repeat	249	287	0.16	IPR001680	WD40 repeat	GO:0005515
10142_LINAN_t3	1161	PANTHER	PTHR13923	SEC31-RELATED PROTEIN	1	1154	0	IPR040251	Protein transport protein SEC31-like	GO:0006888
10142_LINAN_t3	1161	Pfam	PF00400	WD domain, G-beta repeat	249	287	0.16	IPR001680	WD40 repeat	GO:0005515
10143_LINAN_t1	1272	PANTHER	PTHR19872	UBIQUITIN LIGASE SPECIFICITY FACTOR/HREP PROTEIN	19	1237	8.9e-219	-	-
10143_LINAN_t1	1272	Pfam	PF00400	WD domain, G-beta repeat	492	527	4e-05	IPR001680	WD40 repeat	GO:0005515
10143_LINAN_t1	1272	Pfam	PF00400	WD domain, G-beta repeat	619	652	0.061	IPR001680	WD40 repeat	GO:0005515
10143_LINAN_t1	1272	Pfam	PF00400	WD domain, G-beta repeat	456	488	0.0073	IPR001680	WD40 repeat	GO:0005515
10143_LINAN_t2	1307	Pfam	PF00400	WD domain, G-beta repeat	654	687	0.063	IPR001680	WD40 repeat	GO:0005515
10143_LINAN_t2	1307	Pfam	PF00400	WD domain, G-beta repeat	491	523	0.0075	IPR001680	WD40 repeat	GO:0005515
10143_LINAN_t2	1307	Pfam	PF00400	WD domain, G-beta repeat	527	562	4.1e-05	IPR001680	WD40 repeat	GO:0005515
10143_LINAN_t2	1307	PANTHER	PTHR19872	UBIQUITIN LIGASE SPECIFICITY FACTOR/HREP PROTEIN	19	1272	2.9e-221	-	-
10144_LINAN_t1	469	Pfam	PF02176	TRAF-type zinc finger	188	246	2.3e-10	IPR001293	Zinc finger, TRAF-type	GO:0008270
10144_LINAN_t1	469	Pfam	PF02176	TRAF-type zinc finger	131	184	4.3e-05	IPR001293	Zinc finger, TRAF-type	GO:0008270
10144_LINAN_t1	469	PANTHER	PTHR10131	TNF RECEPTOR ASSOCIATED FACTOR	35	431	2.7e-43	-	-
10144_LINAN_t1	469	PIRSF	PIRSF015614	TRAF	259	464	7.9e-21	IPR012227	TNF receptor-associated factor TRAF, metazoa	GO:0007165|GO:0008270|GO:0042981
10144_LINAN_t1	469	PIRSF	PIRSF015614	TRAF	12	279	2.6e-55	IPR012227	TNF receptor-associated factor TRAF, metazoa	GO:0007165|GO:0008270|GO:0042981
10144_LINAN_t1	469	Pfam	PF00097	Zinc finger, C3HC4 type (RING finger)	46	83	9.9e-08	IPR018957	Zinc finger, C3HC4 RING-type	GO:0046872
10145_LINAN_t1	554	PANTHER	PTHR11455	CRYPTOCHROME	9	502	1.5e-143	IPR002081	Cryptochrome/DNA photolyase class 1	-
10145_LINAN_t1	554	Pfam	PF00875	DNA photolyase	11	171	3e-45	IPR006050	DNA photolyase, N-terminal	-
10145_LINAN_t1	554	Pfam	PF03441	FAD binding domain of DNA photolyase	298	496	2.2e-66	IPR005101	Cryptochrome/DNA photolyase, FAD-binding domain	-
10146_LINAN_t1	660	Pfam	PF01363	FYVE zinc finger	591	651	2.2e-20	IPR000306	FYVE zinc finger	GO:0046872
10146_LINAN_t1	660	Pfam	PF02759	RUN domain	104	227	2.8e-24	IPR004012	RUN domain	-
10146_LINAN_t1	660	PANTHER	PTHR45956	RUN AND FYVE DOMAIN-CONTAINING PROTEIN 2-LIKE PROTEIN	52	652	1.3e-244	-	-
10146_LINAN_t2	666	Pfam	PF02759	RUN domain	104	227	2.8e-24	IPR004012	RUN domain	-
10146_LINAN_t2	666	Pfam	PF01363	FYVE zinc finger	597	657	2.2e-20	IPR000306	FYVE zinc finger	GO:0046872
10146_LINAN_t2	666	PANTHER	PTHR45956	RUN AND FYVE DOMAIN-CONTAINING PROTEIN 2-LIKE PROTEIN	52	658	4.1e-244	-	-
10148_LINAN_t1	339	Pfam	PF02882	Tetrahydrofolate dehydrogenase/cyclohydrolase, NAD(P)-binding domain	163	334	7.9e-62	IPR020631	Tetrahydrofolate dehydrogenase/cyclohydrolase, NAD(P)-binding domain	GO:0004488
10148_LINAN_t1	339	Pfam	PF00763	Tetrahydrofolate dehydrogenase/cyclohydrolase, catalytic domain	43	158	1.8e-37	IPR020630	Tetrahydrofolate dehydrogenase/cyclohydrolase, catalytic domain	GO:0004488
10148_LINAN_t1	339	PANTHER	PTHR48099	C-1-TETRAHYDROFOLATE SYNTHASE, CYTOPLASMIC-RELATED	39	332	1.2e-101	-	-
10149_LINAN_t1	576	Pfam	PF00282	Pyridoxal-dependent decarboxylase conserved domain	184	464	1e-18	IPR002129	Pyridoxal phosphate-dependent decarboxylase	GO:0016830|GO:0019752|GO:0030170
10149_LINAN_t1	576	PANTHER	PTHR42735	-	70	567	2e-181	-	-
1015_LINAN_t1	425	Pfam	PF00168	C2 domain	170	276	1.6e-24	IPR000008	C2 domain	-
1015_LINAN_t1	425	Pfam	PF00168	C2 domain	302	406	8.8e-21	IPR000008	C2 domain	-
1015_LINAN_t1	425	PANTHER	PTHR10024	SYNAPTOTAGMIN	12	422	4.2e-96	-	-
10150_LINAN_t1	489	Pfam	PF13855	Leucine rich repeat	132	189	3.2e-10	IPR001611	Leucine-rich repeat	GO:0005515
10150_LINAN_t1	489	Pfam	PF01582	TIR domain	360	475	3.1e-09	IPR000157	Toll/interleukin-1 receptor homology (TIR) domain	GO:0007165
10150_LINAN_t1	489	PANTHER	PTHR48051	-	100	190	1.7e-32	-	-
10151_LINAN_t1	485	PANTHER	PTHR45752	LEUCINE-RICH REPEAT-CONTAINING	85	313	2e-37	-	-
10151_LINAN_t1	485	Pfam	PF13855	Leucine rich repeat	132	188	1.1e-08	IPR001611	Leucine-rich repeat	GO:0005515
10151_LINAN_t1	485	Pfam	PF13855	Leucine rich repeat	203	260	6.2e-10	IPR001611	Leucine-rich repeat	GO:0005515
10151_LINAN_t1	485	Pfam	PF01582	TIR domain	356	478	2.7e-11	IPR000157	Toll/interleukin-1 receptor homology (TIR) domain	GO:0007165
10152_LINAN_t1	3920	Pfam	PF00400	WD domain, G-beta repeat	3832	3867	8.4e-09	IPR001680	WD40 repeat	GO:0005515
10152_LINAN_t1	3920	Pfam	PF00400	WD domain, G-beta repeat	3794	3825	0.00011	IPR001680	WD40 repeat	GO:0005515
10152_LINAN_t1	3920	Pfam	PF02210	Laminin G domain	1762	1852	2.2e-15	IPR001791	Laminin G domain	-
10152_LINAN_t1	3920	Pfam	PF02210	Laminin G domain	1334	1457	3.8e-10	IPR001791	Laminin G domain	-
10152_LINAN_t1	3920	Pfam	PF02210	Laminin G domain	1933	2063	1.7e-21	IPR001791	Laminin G domain	-
10152_LINAN_t1	3920	Pfam	PF02210	Laminin G domain	2154	2275	1.3e-18	IPR001791	Laminin G domain	-
10152_LINAN_t1	3920	Pfam	PF02210	Laminin G domain	1538	1667	7.2e-18	IPR001791	Laminin G domain	-
10152_LINAN_t1	3920	Pfam	PF13385	Concanavalin A-like lectin/glucanases superfamily	927	1055	1.5e-08	-	-
10152_LINAN_t1	3920	Pfam	PF13385	Concanavalin A-like lectin/glucanases superfamily	498	639	3.6e-09	-	-
10152_LINAN_t1	3920	Pfam	PF13385	Concanavalin A-like lectin/glucanases superfamily	716	847	1.4e-10	-	-
10152_LINAN_t1	3920	Pfam	PF13385	Concanavalin A-like lectin/glucanases superfamily	285	415	6.6e-11	-	-
10152_LINAN_t1	3920	Pfam	PF13385	Concanavalin A-like lectin/glucanases superfamily	61	213	1e-19	-	-
10152_LINAN_t1	3920	Pfam	PF00041	Fibronectin type III domain	3020	3105	7.4e-10	IPR003961	Fibronectin type III	GO:0005515
10152_LINAN_t1	3920	Pfam	PF00041	Fibronectin type III domain	2820	2903	1.6e-10	IPR003961	Fibronectin type III	GO:0005515
10152_LINAN_t1	3920	Pfam	PF00041	Fibronectin type III domain	2517	2601	2.8e-10	IPR003961	Fibronectin type III	GO:0005515
10152_LINAN_t1	3920	Pfam	PF00041	Fibronectin type III domain	2719	2802	7.5e-12	IPR003961	Fibronectin type III	GO:0005515
10152_LINAN_t1	3920	Pfam	PF00041	Fibronectin type III domain	2320	2398	4.7e-12	IPR003961	Fibronectin type III	GO:0005515
10152_LINAN_t1	3920	Pfam	PF00041	Fibronectin type III domain	2416	2500	5.7e-14	IPR003961	Fibronectin type III	GO:0005515
10152_LINAN_t1	3920	Pfam	PF00041	Fibronectin type III domain	2923	3005	2.9e-11	IPR003961	Fibronectin type III	GO:0005515
10152_LINAN_t1	3920	Pfam	PF00041	Fibronectin type III domain	2618	2702	4.8e-17	IPR003961	Fibronectin type III	GO:0005515
10152_LINAN_t1	3920	PANTHER	PTHR15036	PIKACHURIN-LIKE PROTEIN	1692	1864	6.6e-116	-	-
10155_LINAN_t1	70	Pfam	PF00096	Zinc finger, C2H2 type	16	39	8.8e-07	IPR013087	Zinc finger C2H2-type	-
10156_LINAN_t1	188	Pfam	PF00096	Zinc finger, C2H2 type	70	92	0.00065	IPR013087	Zinc finger C2H2-type	-
10156_LINAN_t1	188	PANTHER	PTHR24399	ZINC FINGER AND BTB DOMAIN-CONTAINING	8	118	2.1e-13	-	-
10157_LINAN_t1	553	Pfam	PF00096	Zinc finger, C2H2 type	498	521	0.00094	IPR013087	Zinc finger C2H2-type	-
10157_LINAN_t1	553	Pfam	PF00096	Zinc finger, C2H2 type	471	493	0.0001	IPR013087	Zinc finger C2H2-type	-
10157_LINAN_t1	553	PANTHER	PTHR16515	PR DOMAIN ZINC FINGER PROTEIN	213	523	2.2e-13	-	-
10158_LINAN_t1	253	PANTHER	PTHR13232	NAD(P)H-HYDRATE EPIMERASE	9	242	6.2e-78	IPR032976	YjeF N-terminal domain-containing protein NAXE-like	-
10158_LINAN_t1	253	Pfam	PF03853	YjeF-related protein N-terminus	32	199	3.8e-36	IPR004443	YjeF N-terminal domain	-
10158_LINAN_t2	281	Pfam	PF03853	YjeF-related protein N-terminus	60	227	5.1e-36	IPR004443	YjeF N-terminal domain	-
10158_LINAN_t2	281	PANTHER	PTHR13232	NAD(P)H-HYDRATE EPIMERASE	27	270	1.8e-78	IPR032976	YjeF N-terminal domain-containing protein NAXE-like	-
10159_LINAN_t1	249	Pfam	PF02410	Ribosomal silencing factor during starvation	128	225	4.2e-24	-	-
10159_LINAN_t1	249	PANTHER	PTHR21043	IOJAP SUPERFAMILY ORTHOLOG	85	238	2.8e-38	IPR004394	Protein Iojap/ribosomal silencing factor RsfS	-
1016_LINAN_t1	337	PANTHER	PTHR37153	CHROMOSOME 19 C19ORF81 HOMOLOG	125	313	2.4e-31	IPR031746	Protein of unknown function DUF4732	-
1016_LINAN_t1	337	Pfam	PF15876	Domain of unknown function (DUF4732)	201	309	7.1e-10	IPR031746	Protein of unknown function DUF4732	-
10160_LINAN_t1	253	PANTHER	PTHR43220	-	11	245	7.3e-89	IPR045014	Transmembrane protein 41A/B	-
10160_LINAN_t1	253	Pfam	PF09335	SNARE associated Golgi protein	84	203	1.2e-18	IPR032816	SNARE associated Golgi protein	-
10162_LINAN_t1	942	Pfam	PF07714	Protein tyrosine and serine/threonine kinase	172	407	1.4e-65	IPR001245	Serine-threonine/tyrosine-protein kinase, catalytic domain	GO:0004672|GO:0006468
10162_LINAN_t1	942	PIRSF	PIRSF038165	MAPKKK12_MAPKKK13	2	936	7.2e-239	IPR017419	Mitogen-activated protein kinase kinase kinase 12/13	GO:0004709|GO:0005524|GO:0046777
10162_LINAN_t1	942	PANTHER	PTHR44329	SERINE/THREONINE-PROTEIN KINASE TNNI3K-RELATED	100	416	1.7e-78	-	-
10163_LINAN_t1	837	Pfam	PF00520	Ion transport protein	490	758	8.4e-08	IPR005821	Ion transport domain	GO:0005216|GO:0006811|GO:0016020|GO:0055085
10163_LINAN_t1	837	PANTHER	PTHR10582	TRANSIENT RECEPTOR POTENTIAL ION CHANNEL PROTEIN	188	780	7.4e-74	IPR024862	Transient receptor potential cation channel subfamily V	GO:0005216|GO:0006811|GO:0016020
10163_LINAN_t1	837	Pfam	PF12796	Ankyrin repeats (3 copies)	193	259	8.4e-09	IPR002110	Ankyrin repeat	GO:0005515
10164_LINAN_t1	2244	Pfam	PF00028	Cadherin domain	1183	1272	7.8e-14	IPR002126	Cadherin-like	GO:0005509|GO:0007156|GO:0016020
10164_LINAN_t1	2244	Pfam	PF00028	Cadherin domain	1290	1384	2.6e-11	IPR002126	Cadherin-like	GO:0005509|GO:0007156|GO:0016020
10164_LINAN_t1	2244	Pfam	PF00028	Cadherin domain	627	719	2.9e-07	IPR002126	Cadherin-like	GO:0005509|GO:0007156|GO:0016020
10164_LINAN_t1	2244	Pfam	PF00028	Cadherin domain	735	827	2e-18	IPR002126	Cadherin-like	GO:0005509|GO:0007156|GO:0016020
10164_LINAN_t1	2244	Pfam	PF00028	Cadherin domain	842	946	3.4e-12	IPR002126	Cadherin-like	GO:0005509|GO:0007156|GO:0016020
10164_LINAN_t1	2244	Pfam	PF00028	Cadherin domain	1066	1166	2.1e-10	IPR002126	Cadherin-like	GO:0005509|GO:0007156|GO:0016020
10164_LINAN_t1	2244	Pfam	PF00028	Cadherin domain	967	1051	3.3e-15	IPR002126	Cadherin-like	GO:0005509|GO:0007156|GO:0016020
10164_LINAN_t1	2244	Pfam	PF00028	Cadherin domain	1405	1502	5.5e-17	IPR002126	Cadherin-like	GO:0005509|GO:0007156|GO:0016020
10164_LINAN_t1	2244	PANTHER	PTHR24027	CADHERIN-23	62	175	9.4e-294	IPR039808	Cadherin	GO:0098609
10164_LINAN_t2	2211	PANTHER	PTHR24027	CADHERIN-23	29	142	3.1e-293	IPR039808	Cadherin	GO:0098609
10164_LINAN_t2	2211	Pfam	PF00028	Cadherin domain	809	913	3.4e-12	IPR002126	Cadherin-like	GO:0005509|GO:0007156|GO:0016020
10164_LINAN_t2	2211	Pfam	PF00028	Cadherin domain	1150	1239	7.6e-14	IPR002126	Cadherin-like	GO:0005509|GO:0007156|GO:0016020
10164_LINAN_t2	2211	Pfam	PF00028	Cadherin domain	594	686	2.9e-07	IPR002126	Cadherin-like	GO:0005509|GO:0007156|GO:0016020
10164_LINAN_t2	2211	Pfam	PF00028	Cadherin domain	934	1018	3.3e-15	IPR002126	Cadherin-like	GO:0005509|GO:0007156|GO:0016020
10164_LINAN_t2	2211	Pfam	PF00028	Cadherin domain	1372	1469	5.4e-17	IPR002126	Cadherin-like	GO:0005509|GO:0007156|GO:0016020
10164_LINAN_t2	2211	Pfam	PF00028	Cadherin domain	1033	1133	2.1e-10	IPR002126	Cadherin-like	GO:0005509|GO:0007156|GO:0016020
10164_LINAN_t2	2211	Pfam	PF00028	Cadherin domain	702	794	2e-18	IPR002126	Cadherin-like	GO:0005509|GO:0007156|GO:0016020
10164_LINAN_t2	2211	Pfam	PF00028	Cadherin domain	1257	1351	2.5e-11	IPR002126	Cadherin-like	GO:0005509|GO:0007156|GO:0016020
10165_LINAN_t1	630	Pfam	PF11470	TUG ubiquitin-like domain	8	72	1.1e-23	IPR021569	TUG ubiquitin-like domain	-
10165_LINAN_t1	630	PANTHER	PTHR46467	TETHER CONTAINING UBX DOMAIN FOR GLUT4	1	628	2.8e-122	-	-
10165_LINAN_t2	641	Pfam	PF11470	TUG ubiquitin-like domain	8	72	1.1e-23	IPR021569	TUG ubiquitin-like domain	-
10165_LINAN_t2	641	PANTHER	PTHR46467	TETHER CONTAINING UBX DOMAIN FOR GLUT4	1	639	1.3e-131	-	-
10165_LINAN_t2	641	Pfam	PF00789	UBX domain	471	546	5e-06	IPR001012	UBX domain	GO:0005515
10166_LINAN_t1	345	Pfam	PF00535	Glycosyl transferase family 2	5	176	1.8e-25	IPR001173	Glycosyltransferase 2-like	-
10166_LINAN_t1	345	PANTHER	PTHR22916	GLYCOSYLTRANSFERASE	2	343	3.2e-91	-	-
10167_LINAN_t1	293	PANTHER	PTHR28593	METEORIN-LIKE PROTEIN	15	292	2.7e-46	-	-
10168_LINAN_t1	528	Pfam	PF00781	Diacylglycerol kinase catalytic domain	199	321	3.8e-25	IPR001206	Diacylglycerol kinase, catalytic domain	GO:0016301
10168_LINAN_t1	528	Pfam	PF00609	Diacylglycerol kinase accessory domain	346	499	1.1e-48	IPR000756	Diacylglycerol kinase, accessory domain	GO:0004143|GO:0007205
10168_LINAN_t1	528	PANTHER	PTHR11255	DIACYLGLYCEROL KINASE	40	519	1.5e-143	IPR037607	Diacylglycerol kinase	GO:0004143|GO:0007165
10169_LINAN_t1	658	Pfam	PF01522	Polysaccharide deacetylase	388	510	2.9e-06	IPR002509	NodB homology domain	GO:0005975|GO:0016810
10169_LINAN_t1	658	PANTHER	PTHR45985	-	376	656	3.9e-79	-	-
10170_LINAN_t1	404	PANTHER	PTHR45985	-	105	404	1.4e-91	-	-
10171_LINAN_t1	496	Pfam	PF01522	Polysaccharide deacetylase	204	320	1.5e-10	IPR002509	NodB homology domain	GO:0005975|GO:0016810
10171_LINAN_t1	496	PANTHER	PTHR45985	-	65	495	2.2e-115	-	-
10173_LINAN_t1	670	PANTHER	PTHR47117	STAR-RELATED LIPID TRANSFER PROTEIN 9	466	657	4.3e-17	-	-
10173_LINAN_t1	670	Pfam	PF01852	START domain	469	634	1.6e-08	IPR002913	START domain	GO:0008289
10174_LINAN_t1	328	PANTHER	PTHR45922	CLEAVAGE AND POLYADENYLATION SPECIFICITY FACTOR SUBUNIT 2	1	325	1.1e-155	IPR027075	Cleavage and polyadenylation specificity factor subunit 2	GO:0005847|GO:0006378|GO:0006379
10174_LINAN_t1	328	Pfam	PF16661	Metallo-beta-lactamase superfamily domain	22	191	1.6e-63	IPR001279	Metallo-beta-lactamase	-
10175_LINAN_t1	471	Pfam	PF00001	7 transmembrane receptor (rhodopsin family)	66	324	8.4e-49	IPR000276	G protein-coupled receptor, rhodopsin-like	GO:0004930|GO:0007186|GO:0016020
10175_LINAN_t1	471	PANTHER	PTHR24235	NEUROPEPTIDE Y RECEPTOR	27	373	1e-84	-	-
10176_LINAN_t1	434	Pfam	PF10996	Beta-Casp domain	3	45	3.5e-09	IPR022712	Beta-Casp domain	-
10176_LINAN_t1	434	PANTHER	PTHR45922	CLEAVAGE AND POLYADENYLATION SPECIFICITY FACTOR SUBUNIT 2	3	434	9e-119	IPR027075	Cleavage and polyadenylation specificity factor subunit 2	GO:0005847|GO:0006378|GO:0006379
10176_LINAN_t1	434	Pfam	PF07521	Zn-dependent metallo-hydrolase RNA specificity domain	207	269	7.2e-14	IPR011108	Zn-dependent metallo-hydrolase, RNA specificity domain	-
10176_LINAN_t1	434	Pfam	PF13299	Cleavage and polyadenylation factor 2 C-terminal	286	431	2e-35	IPR025069	Cleavage and polyadenylation specificity factor 2, C-terminal	-
10177_LINAN_t1	322	Pfam	PF00153	Mitochondrial carrier protein	195	282	4.7e-21	IPR018108	Mitochondrial substrate/solute carrier	-
10177_LINAN_t1	322	Pfam	PF00153	Mitochondrial carrier protein	11	88	6.2e-14	IPR018108	Mitochondrial substrate/solute carrier	-
10177_LINAN_t1	322	Pfam	PF00153	Mitochondrial carrier protein	92	187	1.6e-24	IPR018108	Mitochondrial substrate/solute carrier	-
10177_LINAN_t1	322	PANTHER	PTHR45624	MITOCHONDRIAL BASIC AMINO ACIDS TRANSPORTER-RELATED	12	284	2.2e-97	-	-
10178_LINAN_t1	322	PANTHER	PTHR45624	MITOCHONDRIAL BASIC AMINO ACIDS TRANSPORTER-RELATED	3	284	2.2e-99	-	-
10178_LINAN_t1	322	Pfam	PF00153	Mitochondrial carrier protein	92	188	5.1e-24	IPR018108	Mitochondrial substrate/solute carrier	-
10178_LINAN_t1	322	Pfam	PF00153	Mitochondrial carrier protein	4	87	3.9e-17	IPR018108	Mitochondrial substrate/solute carrier	-
10178_LINAN_t1	322	Pfam	PF00153	Mitochondrial carrier protein	195	282	8.5e-20	IPR018108	Mitochondrial substrate/solute carrier	-
10180_LINAN_t1	312	Pfam	PF00153	Mitochondrial carrier protein	7	92	1.8e-14	IPR018108	Mitochondrial substrate/solute carrier	-
10180_LINAN_t1	312	Pfam	PF00153	Mitochondrial carrier protein	105	193	4.9e-17	IPR018108	Mitochondrial substrate/solute carrier	-
10180_LINAN_t1	312	Pfam	PF00153	Mitochondrial carrier protein	202	291	1.1e-19	IPR018108	Mitochondrial substrate/solute carrier	-
10180_LINAN_t1	312	PANTHER	PTHR45624	MITOCHONDRIAL BASIC AMINO ACIDS TRANSPORTER-RELATED	7	290	2.9e-78	-	-
10180_LINAN_t2	294	Pfam	PF00153	Mitochondrial carrier protein	105	192	1.1e-17	IPR018108	Mitochondrial substrate/solute carrier	-
10180_LINAN_t2	294	Pfam	PF00153	Mitochondrial carrier protein	7	92	1.6e-14	IPR018108	Mitochondrial substrate/solute carrier	-
10180_LINAN_t2	294	Pfam	PF00153	Mitochondrial carrier protein	202	286	4.7e-19	IPR018108	Mitochondrial substrate/solute carrier	-
10180_LINAN_t2	294	PANTHER	PTHR45624	MITOCHONDRIAL BASIC AMINO ACIDS TRANSPORTER-RELATED	7	289	2.6e-76	-	-
10181_LINAN_t1	96	Pfam	PF15188	Coiled-coil domain-containing protein 167	4	85	6.4e-23	IPR028194	Coiled-coil domain-containing protein 167	-
10181_LINAN_t1	96	PANTHER	PTHR31759	COILED-COIL DOMAIN-CONTAINING PROTEIN 167	2	88	3.2e-21	IPR028194	Coiled-coil domain-containing protein 167	-
10182_LINAN_t1	510	Pfam	PF13855	Leucine rich repeat	229	286	1e-09	IPR001611	Leucine-rich repeat	GO:0005515
10182_LINAN_t1	510	PANTHER	PTHR48051	-	183	400	7.5e-53	-	-
10183_LINAN_t1	328	Pfam	PF05571	JNK1/MAPK8-associated membrane protein	34	320	4.7e-118	IPR008485	JNK1/MAPK8-associated membrane protein	GO:0006986|GO:0016020
10183_LINAN_t1	328	PANTHER	PTHR12740	JNK1/MAPK8-ASSOCIATED MEMBRANE PROTEIN	14	324	1.4e-121	IPR008485	JNK1/MAPK8-associated membrane protein	GO:0006986|GO:0016020
10184_LINAN_t1	329	PIRSF	PIRSF029792	Pro_racemase	1	329	3.3e-104	IPR008794	Proline racemase family	-
10184_LINAN_t1	329	Pfam	PF05544	Proline racemase	1	326	1.9e-102	IPR008794	Proline racemase family	-
10184_LINAN_t1	329	PANTHER	PTHR33442	TRANS-3-HYDROXY-L-PROLINE DEHYDRATASE	1	328	1.7e-149	IPR008794	Proline racemase family	-
10184_LINAN_t2	341	PIRSF	PIRSF029792	Pro_racemase	1	341	1.7e-105	IPR008794	Proline racemase family	-
10184_LINAN_t2	341	PANTHER	PTHR33442	TRANS-3-HYDROXY-L-PROLINE DEHYDRATASE	4	340	9.2e-153	IPR008794	Proline racemase family	-
10184_LINAN_t2	341	Pfam	PF05544	Proline racemase	12	338	7.1e-103	IPR008794	Proline racemase family	-
10185_LINAN_t1	212	Pfam	PF00071	Ras family	12	172	1e-63	IPR001806	Small GTPase	GO:0003924|GO:0005525
10185_LINAN_t1	212	PANTHER	PTHR47979	DRAB11-RELATED	4	212	1.8e-94	-	-
10186_LINAN_t1	324	Pfam	PF01370	NAD dependent epimerase/dehydratase family	10	199	4.8e-19	IPR001509	NAD-dependent epimerase/dehydratase	-
10186_LINAN_t1	324	PANTHER	PTHR43245	BIFUNCTIONAL POLYMYXIN RESISTANCE PROTEIN ARNA	11	238	8.6e-31	-	-
10187_LINAN_t1	194	Pfam	PF01754	A20-like zinc finger	14	36	1.3e-11	IPR002653	Zinc finger, A20-type	GO:0003677|GO:0008270
10187_LINAN_t1	194	Pfam	PF01428	AN1-like Zinc finger	135	172	8.1e-10	IPR000058	Zinc finger, AN1-type	GO:0008270
10187_LINAN_t1	194	PANTHER	PTHR10634	AN1-TYPE ZINC FINGER PROTEIN	13	194	6.4e-43	-	-
10188_LINAN_t1	608	Pfam	PF04004	Leo1-like protein	318	487	5.8e-52	IPR007149	Leo1-like protein	GO:0006368|GO:0016570|GO:0016593
10188_LINAN_t1	608	PANTHER	PTHR23146	LEO1 PROTEIN	171	606	2e-112	IPR007149	Leo1-like protein	GO:0006368|GO:0016570|GO:0016593
10189_LINAN_t1	1675	Pfam	PF00619	Caspase recruitment domain	9	84	9.6e-14	IPR001315	CARD domain	GO:0042981
10189_LINAN_t1	1675	Pfam	PF00625	Guanylate kinase	785	885	1e-10	IPR008145	Guanylate kinase/L-type calcium channel beta subunit	-
10189_LINAN_t1	1675	PANTHER	PTHR13865	TIGHT JUNCTION PROTEIN	312	1351	5.4e-268	-	-
10189_LINAN_t1	1675	Pfam	PF00791	ZU5 domain	1539	1636	7.5e-36	IPR000906	ZU5 domain	-
10189_LINAN_t1	1675	Pfam	PF07653	Variant SH3 domain	608	668	4.8e-07	IPR001452	SH3 domain	GO:0005515
10189_LINAN_t1	1675	Pfam	PF00595	PDZ domain	333	387	1e-06	IPR001478	PDZ domain	GO:0005515
10189_LINAN_t1	1675	Pfam	PF00595	PDZ domain	517	585	6.7e-15	IPR001478	PDZ domain	GO:0005515
10189_LINAN_t1	1675	Pfam	PF00595	PDZ domain	216	299	6.3e-14	IPR001478	PDZ domain	GO:0005515
10189_LINAN_t2	1628	Pfam	PF07653	Variant SH3 domain	608	668	4.7e-07	IPR001452	SH3 domain	GO:0005515
10189_LINAN_t2	1628	Pfam	PF00619	Caspase recruitment domain	9	84	9.3e-14	IPR001315	CARD domain	GO:0042981
10189_LINAN_t2	1628	Pfam	PF00595	PDZ domain	517	585	6.5e-15	IPR001478	PDZ domain	GO:0005515
10189_LINAN_t2	1628	Pfam	PF00595	PDZ domain	333	387	9.8e-07	IPR001478	PDZ domain	GO:0005515
10189_LINAN_t2	1628	Pfam	PF00595	PDZ domain	216	299	6.1e-14	IPR001478	PDZ domain	GO:0005515
10189_LINAN_t2	1628	Pfam	PF00791	ZU5 domain	1492	1589	7.2e-36	IPR000906	ZU5 domain	-
10189_LINAN_t2	1628	Pfam	PF00625	Guanylate kinase	785	885	1e-10	IPR008145	Guanylate kinase/L-type calcium channel beta subunit	-
10189_LINAN_t2	1628	PANTHER	PTHR13865	TIGHT JUNCTION PROTEIN	312	1246	8.2e-271	-	-
1019_LINAN_t1	1021	Pfam	PF00531	Death domain	940	1016	2.7e-07	IPR000488	Death domain	GO:0005515|GO:0007165
10190_LINAN_t1	638	PANTHER	PTHR30574	INNER MEMBRANE PROTEIN YEDE	82	394	1.5e-51	-	-
10190_LINAN_t1	638	Pfam	PF00084	Sushi repeat (SCR repeat)	409	453	4.3e-06	IPR000436	Sushi/SCR/CCP domain	-
10190_LINAN_t1	638	Pfam	PF04143	Sulphur transport	59	388	2.4e-50	IPR007272	Sulphur transport domain	-
10190_LINAN_t2	409	Pfam	PF04143	Sulphur transport	59	388	7.4e-51	IPR007272	Sulphur transport domain	-
10190_LINAN_t2	409	PANTHER	PTHR30574	INNER MEMBRANE PROTEIN YEDE	82	397	3.2e-53	-	-
10190_LINAN_t3	256	Pfam	PF00084	Sushi repeat (SCR repeat)	26	71	1.1e-06	IPR000436	Sushi/SCR/CCP domain	-
10191_LINAN_t1	672	Pfam	PF00481	Protein phosphatase 2C	173	234	8.1e-06	IPR001932	PPM-type phosphatase-like domain	-
10191_LINAN_t1	672	Pfam	PF00481	Protein phosphatase 2C	278	471	9.5e-27	IPR001932	PPM-type phosphatase-like domain	-
10191_LINAN_t1	672	PANTHER	PTHR13832	PROTEIN PHOSPHATASE 2C	145	664	1.3e-37	IPR015655	Protein phosphatase 2C family	GO:0004722|GO:0006470
10192_LINAN_t1	592	PANTHER	PTHR12086	EF-HAND DOMAIN C-TERMINAL CONTAINING PROTEIN	27	589	2.3e-86	IPR040193	EF-hand domain-containing protein EFHC1/EFHC2/EFHB	-
10192_LINAN_t1	592	Pfam	PF13499	EF-hand domain pair	343	405	1.6e-09	IPR002048	EF-hand domain	GO:0005509
10194_LINAN_t1	213	Pfam	PF00071	Ras family	22	181	1.4e-62	IPR001806	Small GTPase	GO:0003924|GO:0005525
10194_LINAN_t1	213	PANTHER	PTHR47978	-	20	196	2.4e-63	-	-
10195_LINAN_t1	669	PANTHER	PTHR19879	TRANSCRIPTION INITIATION FACTOR TFIID	15	665	7.9e-195	IPR037783	Transcription initiation factor TFIID subunit 5	-
10195_LINAN_t1	669	Pfam	PF00400	WD domain, G-beta repeat	490	527	2e-10	IPR001680	WD40 repeat	GO:0005515
10195_LINAN_t1	669	Pfam	PF00400	WD domain, G-beta repeat	409	443	9.5e-06	IPR001680	WD40 repeat	GO:0005515
10195_LINAN_t1	669	Pfam	PF00400	WD domain, G-beta repeat	448	484	4.5e-07	IPR001680	WD40 repeat	GO:0005515
10195_LINAN_t1	669	Pfam	PF00400	WD domain, G-beta repeat	574	610	9.6e-08	IPR001680	WD40 repeat	GO:0005515
10195_LINAN_t1	669	Pfam	PF00400	WD domain, G-beta repeat	531	569	9.7e-12	IPR001680	WD40 repeat	GO:0005515
10195_LINAN_t1	669	Pfam	PF04494	WD40 associated region in TFIID subunit, NTD2 domain	81	209	6.1e-40	IPR007582	TFIID subunit TAF5, NTD2 domain	-
10196_LINAN_t1	279	Pfam	PF01510	N-acetylmuramoyl-L-alanine amidase	136	263	5.3e-20	IPR002502	N-acetylmuramoyl-L-alanine amidase domain	GO:0008745|GO:0009253
10196_LINAN_t1	279	PANTHER	PTHR11022	PEPTIDOGLYCAN RECOGNITION PROTEIN	106	276	3e-73	IPR015510	Peptidoglycan recognition protein	-
10197_LINAN_t1	150	PANTHER	PTHR23121	SODIUM-DEPENDENT GLUCOSE TRANSPORTER 1	17	106	3.3e-11	-	-
10198_LINAN_t1	207	PANTHER	PTHR23121	SODIUM-DEPENDENT GLUCOSE TRANSPORTER 1	4	195	2.1e-39	-	-
10199_LINAN_t1	1059	PANTHER	PTHR22770	UBIQUITIN CONJUGATING ENZYME 7 INTERACTING PROTEIN-RELATED	312	1032	3.9e-80	-	-
10199_LINAN_t2	1050	PANTHER	PTHR22770	UBIQUITIN CONJUGATING ENZYME 7 INTERACTING PROTEIN-RELATED	303	1023	6.1e-80	-	-
102_LINAN_t1	622	Pfam	PF00059	Lectin C-type domain	189	299	2.9e-12	IPR001304	C-type lectin-like	-
102_LINAN_t1	622	Pfam	PF00059	Lectin C-type domain	45	139	4.6e-07	IPR001304	C-type lectin-like	-
102_LINAN_t1	622	Pfam	PF00084	Sushi repeat (SCR repeat)	303	354	0.00039	IPR000436	Sushi/SCR/CCP domain	-
102_LINAN_t1	622	PANTHER	PTHR22801	LITHOSTATHINE	149	306	2.4e-19	-	-
10200_LINAN_t1	618	PANTHER	PTHR15665	ASTEROID PROTEIN	1	448	3.4e-32	IPR026832	Asteroid	-
10201_LINAN_t1	1411	PANTHER	PTHR15439	RETINOBLASTOMA-BINDING PROTEIN 6	6	722	2.3e-79	IPR033489	E3 ubiquitin-protein ligase RBBP6 family	GO:0006397|GO:0016567|GO:0061630
10201_LINAN_t1	1411	Pfam	PF08783	DWNN domain	4	78	3.6e-26	IPR014891	DWNN domain	GO:0008270
10201_LINAN_t2	1396	PANTHER	PTHR15439	RETINOBLASTOMA-BINDING PROTEIN 6	6	708	1.5e-81	IPR033489	E3 ubiquitin-protein ligase RBBP6 family	GO:0006397|GO:0016567|GO:0061630
10201_LINAN_t2	1396	Pfam	PF08783	DWNN domain	4	78	3.5e-26	IPR014891	DWNN domain	GO:0008270
10202_LINAN_t1	1792	Pfam	PF13086	AAA domain	853	925	1.6e-11	IPR041677	DNA2/NAM7 helicase, helicase domain	GO:0004386
10202_LINAN_t1	1792	Pfam	PF13086	AAA domain	736	840	4.1e-09	IPR041677	DNA2/NAM7 helicase, helicase domain	GO:0004386
10202_LINAN_t1	1792	Pfam	PF13087	AAA domain	934	1133	1.6e-34	IPR041679	DNA2/NAM7 helicase-like, C-terminal	-
10202_LINAN_t1	1792	PANTHER	PTHR10887	DNA2/NAM7 HELICASE FAMILY	308	1221	1.1e-83	IPR045055	DNA2/NAM7-like helicase	-
10202_LINAN_t1	1792	Pfam	PF00642	Zinc finger C-x8-C-x5-C-x3-H type (and similar)	272	295	0.00013	IPR000571	Zinc finger, CCCH-type	GO:0046872
10202_LINAN_t2	1785	Pfam	PF13086	AAA domain	846	918	1.6e-11	IPR041677	DNA2/NAM7 helicase, helicase domain	GO:0004386
10202_LINAN_t2	1785	Pfam	PF13086	AAA domain	729	833	4.1e-09	IPR041677	DNA2/NAM7 helicase, helicase domain	GO:0004386
10202_LINAN_t2	1785	PANTHER	PTHR10887	DNA2/NAM7 HELICASE FAMILY	314	1214	1.5e-83	IPR045055	DNA2/NAM7-like helicase	-
10202_LINAN_t2	1785	Pfam	PF13087	AAA domain	927	1126	1.6e-34	IPR041679	DNA2/NAM7 helicase-like, C-terminal	-
10202_LINAN_t2	1785	Pfam	PF00642	Zinc finger C-x8-C-x5-C-x3-H type (and similar)	272	295	0.00013	IPR000571	Zinc finger, CCCH-type	GO:0046872
10203_LINAN_t1	466	PANTHER	PTHR11766	TYROSYL-TRNA SYNTHETASE	24	465	1.6e-166	IPR024088	Tyrosine-tRNA ligase, bacterial-type	GO:0004831
10203_LINAN_t1	466	Pfam	PF00579	tRNA synthetases class I (W and Y)	63	364	2.4e-70	IPR002305	Aminoacyl-tRNA synthetase, class Ic	GO:0000166|GO:0004812|GO:0005524|GO:0006418
10204_LINAN_t1	144	Pfam	PF16015	Promethin	27	127	1.2e-17	-	-
10204_LINAN_t1	144	PANTHER	PTHR14275	PROMETHIN	20	135	1.6e-10	IPR029709	Lipid droplet assembly factor 1	-
10205_LINAN_t1	639	Pfam	PF00270	DEAD/DEAH box helicase	121	293	8.9e-42	IPR011545	DEAD/DEAH box helicase domain	GO:0003676|GO:0005524
10205_LINAN_t1	639	Pfam	PF00271	Helicase conserved C-terminal domain	339	439	2.4e-25	IPR001650	Helicase, C-terminal	-
10205_LINAN_t1	639	PANTHER	PTHR47963	DEAD-BOX ATP-DEPENDENT RNA HELICASE 47, MITOCHONDRIAL	92	447	1.1e-89	-	-
10207_LINAN_t1	356	PANTHER	PTHR24240	OPSIN	37	327	1.4e-72	-	-
10207_LINAN_t1	356	Pfam	PF00001	7 transmembrane receptor (rhodopsin family)	52	308	3.3e-49	IPR000276	G protein-coupled receptor, rhodopsin-like	GO:0004930|GO:0007186|GO:0016020
10208_LINAN_t1	501	Pfam	PF02931	Neurotransmitter-gated ion-channel ligand binding domain	40	250	4.4e-67	IPR006202	Neurotransmitter-gated ion-channel ligand-binding domain	GO:0005230|GO:0006811|GO:0016020
10208_LINAN_t1	501	PANTHER	PTHR18945	NEUROTRANSMITTER GATED ION CHANNEL	46	402	1.4e-65	IPR006201	Neurotransmitter-gated ion-channel	GO:0004888|GO:0005216|GO:0016020|GO:0034220
10208_LINAN_t1	501	Pfam	PF02932	Neurotransmitter-gated ion-channel transmembrane region	257	494	5.3e-33	IPR006029	Neurotransmitter-gated ion-channel transmembrane domain	GO:0006811|GO:0016020
10209_LINAN_t1	292	PANTHER	PTHR40380	FIBRONECTIN TYPE-III DOMAIN-CONTAINING PROTEIN-RELATED	7	211	9.1e-11	-	-
10210_LINAN_t1	570	Pfam	PF02732	ERCC4 domain	314	487	7.4e-13	IPR006166	ERCC4 domain	GO:0003677|GO:0004518
10210_LINAN_t1	570	PANTHER	PTHR21077	EME1 PROTEIN	39	567	5.1e-61	IPR033310	Mms4/EME1/EME2	GO:0005634|GO:0006281|GO:0048476
10211_LINAN_t1	145	Pfam	PF01016	Ribosomal L27 protein	32	100	1e-20	IPR001684	Ribosomal protein L27	GO:0003735|GO:0005840|GO:0006412
10211_LINAN_t1	145	PANTHER	PTHR15893	RIBOSOMAL PROTEIN L27	23	143	1.9e-23	IPR001684	Ribosomal protein L27	GO:0003735|GO:0005840|GO:0006412
10213_LINAN_t1	392	PANTHER	PTHR24193	ANKYRIN REPEAT PROTEIN	153	259	6.6e-92	-	-
10213_LINAN_t1	392	Pfam	PF00023	Ankyrin repeat	329	359	0.027	IPR002110	Ankyrin repeat	GO:0005515
10213_LINAN_t1	392	Pfam	PF12796	Ankyrin repeats (3 copies)	201	280	3.9e-12	IPR002110	Ankyrin repeat	GO:0005515
10213_LINAN_t1	392	Pfam	PF12796	Ankyrin repeats (3 copies)	105	182	3.3e-14	IPR002110	Ankyrin repeat	GO:0005515
10214_LINAN_t1	673	PANTHER	PTHR15261	THROMBOSPONDIN-TYPE LAMININ G DOMAIN AND EAR REPEAT-CONTAINING	13	672	1.2e-160	-	-
10214_LINAN_t1	673	Pfam	PF03736	EPTP domain	315	360	8.7e-06	IPR005492	Leucine-rich glioma-inactivated , EPTP repeat	-
10214_LINAN_t1	673	Pfam	PF03736	EPTP domain	578	624	1.8e-14	IPR005492	Leucine-rich glioma-inactivated , EPTP repeat	-
10214_LINAN_t1	673	Pfam	PF03736	EPTP domain	469	514	4.3e-11	IPR005492	Leucine-rich glioma-inactivated , EPTP repeat	-
10214_LINAN_t1	673	Pfam	PF03736	EPTP domain	364	411	3.4e-16	IPR005492	Leucine-rich glioma-inactivated , EPTP repeat	-
10214_LINAN_t1	673	Pfam	PF03736	EPTP domain	518	573	1.7e-11	IPR005492	Leucine-rich glioma-inactivated , EPTP repeat	-
10214_LINAN_t1	673	Pfam	PF03736	EPTP domain	416	463	1.8e-14	IPR005492	Leucine-rich glioma-inactivated , EPTP repeat	-
10215_LINAN_t1	725	Pfam	PF13499	EF-hand domain pair	621	690	6.6e-10	IPR002048	EF-hand domain	GO:0005509
10215_LINAN_t1	725	Pfam	PF01266	FAD dependent oxidoreductase	67	433	5.4e-55	IPR006076	FAD dependent oxidoreductase	GO:0016491
10215_LINAN_t1	725	Pfam	PF16901	C-terminal domain of alpha-glycerophosphate oxidase	458	583	2.5e-40	IPR031656	Alpha-glycerophosphate oxidase, C-terminal	-
10215_LINAN_t1	725	PANTHER	PTHR11985	GLYCEROL-3-PHOSPHATE DEHYDROGENASE	20	602	1.2e-266	IPR000447	FAD-dependent glycerol-3-phosphate dehydrogenase	GO:0004368|GO:0006072|GO:0009331
10215_LINAN_t2	717	Pfam	PF13499	EF-hand domain pair	621	682	2.8e-10	IPR002048	EF-hand domain	GO:0005509
10215_LINAN_t2	717	Pfam	PF16901	C-terminal domain of alpha-glycerophosphate oxidase	458	583	2.4e-40	IPR031656	Alpha-glycerophosphate oxidase, C-terminal	-
10215_LINAN_t2	717	Pfam	PF01266	FAD dependent oxidoreductase	67	433	5.2e-55	IPR006076	FAD dependent oxidoreductase	GO:0016491
10215_LINAN_t2	717	PANTHER	PTHR11985	GLYCEROL-3-PHOSPHATE DEHYDROGENASE	20	602	1.2e-266	IPR000447	FAD-dependent glycerol-3-phosphate dehydrogenase	GO:0004368|GO:0006072|GO:0009331
10216_LINAN_t1	774	Pfam	PF01805	Surp module	150	201	6.2e-21	IPR000061	SWAP/Surp	GO:0003723|GO:0006396
10216_LINAN_t1	774	Pfam	PF01805	Surp module	41	92	1.4e-23	IPR000061	SWAP/Surp	GO:0003723|GO:0006396
10216_LINAN_t1	774	PANTHER	PTHR15316	SPLICEOSOME ASSOCIATED PROTEIN 114/SWAP SPLICING FACTOR-RELATED	25	722	1.7e-150	IPR045146	Splicing factor 3A subunit 1	GO:0003723|GO:0045292
10216_LINAN_t1	774	Pfam	PF00240	Ubiquitin family	703	769	7.5e-15	IPR000626	Ubiquitin-like domain	GO:0005515
10216_LINAN_t1	774	Pfam	PF12230	Pre-mRNA splicing factor PRP21 like protein	220	472	9.8e-48	IPR022030	Splicing factor 3A subunit 1, conserved domain	-
10217_LINAN_t1	360	PANTHER	PTHR11937	ACTIN	4	353	2.5e-152	IPR004000	Actin family	-
10217_LINAN_t1	360	Pfam	PF00022	Actin	1	360	2.2e-138	IPR004000	Actin family	-
10218_LINAN_t1	1944	Pfam	PF12248	Farnesoic acid 0-methyl transferase	939	1040	4.8e-23	IPR022041	Farnesoic acid O-methyl transferase	-
10218_LINAN_t1	1944	Pfam	PF01835	MG2 domain	105	195	4.3e-11	IPR002890	Macroglobulin domain	GO:0004866
10218_LINAN_t1	1944	Pfam	PF07703	Alpha-2-macroglobulin bait region domain	432	594	3.4e-36	IPR011625	Alpha-2-macroglobulin, bait region domain	-
10218_LINAN_t1	1944	Pfam	PF07678	A-macroglobulin TED domain	1077	1382	1.2e-103	IPR011626	Alpha-macroglobulin-like, TED domain	GO:0005615
10218_LINAN_t1	1944	Pfam	PF07677	A-macroglobulin receptor binding domain	1510	1602	1e-27	IPR009048	Alpha-macroglobulin, receptor-binding	GO:0005576
10218_LINAN_t1	1944	Pfam	PF17789	Macroglobulin domain MG4	326	383	2.5e-08	IPR040839	Macroglobulin domain MG4	-
10218_LINAN_t1	1944	Pfam	PF17791	Macroglobulin domain MG3	198	253	1.3e-08	IPR041555	Macroglobulin domain MG3	-
10218_LINAN_t1	1944	Pfam	PF07648	Kazal-type serine protease inhibitor domain	1654	1691	2.2e-05	IPR002350	Kazal domain	GO:0005515
10218_LINAN_t1	1944	PANTHER	PTHR11412	MACROGLOBULIN / COMPLEMENT	4	1630	0	-	-
10218_LINAN_t1	1944	Pfam	PF00207	Alpha-2-macroglobulin family	714	804	1.7e-27	IPR001599	Alpha-2-macroglobulin	GO:0004866
10218_LINAN_t2	1948	Pfam	PF12248	Farnesoic acid 0-methyl transferase	939	1044	2.8e-22	IPR022041	Farnesoic acid O-methyl transferase	-
10218_LINAN_t2	1948	Pfam	PF01835	MG2 domain	105	195	4.3e-11	IPR002890	Macroglobulin domain	GO:0004866
10218_LINAN_t2	1948	Pfam	PF07703	Alpha-2-macroglobulin bait region domain	432	594	3.4e-36	IPR011625	Alpha-2-macroglobulin, bait region domain	-
10218_LINAN_t2	1948	Pfam	PF07648	Kazal-type serine protease inhibitor domain	1658	1695	2.2e-05	IPR002350	Kazal domain	GO:0005515
10218_LINAN_t2	1948	Pfam	PF07678	A-macroglobulin TED domain	1081	1386	1.2e-103	IPR011626	Alpha-macroglobulin-like, TED domain	GO:0005615
10218_LINAN_t2	1948	PANTHER	PTHR11412	MACROGLOBULIN / COMPLEMENT	4	1634	0	-	-
10218_LINAN_t2	1948	Pfam	PF17789	Macroglobulin domain MG4	326	383	2.5e-08	IPR040839	Macroglobulin domain MG4	-
10218_LINAN_t2	1948	Pfam	PF17791	Macroglobulin domain MG3	198	253	1.3e-08	IPR041555	Macroglobulin domain MG3	-
10218_LINAN_t2	1948	Pfam	PF00207	Alpha-2-macroglobulin family	714	804	1.7e-27	IPR001599	Alpha-2-macroglobulin	GO:0004866
10218_LINAN_t2	1948	Pfam	PF07677	A-macroglobulin receptor binding domain	1514	1606	1e-27	IPR009048	Alpha-macroglobulin, receptor-binding	GO:0005576
10219_LINAN_t1	741	Pfam	PF13522	Glutamine amidotransferase domain	87	189	1e-16	-	-
10219_LINAN_t1	741	PANTHER	PTHR10937	GLUCOSAMINE--FRUCTOSE-6-PHOSPHATE AMINOTRANSFERASE, ISOMERIZING	1	669	1.6e-300	-	-
10219_LINAN_t1	741	Pfam	PF01380	SIS domain	535	665	2e-28	IPR001347	SIS domain	GO:0097367|GO:1901135
10219_LINAN_t1	741	Pfam	PF01380	SIS domain	365	491	5.9e-36	IPR001347	SIS domain	GO:0097367|GO:1901135
10219_LINAN_t2	803	Pfam	PF13522	Glutamine amidotransferase domain	87	189	1.2e-16	-	-
10219_LINAN_t2	803	Pfam	PF01380	SIS domain	543	672	5.9e-30	IPR001347	SIS domain	GO:0097367|GO:1901135
10219_LINAN_t2	803	Pfam	PF01380	SIS domain	373	499	6.7e-36	IPR001347	SIS domain	GO:0097367|GO:1901135
10219_LINAN_t2	803	PANTHER	PTHR10937	GLUCOSAMINE--FRUCTOSE-6-PHOSPHATE AMINOTRANSFERASE, ISOMERIZING	1	677	0	-	-
10219_LINAN_t3	795	Pfam	PF01380	SIS domain	365	491	6.6e-36	IPR001347	SIS domain	GO:0097367|GO:1901135
10219_LINAN_t3	795	Pfam	PF01380	SIS domain	535	664	5.8e-30	IPR001347	SIS domain	GO:0097367|GO:1901135
10219_LINAN_t3	795	Pfam	PF13522	Glutamine amidotransferase domain	87	189	1.1e-16	-	-
10219_LINAN_t3	795	PANTHER	PTHR10937	GLUCOSAMINE--FRUCTOSE-6-PHOSPHATE AMINOTRANSFERASE, ISOMERIZING	1	669	0	-	-
1022_LINAN_t1	214	PANTHER	PTHR11589	NERVE GROWTH FACTOR NGF -RELATED	57	205	2.5e-29	IPR020408	Nerve growth factor-like	-
1022_LINAN_t1	214	Pfam	PF00243	Nerve growth factor family	107	205	2e-20	IPR002072	Nerve growth factor-related	GO:0005102
10220_LINAN_t1	337	Pfam	PF10391	Fingers domain of DNA polymerase lambda	100	149	3.7e-19	IPR018944	DNA polymerase lambda, fingers domain	GO:0003677|GO:0034061
10220_LINAN_t1	337	Pfam	PF14791	DNA polymerase beta thumb	270	336	1.5e-19	IPR029398	DNA polymerase beta, thumb domain	-
10220_LINAN_t1	337	Pfam	PF14716	Helix-hairpin-helix domain	14	79	2.3e-17	IPR010996	DNA polymerase beta-like, N-terminal domain	-
10220_LINAN_t1	337	Pfam	PF14792	DNA polymerase beta palm	151	263	1.6e-36	IPR028207	DNA polymerase beta, palm domain	-
10220_LINAN_t1	337	PANTHER	PTHR11276	DNA POLYMERASE TYPE-X FAMILY MEMBER	11	336	2.3e-114	IPR022312	DNA polymerase family X	GO:0003677|GO:0003887|GO:0006281
10221_LINAN_t1	123	Pfam	PF05456	Eukaryotic translation initiation factor 4E binding protein (EIF4EBP)	2	123	1.5e-46	IPR008606	Eukaryotic translation initiation factor 4E binding	GO:0008190|GO:0045947
10221_LINAN_t1	123	PANTHER	PTHR12669	EUKARYOTIC TRANSLATION INITIATION FACTOR 4E-BINDING PROTEIN	1	123	1.2e-37	-	-
10222_LINAN_t1	2836	PANTHER	PTHR23206	MASK PROTEIN	48	852	0	-	-
10222_LINAN_t1	2836	Pfam	PF12796	Ankyrin repeats (3 copies)	494	585	9.6e-20	IPR002110	Ankyrin repeat	GO:0005515
10222_LINAN_t1	2836	Pfam	PF12796	Ankyrin repeats (3 copies)	326	388	1.2e-11	IPR002110	Ankyrin repeat	GO:0005515
10222_LINAN_t1	2836	Pfam	PF12796	Ankyrin repeats (3 copies)	1393	1455	2e-10	IPR002110	Ankyrin repeat	GO:0005515
10222_LINAN_t1	2836	Pfam	PF12796	Ankyrin repeats (3 copies)	394	455	5e-12	IPR002110	Ankyrin repeat	GO:0005515
10222_LINAN_t1	2836	Pfam	PF12796	Ankyrin repeats (3 copies)	589	644	2.2e-06	IPR002110	Ankyrin repeat	GO:0005515
10222_LINAN_t1	2836	Pfam	PF12796	Ankyrin repeats (3 copies)	231	321	3e-18	IPR002110	Ankyrin repeat	GO:0005515
10222_LINAN_t1	2836	Pfam	PF12796	Ankyrin repeats (3 copies)	1465	1556	1.8e-16	IPR002110	Ankyrin repeat	GO:0005515
10222_LINAN_t1	2836	Pfam	PF12796	Ankyrin repeats (3 copies)	1321	1388	4.9e-13	IPR002110	Ankyrin repeat	GO:0005515
10222_LINAN_t1	2836	Pfam	PF12796	Ankyrin repeats (3 copies)	1567	1651	8.2e-12	IPR002110	Ankyrin repeat	GO:0005515
10222_LINAN_t1	2836	Pfam	PF00013	KH domain	1992	2053	2.7e-11	IPR004088	K Homology domain, type 1	GO:0003723
10222_LINAN_t2	2860	Pfam	PF12796	Ankyrin repeats (3 copies)	326	388	1.2e-11	IPR002110	Ankyrin repeat	GO:0005515
10222_LINAN_t2	2860	Pfam	PF12796	Ankyrin repeats (3 copies)	1393	1455	2e-10	IPR002110	Ankyrin repeat	GO:0005515
10222_LINAN_t2	2860	Pfam	PF12796	Ankyrin repeats (3 copies)	589	644	2.2e-06	IPR002110	Ankyrin repeat	GO:0005515
10222_LINAN_t2	2860	Pfam	PF12796	Ankyrin repeats (3 copies)	394	455	5e-12	IPR002110	Ankyrin repeat	GO:0005515
10222_LINAN_t2	2860	Pfam	PF12796	Ankyrin repeats (3 copies)	231	321	3e-18	IPR002110	Ankyrin repeat	GO:0005515
10222_LINAN_t2	2860	Pfam	PF12796	Ankyrin repeats (3 copies)	1321	1388	4.9e-13	IPR002110	Ankyrin repeat	GO:0005515
10222_LINAN_t2	2860	Pfam	PF12796	Ankyrin repeats (3 copies)	1567	1651	8.2e-12	IPR002110	Ankyrin repeat	GO:0005515
10222_LINAN_t2	2860	Pfam	PF12796	Ankyrin repeats (3 copies)	1465	1556	1.9e-16	IPR002110	Ankyrin repeat	GO:0005515
10222_LINAN_t2	2860	Pfam	PF12796	Ankyrin repeats (3 copies)	494	585	9.7e-20	IPR002110	Ankyrin repeat	GO:0005515
10222_LINAN_t2	2860	PANTHER	PTHR23206	MASK PROTEIN	1188	2845	0	-	-
10222_LINAN_t2	2860	Pfam	PF00013	KH domain	2016	2077	2.8e-11	IPR004088	K Homology domain, type 1	GO:0003723
10223_LINAN_t1	326	Pfam	PF00010	Helix-loop-helix DNA-binding domain	168	215	2.2e-15	IPR011598	Myc-type, basic helix-loop-helix (bHLH) domain	GO:0046983
10223_LINAN_t1	326	PANTHER	PTHR19290	BASIC HELIX-LOOP-HELIX PROTEIN NEUROGENIN-RELATED	104	294	2.6e-34	-	-
10224_LINAN_t1	528	PANTHER	PTHR10869	PROLYL 4-HYDROXYLASE ALPHA SUBUNIT	253	514	2.3e-61	IPR045054	Prolyl 4-hydroxylase	-
10224_LINAN_t1	528	Pfam	PF13640	2OG-Fe(II) oxygenase superfamily	410	512	1.2e-15	IPR044862	Prolyl 4-hydroxylase alpha subunit, Fe(2+) 2OG dioxygenase domain	-
10224_LINAN_t1	528	Pfam	PF08336	Prolyl 4-Hydroxylase alpha-subunit, N-terminal region	27	160	2.4e-36	IPR013547	Prolyl 4-hydroxylase alpha-subunit, N-terminal	GO:0004656|GO:0005783
10224_LINAN_t2	507	Pfam	PF08336	Prolyl 4-Hydroxylase alpha-subunit, N-terminal region	27	160	2.2e-36	IPR013547	Prolyl 4-hydroxylase alpha-subunit, N-terminal	GO:0004656|GO:0005783
10224_LINAN_t2	507	PANTHER	PTHR10869	PROLYL 4-HYDROXYLASE ALPHA SUBUNIT	256	506	6.5e-57	IPR045054	Prolyl 4-hydroxylase	-
10224_LINAN_t2	507	Pfam	PF13640	2OG-Fe(II) oxygenase superfamily	410	505	4.8e-12	IPR044862	Prolyl 4-hydroxylase alpha subunit, Fe(2+) 2OG dioxygenase domain	-
10225_LINAN_t1	389	PANTHER	PTHR47131	CATION CHANNEL SPERM-ASSOCIATED PROTEIN 3	23	387	1.4e-135	-	-
10225_LINAN_t1	389	Pfam	PF00520	Ion transport protein	45	275	2.5e-40	IPR005821	Ion transport domain	GO:0005216|GO:0006811|GO:0016020|GO:0055085
10226_LINAN_t1	791	Pfam	PF02301	HORMA domain	500	666	1.6e-15	IPR003511	HORMA domain	-
10226_LINAN_t1	791	PANTHER	PTHR11842	MITOTIC SPINDLE ASSEMBLY CHECKPOINT PROTEIN MAD2	499	671	5.9e-61	IPR045091	Mad2-like	-
10226_LINAN_t1	791	Pfam	PF13640	2OG-Fe(II) oxygenase superfamily	394	496	9.5e-12	IPR044862	Prolyl 4-hydroxylase alpha subunit, Fe(2+) 2OG dioxygenase domain	-
10226_LINAN_t1	791	Pfam	PF08336	Prolyl 4-Hydroxylase alpha-subunit, N-terminal region	14	145	1.3e-31	IPR013547	Prolyl 4-hydroxylase alpha-subunit, N-terminal	GO:0004656|GO:0005783
10227_LINAN_t1	536	Pfam	PF07719	Tetratricopeptide repeat	215	243	8.9e-06	IPR013105	Tetratricopeptide repeat 2	-
10227_LINAN_t1	536	PANTHER	PTHR10869	PROLYL 4-HYDROXYLASE ALPHA SUBUNIT	163	522	1.5e-63	IPR045054	Prolyl 4-hydroxylase	-
10227_LINAN_t1	536	Pfam	PF13640	2OG-Fe(II) oxygenase superfamily	418	520	2.2e-14	IPR044862	Prolyl 4-hydroxylase alpha subunit, Fe(2+) 2OG dioxygenase domain	-
10227_LINAN_t1	536	Pfam	PF08336	Prolyl 4-Hydroxylase alpha-subunit, N-terminal region	29	160	2.1e-34	IPR013547	Prolyl 4-hydroxylase alpha-subunit, N-terminal	GO:0004656|GO:0005783
10227_LINAN_t2	536	Pfam	PF13640	2OG-Fe(II) oxygenase superfamily	418	520	2.2e-14	IPR044862	Prolyl 4-hydroxylase alpha subunit, Fe(2+) 2OG dioxygenase domain	-
10227_LINAN_t2	536	Pfam	PF08336	Prolyl 4-Hydroxylase alpha-subunit, N-terminal region	29	160	2.1e-34	IPR013547	Prolyl 4-hydroxylase alpha-subunit, N-terminal	GO:0004656|GO:0005783
10227_LINAN_t2	536	PANTHER	PTHR10869	PROLYL 4-HYDROXYLASE ALPHA SUBUNIT	163	522	1.6e-63	IPR045054	Prolyl 4-hydroxylase	-
10227_LINAN_t3	535	Pfam	PF13640	2OG-Fe(II) oxygenase superfamily	417	519	2.2e-14	IPR044862	Prolyl 4-hydroxylase alpha subunit, Fe(2+) 2OG dioxygenase domain	-
10227_LINAN_t3	535	Pfam	PF07719	Tetratricopeptide repeat	215	243	8.9e-06	IPR013105	Tetratricopeptide repeat 2	-
10227_LINAN_t3	535	PANTHER	PTHR10869	PROLYL 4-HYDROXYLASE ALPHA SUBUNIT	163	521	1.3e-61	IPR045054	Prolyl 4-hydroxylase	-
10227_LINAN_t3	535	Pfam	PF08336	Prolyl 4-Hydroxylase alpha-subunit, N-terminal region	29	160	2.1e-34	IPR013547	Prolyl 4-hydroxylase alpha-subunit, N-terminal	GO:0004656|GO:0005783
10227_LINAN_t4	535	Pfam	PF13640	2OG-Fe(II) oxygenase superfamily	417	519	2.2e-14	IPR044862	Prolyl 4-hydroxylase alpha subunit, Fe(2+) 2OG dioxygenase domain	-
10227_LINAN_t4	535	PANTHER	PTHR10869	PROLYL 4-HYDROXYLASE ALPHA SUBUNIT	163	521	7.3e-61	IPR045054	Prolyl 4-hydroxylase	-
10227_LINAN_t4	535	Pfam	PF07719	Tetratricopeptide repeat	215	243	8.9e-06	IPR013105	Tetratricopeptide repeat 2	-
10227_LINAN_t4	535	Pfam	PF08336	Prolyl 4-Hydroxylase alpha-subunit, N-terminal region	29	160	2.1e-34	IPR013547	Prolyl 4-hydroxylase alpha-subunit, N-terminal	GO:0004656|GO:0005783
10227_LINAN_t5	557	Pfam	PF13640	2OG-Fe(II) oxygenase superfamily	418	541	4.7e-12	IPR044862	Prolyl 4-hydroxylase alpha subunit, Fe(2+) 2OG dioxygenase domain	-
10227_LINAN_t5	557	Pfam	PF07719	Tetratricopeptide repeat	215	243	9.4e-06	IPR013105	Tetratricopeptide repeat 2	-
10227_LINAN_t5	557	Pfam	PF08336	Prolyl 4-Hydroxylase alpha-subunit, N-terminal region	29	160	2.3e-34	IPR013547	Prolyl 4-hydroxylase alpha-subunit, N-terminal	GO:0004656|GO:0005783
10227_LINAN_t5	557	PANTHER	PTHR10869	PROLYL 4-HYDROXYLASE ALPHA SUBUNIT	163	543	4.3e-63	IPR045054	Prolyl 4-hydroxylase	-
10227_LINAN_t6	607	Pfam	PF13640	2OG-Fe(II) oxygenase superfamily	489	591	2.7e-14	IPR044862	Prolyl 4-hydroxylase alpha subunit, Fe(2+) 2OG dioxygenase domain	-
10227_LINAN_t6	607	Pfam	PF08336	Prolyl 4-Hydroxylase alpha-subunit, N-terminal region	29	160	2.6e-34	IPR013547	Prolyl 4-hydroxylase alpha-subunit, N-terminal	GO:0004656|GO:0005783
10227_LINAN_t6	607	PANTHER	PTHR10869	PROLYL 4-HYDROXYLASE ALPHA SUBUNIT	164	593	3.7e-63	IPR045054	Prolyl 4-hydroxylase	-
10227_LINAN_t7	567	PANTHER	PTHR10869	PROLYL 4-HYDROXYLASE ALPHA SUBUNIT	163	553	2.1e-62	IPR045054	Prolyl 4-hydroxylase	-
10227_LINAN_t7	567	Pfam	PF07719	Tetratricopeptide repeat	215	243	9.6e-06	IPR013105	Tetratricopeptide repeat 2	-
10227_LINAN_t7	567	Pfam	PF13640	2OG-Fe(II) oxygenase superfamily	449	551	2.5e-14	IPR044862	Prolyl 4-hydroxylase alpha subunit, Fe(2+) 2OG dioxygenase domain	-
10227_LINAN_t7	567	Pfam	PF08336	Prolyl 4-Hydroxylase alpha-subunit, N-terminal region	29	160	2.3e-34	IPR013547	Prolyl 4-hydroxylase alpha-subunit, N-terminal	GO:0004656|GO:0005783
10227_LINAN_t8	567	Pfam	PF07719	Tetratricopeptide repeat	215	243	9.6e-06	IPR013105	Tetratricopeptide repeat 2	-
10227_LINAN_t8	567	Pfam	PF13640	2OG-Fe(II) oxygenase superfamily	449	551	2.5e-14	IPR044862	Prolyl 4-hydroxylase alpha subunit, Fe(2+) 2OG dioxygenase domain	-
10227_LINAN_t8	567	Pfam	PF08336	Prolyl 4-Hydroxylase alpha-subunit, N-terminal region	29	160	2.3e-34	IPR013547	Prolyl 4-hydroxylase alpha-subunit, N-terminal	GO:0004656|GO:0005783
10227_LINAN_t8	567	PANTHER	PTHR10869	PROLYL 4-HYDROXYLASE ALPHA SUBUNIT	163	553	9.6e-62	IPR045054	Prolyl 4-hydroxylase	-
10227_LINAN_t9	487	PANTHER	PTHR10869	PROLYL 4-HYDROXYLASE ALPHA SUBUNIT	281	483	3.5e-33	IPR045054	Prolyl 4-hydroxylase	-
10227_LINAN_t9	487	Pfam	PF08336	Prolyl 4-Hydroxylase alpha-subunit, N-terminal region	29	160	1.8e-34	IPR013547	Prolyl 4-hydroxylase alpha-subunit, N-terminal	GO:0004656|GO:0005783
10228_LINAN_t1	729	Pfam	PF17048	Neutral/alkaline non-lysosomal ceramidase, C-terminal	535	697	2.8e-56	IPR031331	Neutral/alkaline non-lysosomal ceramidase, C-terminal	-
10228_LINAN_t1	729	Pfam	PF04734	Neutral/alkaline non-lysosomal ceramidase, N-terminal	28	533	1e-235	IPR031329	Neutral/alkaline non-lysosomal ceramidase, N-terminal	-
10228_LINAN_t1	729	PANTHER	PTHR12670	CERAMIDASE	25	697	0	IPR006823	Neutral/alkaline nonlysosomal ceramidase	GO:0017040|GO:0046514
10229_LINAN_t1	696	PANTHER	PTHR12670	CERAMIDASE	24	696	0	IPR006823	Neutral/alkaline nonlysosomal ceramidase	GO:0017040|GO:0046514
10229_LINAN_t1	696	Pfam	PF04734	Neutral/alkaline non-lysosomal ceramidase, N-terminal	26	531	2.1e-237	IPR031329	Neutral/alkaline non-lysosomal ceramidase, N-terminal	-
10229_LINAN_t1	696	Pfam	PF17048	Neutral/alkaline non-lysosomal ceramidase, C-terminal	533	695	4.2e-56	IPR031331	Neutral/alkaline non-lysosomal ceramidase, C-terminal	-
1023_LINAN_t1	390	Pfam	PF00010	Helix-loop-helix DNA-binding domain	242	293	2.9e-12	IPR011598	Myc-type, basic helix-loop-helix (bHLH) domain	GO:0046983
1023_LINAN_t1	390	Pfam	PF12232	Myogenic determination factor 5	314	371	1.3e-07	IPR022032	Myogenic determination factor 5	-
1023_LINAN_t1	390	Pfam	PF01586	Myogenic Basic domain	182	241	2.2e-07	IPR002546	Myogenic muscle-specific protein, N-terminal	-
1023_LINAN_t1	390	PANTHER	PTHR11534	MYOGENIC FACTOR	141	379	5.8e-68	IPR039704	Myogenic factor	GO:0006355|GO:0007517
10230_LINAN_t1	153	Pfam	PF00094	von Willebrand factor type D domain	29	94	3.8e-05	IPR001846	von Willebrand factor, type D domain	-
10230_LINAN_t2	162	Pfam	PF00094	von Willebrand factor type D domain	29	94	3.9e-05	IPR001846	von Willebrand factor, type D domain	-
10231_LINAN_t1	1019	Pfam	PF07748	Glycosyl hydrolases family 38 C-terminal domain	614	833	1.1e-45	IPR011682	Glycosyl hydrolase family 38, C-terminal	GO:0004559|GO:0006013
10231_LINAN_t1	1019	Pfam	PF01074	Glycosyl hydrolases family 38 N-terminal domain	61	379	1.1e-93	IPR000602	Glycoside hydrolase family 38, N-terminal domain	GO:0004559|GO:0006013
10231_LINAN_t1	1019	Pfam	PF09261	Alpha mannosidase middle domain	385	479	1.5e-21	IPR015341	Glycoside hydrolase family 38, central domain	GO:0004559|GO:0006013
10231_LINAN_t1	1019	PANTHER	PTHR11607	ALPHA-MANNOSIDASE	46	1016	0	-	-
10231_LINAN_t1	1019	Pfam	PF17677	Glycosyl hydrolases family 38 C-terminal beta sandwich domain	913	1014	1.3e-08	IPR041147	Glycosyl hydrolases family 38, C-terminal beta sandwich domain	-
10232_LINAN_t1	193	Pfam	PF00010	Helix-loop-helix DNA-binding domain	107	160	7.4e-17	IPR011598	Myc-type, basic helix-loop-helix (bHLH) domain	GO:0046983
10232_LINAN_t1	193	PANTHER	PTHR19290	BASIC HELIX-LOOP-HELIX PROTEIN NEUROGENIN-RELATED	59	167	1.6e-31	-	-
10233_LINAN_t1	532	PANTHER	PTHR11654	OLIGOPEPTIDE TRANSPORTER-RELATED	34	491	5.3e-43	IPR000109	Proton-dependent oligopeptide transporter family	GO:0016020|GO:0022857|GO:0055085
10233_LINAN_t1	532	Pfam	PF00854	POT family	97	286	8.4e-19	IPR000109	Proton-dependent oligopeptide transporter family	GO:0016020|GO:0022857|GO:0055085
10233_LINAN_t1	532	Pfam	PF00854	POT family	314	446	1.5e-16	IPR000109	Proton-dependent oligopeptide transporter family	GO:0016020|GO:0022857|GO:0055085
10234_LINAN_t1	500	Pfam	PF01607	Chitin binding Peritrophin-A domain	445	497	1.9e-09	IPR002557	Chitin binding domain	GO:0005576|GO:0008061
10234_LINAN_t1	500	PANTHER	PTHR11177	CHITINASE	38	401	6.1e-105	-	-
10234_LINAN_t1	500	Pfam	PF00704	Glycosyl hydrolases family 18	43	389	2.4e-79	IPR001223	Glycoside hydrolase family 18, catalytic domain	GO:0005975
10235_LINAN_t1	1965	Pfam	PF02736	Myosin N-terminal SH3-like domain	29	73	1.1e-19	IPR004009	Myosin, N-terminal, SH3-like	GO:0003774|GO:0005524|GO:0016459
10235_LINAN_t1	1965	Pfam	PF01576	Myosin tail	842	1921	3.8e-166	IPR002928	Myosin tail	GO:0016459
10235_LINAN_t1	1965	Pfam	PF00063	Myosin head (motor domain)	85	764	9e-284	IPR001609	Myosin head, motor domain	GO:0003774|GO:0005524|GO:0016459
10235_LINAN_t1	1965	PANTHER	PTHR45615	MYOSIN HEAVY CHAIN, NON-MUSCLE	51	1368	0	-	-
10235_LINAN_t10	2085	Pfam	PF01576	Myosin tail	962	2041	4.4e-166	IPR002928	Myosin tail	GO:0016459
10235_LINAN_t10	2085	Pfam	PF02736	Myosin N-terminal SH3-like domain	29	73	1.2e-19	IPR004009	Myosin, N-terminal, SH3-like	GO:0003774|GO:0005524|GO:0016459
10235_LINAN_t10	2085	PANTHER	PTHR45615	MYOSIN HEAVY CHAIN, NON-MUSCLE	707	2018	0	-	-
10235_LINAN_t10	2085	Pfam	PF00063	Myosin head (motor domain)	218	672	2.3e-190	IPR001609	Myosin head, motor domain	GO:0003774|GO:0005524|GO:0016459
10235_LINAN_t10	2085	Pfam	PF00063	Myosin head (motor domain)	703	884	3.6e-56	IPR001609	Myosin head, motor domain	GO:0003774|GO:0005524|GO:0016459
10235_LINAN_t10	2085	Pfam	PF00063	Myosin head (motor domain)	85	201	2.5e-51	IPR001609	Myosin head, motor domain	GO:0003774|GO:0005524|GO:0016459
10235_LINAN_t11	2042	Pfam	PF00063	Myosin head (motor domain)	85	201	2.4e-51	IPR001609	Myosin head, motor domain	GO:0003774|GO:0005524|GO:0016459
10235_LINAN_t11	2042	Pfam	PF00063	Myosin head (motor domain)	292	841	2.2e-225	IPR001609	Myosin head, motor domain	GO:0003774|GO:0005524|GO:0016459
10235_LINAN_t11	2042	Pfam	PF00063	Myosin head (motor domain)	218	290	1.1e-26	IPR001609	Myosin head, motor domain	GO:0003774|GO:0005524|GO:0016459
10235_LINAN_t11	2042	Pfam	PF01576	Myosin tail	919	1998	4.2e-166	IPR002928	Myosin tail	GO:0016459
10235_LINAN_t11	2042	Pfam	PF02736	Myosin N-terminal SH3-like domain	29	73	1.1e-19	IPR004009	Myosin, N-terminal, SH3-like	GO:0003774|GO:0005524|GO:0016459
10235_LINAN_t11	2042	PANTHER	PTHR45615	MYOSIN HEAVY CHAIN, NON-MUSCLE	294	1975	0	-	-
10235_LINAN_t12	2043	PANTHER	PTHR45615	MYOSIN HEAVY CHAIN, NON-MUSCLE	218	336	0	-	-
10235_LINAN_t12	2043	Pfam	PF02736	Myosin N-terminal SH3-like domain	29	73	1.1e-19	IPR004009	Myosin, N-terminal, SH3-like	GO:0003774|GO:0005524|GO:0016459
10235_LINAN_t12	2043	Pfam	PF01576	Myosin tail	920	1999	4.2e-166	IPR002928	Myosin tail	GO:0016459
10235_LINAN_t12	2043	Pfam	PF00063	Myosin head (motor domain)	85	201	2.4e-51	IPR001609	Myosin head, motor domain	GO:0003774|GO:0005524|GO:0016459
10235_LINAN_t12	2043	Pfam	PF00063	Myosin head (motor domain)	346	842	2.4e-191	IPR001609	Myosin head, motor domain	GO:0003774|GO:0005524|GO:0016459
10235_LINAN_t12	2043	Pfam	PF00063	Myosin head (motor domain)	218	339	1.5e-55	IPR001609	Myosin head, motor domain	GO:0003774|GO:0005524|GO:0016459
10235_LINAN_t2	1016	Pfam	PF01576	Myosin tail	160	972	5e-128	IPR002928	Myosin tail	GO:0016459
10235_LINAN_t2	1016	PANTHER	PTHR45615	MYOSIN HEAVY CHAIN, NON-MUSCLE	158	419	1.8e-66	-	-
10235_LINAN_t3	1308	Pfam	PF01576	Myosin tail	185	1264	1.1e-166	IPR002928	Myosin tail	GO:0016459
10235_LINAN_t3	1308	Pfam	PF00063	Myosin head (motor domain)	1	107	3.5e-37	IPR001609	Myosin head, motor domain	GO:0003774|GO:0005524|GO:0016459
10235_LINAN_t3	1308	PANTHER	PTHR45615	MYOSIN HEAVY CHAIN, NON-MUSCLE	1	648	6e-149	-	-
10235_LINAN_t4	2010	Pfam	PF01576	Myosin tail	887	1966	4e-166	IPR002928	Myosin tail	GO:0016459
10235_LINAN_t4	2010	PANTHER	PTHR45615	MYOSIN HEAVY CHAIN, NON-MUSCLE	218	1943	0	-	-
10235_LINAN_t4	2010	Pfam	PF02736	Myosin N-terminal SH3-like domain	29	73	1.1e-19	IPR004009	Myosin, N-terminal, SH3-like	GO:0003774|GO:0005524|GO:0016459
10235_LINAN_t4	2010	Pfam	PF00063	Myosin head (motor domain)	85	201	2.4e-51	IPR001609	Myosin head, motor domain	GO:0003774|GO:0005524|GO:0016459
10235_LINAN_t4	2010	Pfam	PF00063	Myosin head (motor domain)	218	809	4.2e-239	IPR001609	Myosin head, motor domain	GO:0003774|GO:0005524|GO:0016459
10235_LINAN_t5	2010	PANTHER	PTHR45615	MYOSIN HEAVY CHAIN, NON-MUSCLE	218	1413	0	-	-
10235_LINAN_t5	2010	Pfam	PF00063	Myosin head (motor domain)	85	201	7.9e-53	IPR001609	Myosin head, motor domain	GO:0003774|GO:0005524|GO:0016459
10235_LINAN_t5	2010	Pfam	PF00063	Myosin head (motor domain)	218	809	7.8e-240	IPR001609	Myosin head, motor domain	GO:0003774|GO:0005524|GO:0016459
10235_LINAN_t5	2010	Pfam	PF01576	Myosin tail	887	1966	4e-166	IPR002928	Myosin tail	GO:0016459
10235_LINAN_t5	2010	Pfam	PF02736	Myosin N-terminal SH3-like domain	29	73	1.1e-19	IPR004009	Myosin, N-terminal, SH3-like	GO:0003774|GO:0005524|GO:0016459
10235_LINAN_t6	2010	Pfam	PF00063	Myosin head (motor domain)	85	201	2.4e-51	IPR001609	Myosin head, motor domain	GO:0003774|GO:0005524|GO:0016459
10235_LINAN_t6	2010	Pfam	PF00063	Myosin head (motor domain)	218	809	9.3e-241	IPR001609	Myosin head, motor domain	GO:0003774|GO:0005524|GO:0016459
10235_LINAN_t6	2010	PANTHER	PTHR45615	MYOSIN HEAVY CHAIN, NON-MUSCLE	218	1413	0	-	-
10235_LINAN_t6	2010	Pfam	PF01576	Myosin tail	887	1966	4e-166	IPR002928	Myosin tail	GO:0016459
10235_LINAN_t6	2010	Pfam	PF02736	Myosin N-terminal SH3-like domain	29	73	1.1e-19	IPR004009	Myosin, N-terminal, SH3-like	GO:0003774|GO:0005524|GO:0016459
10235_LINAN_t7	2010	Pfam	PF00063	Myosin head (motor domain)	85	201	2.4e-51	IPR001609	Myosin head, motor domain	GO:0003774|GO:0005524|GO:0016459
10235_LINAN_t7	2010	Pfam	PF00063	Myosin head (motor domain)	218	809	7.8e-240	IPR001609	Myosin head, motor domain	GO:0003774|GO:0005524|GO:0016459
10235_LINAN_t7	2010	PANTHER	PTHR45615	MYOSIN HEAVY CHAIN, NON-MUSCLE	218	1413	0	-	-
10235_LINAN_t7	2010	Pfam	PF01576	Myosin tail	887	1966	4e-166	IPR002928	Myosin tail	GO:0016459
10235_LINAN_t7	2010	Pfam	PF02736	Myosin N-terminal SH3-like domain	29	73	1.1e-19	IPR004009	Myosin, N-terminal, SH3-like	GO:0003774|GO:0005524|GO:0016459
10235_LINAN_t8	2010	Pfam	PF00063	Myosin head (motor domain)	85	201	2.4e-51	IPR001609	Myosin head, motor domain	GO:0003774|GO:0005524|GO:0016459
10235_LINAN_t8	2010	Pfam	PF00063	Myosin head (motor domain)	218	809	2e-239	IPR001609	Myosin head, motor domain	GO:0003774|GO:0005524|GO:0016459
10235_LINAN_t8	2010	PANTHER	PTHR45615	MYOSIN HEAVY CHAIN, NON-MUSCLE	218	1413	0	-	-
10235_LINAN_t8	2010	Pfam	PF01576	Myosin tail	887	1966	4e-166	IPR002928	Myosin tail	GO:0016459
10235_LINAN_t8	2010	Pfam	PF02736	Myosin N-terminal SH3-like domain	29	73	1.1e-19	IPR004009	Myosin, N-terminal, SH3-like	GO:0003774|GO:0005524|GO:0016459
10235_LINAN_t9	2049	PANTHER	PTHR45615	MYOSIN HEAVY CHAIN, NON-MUSCLE	464	1453	0	-	-
10235_LINAN_t9	2049	Pfam	PF02736	Myosin N-terminal SH3-like domain	29	73	1.1e-19	IPR004009	Myosin, N-terminal, SH3-like	GO:0003774|GO:0005524|GO:0016459
10235_LINAN_t9	2049	Pfam	PF01576	Myosin tail	926	2005	4.2e-166	IPR002928	Myosin tail	GO:0016459
10235_LINAN_t9	2049	Pfam	PF00063	Myosin head (motor domain)	85	201	2.4e-51	IPR001609	Myosin head, motor domain	GO:0003774|GO:0005524|GO:0016459
10235_LINAN_t9	2049	Pfam	PF00063	Myosin head (motor domain)	465	848	1e-151	IPR001609	Myosin head, motor domain	GO:0003774|GO:0005524|GO:0016459
10236_LINAN_t1	1099	PANTHER	PTHR12044	BCL2 INTERACTING MEDIATOR OF CELL DEATH	16	1073	5.5e-126	-	-
10237_LINAN_t1	184	Pfam	PF00094	von Willebrand factor type D domain	29	163	1e-05	IPR001846	von Willebrand factor, type D domain	-
10238_LINAN_t1	198	Pfam	PF00094	von Willebrand factor type D domain	31	197	7.2e-06	IPR001846	von Willebrand factor, type D domain	-
10239_LINAN_t1	1377	Pfam	PF01315	Aldehyde oxidase and xanthine dehydrogenase, a/b hammerhead domain	630	738	2.4e-37	IPR000674	Aldehyde oxidase/xanthine dehydrogenase, a/b hammerhead	-
10239_LINAN_t1	1377	Pfam	PF20256	Molybdopterin cofactor-binding domain	1017	1284	6.1e-89	IPR046867	Aldehyde oxidase/xanthine dehydrogenase, second molybdopterin binding domain	-
10239_LINAN_t1	1377	Pfam	PF01799	[2Fe-2S] binding domain	136	209	8.1e-29	IPR002888	[2Fe-2S]-binding	GO:0016491|GO:0046872
10239_LINAN_t1	1377	Pfam	PF02738	Molybdopterin cofactor-binding domain	758	991	5.1e-91	IPR008274	Aldehyde oxidase/xanthine dehydrogenase, first molybdopterin binding domain	GO:0016491
10239_LINAN_t1	1377	Pfam	PF03450	CO dehydrogenase flavoprotein C-terminal domain	464	567	1.2e-30	IPR005107	CO dehydrogenase flavoprotein, C-terminal	-
10239_LINAN_t1	1377	Pfam	PF00941	FAD binding domain in molybdopterin dehydrogenase	277	455	7.2e-45	IPR002346	Molybdopterin dehydrogenase, FAD-binding	GO:0016491
10239_LINAN_t1	1377	Pfam	PF00111	2Fe-2S iron-sulfur cluster binding domain	58	126	2.7e-08	IPR001041	2Fe-2S ferredoxin-type iron-sulfur binding domain	GO:0051536
10239_LINAN_t1	1377	PANTHER	PTHR45444	XANTHINE DEHYDROGENASE	51	1364	0	-	-
10239_LINAN_t1	1377	PIRSF	PIRSF000127	Xanthine_dh	47	1376	0	IPR016208	Aldehyde oxidase/xanthine dehydrogenase	GO:0005506|GO:0016491
1024_LINAN_t1	180	Pfam	PF00243	Nerve growth factor family	85	173	3.6e-10	IPR002072	Nerve growth factor-related	GO:0005102
10240_LINAN_t1	799	Pfam	PF00009	Elongation factor Tu GTP binding domain	253	411	1.5e-32	IPR000795	Translational (tr)-type GTP-binding domain	GO:0003924|GO:0005525
10240_LINAN_t1	799	Pfam	PF11987	Translation-initiation factor 2	585	678	5.7e-24	IPR023115	Translation initiation factor IF- 2, domain 3	-
10240_LINAN_t1	799	PANTHER	PTHR43381	TRANSLATION INITIATION FACTOR IF-2-RELATED	98	790	2.4e-159	IPR015760	Translation initiation factor IF- 2	-
10240_LINAN_t2	100	PANTHER	PTHR43381	TRANSLATION INITIATION FACTOR IF-2-RELATED	10	91	3.7e-10	IPR015760	Translation initiation factor IF- 2	-
10241_LINAN_t1	919	Pfam	PF00069	Protein kinase domain	37	305	6.2e-66	IPR000719	Protein kinase domain	GO:0004672|GO:0005524|GO:0006468
10241_LINAN_t1	919	Pfam	PF00069	Protein kinase domain	416	675	5e-70	IPR000719	Protein kinase domain	GO:0004672|GO:0005524|GO:0006468
10241_LINAN_t1	919	Pfam	PF00433	Protein kinase C terminal domain	326	364	4.4e-08	IPR017892	Protein kinase, C-terminal	GO:0004674|GO:0005524|GO:0006468
10241_LINAN_t1	919	PANTHER	PTHR24351	RIBOSOMAL PROTEIN S6 KINASE	28	371	3.4e-209	-	-
10241_LINAN_t1	919	PIRSF	PIRSF000606	RPS6_kin_2	1	776	0	IPR016239	Ribosomal protein S6 kinase II	GO:0000287|GO:0004674|GO:0006468|GO:0035556
10242_LINAN_t1	173	Pfam	PF04073	Aminoacyl-tRNA editing domain	26	156	1.9e-24	IPR007214	YbaK/aminoacyl-tRNA synthetase-associated domain	GO:0002161
10242_LINAN_t1	173	PANTHER	PTHR31423	YBAK DOMAIN-CONTAINING PROTEIN	5	171	1.3e-57	IPR040285	Prolyl-tRNA editing protein ProX/PRXD1	-
10243_LINAN_t1	1159	Pfam	PF03810	Importin-beta N-terminal domain	32	92	2.5e-06	IPR001494	Importin-beta, N-terminal domain	GO:0006886|GO:0031267
10243_LINAN_t1	1159	Pfam	PF08389	Exportin 1-like protein	104	198	1.3e-13	IPR013598	Exportin-1/Importin-beta-like	-
10243_LINAN_t1	1159	PANTHER	PTHR21452	EXPORTIN-6	1	1150	0	IPR040016	Exportin-6	GO:0005049|GO:0006611
10243_LINAN_t2	138	Pfam	PF03810	Importin-beta N-terminal domain	32	92	8e-08	IPR001494	Importin-beta, N-terminal domain	GO:0006886|GO:0031267
10243_LINAN_t2	138	PANTHER	PTHR21452	EXPORTIN-6	1	136	3.7e-61	IPR040016	Exportin-6	GO:0005049|GO:0006611
10244_LINAN_t1	425	Pfam	PF00132	Bacterial transferase hexapeptide (six repeats)	291	324	2.2e-06	IPR001451	Hexapeptide repeat	-
10244_LINAN_t1	425	Pfam	PF00483	Nucleotidyl transferase	3	225	9.3e-32	IPR005835	Nucleotidyl transferase domain	GO:0009058|GO:0016779
10244_LINAN_t1	425	PANTHER	PTHR22572	SUGAR-1-PHOSPHATE GUANYL TRANSFERASE	3	425	5.8e-136	-	-
10245_LINAN_t1	655	Pfam	PF00017	SH2 domain	496	571	5.4e-12	IPR000980	SH2 domain	-
10245_LINAN_t1	655	PANTHER	PTHR10155	PHOSPHATIDYLINOSITOL 3-KINASE REGULATORY SUBUNIT	317	649	3e-57	-	-
10245_LINAN_t1	655	Pfam	PF07525	SOCS box	611	643	1.5e-06	IPR001496	SOCS box domain	-
10246_LINAN_t1	545	PANTHER	PTHR10894	NUCLEOLAR PROTEIN 5 NUCLEOLAR PROTEIN NOP5 NOP58	20	537	6.3e-215	IPR045056	Nucleolar protein Nop56/Nop58	GO:0030515|GO:0031428|GO:0032040
10246_LINAN_t1	545	Pfam	PF01798	snoRNA binding domain, fibrillarin	187	415	5.7e-85	IPR002687	Nop domain	-
10246_LINAN_t1	545	Pfam	PF08156	NOP5NT (NUC127) domain	21	85	1.7e-23	IPR012974	Nucleolar protein 58/56, N-terminal	-
10247_LINAN_t1	813	Pfam	PF00225	Kinesin motor domain	37	340	1.1e-92	IPR001752	Kinesin motor domain	GO:0003777|GO:0005524|GO:0007018|GO:0008017
10247_LINAN_t1	813	PANTHER	PTHR47968	CENTROMERE PROTEIN E	6	703	9.8e-103	-	-
10248_LINAN_t1	477	Pfam	PF00339	Arrestin (or S-antigen), N-terminal domain	57	172	2.6e-09	IPR011021	Arrestin-like, N-terminal	-
10248_LINAN_t1	477	PANTHER	PTHR11188	ARRESTIN DOMAIN CONTAINING PROTEIN	48	442	3.8e-26	-	-
10248_LINAN_t1	477	Pfam	PF02752	Arrestin (or S-antigen), C-terminal domain	241	369	3.6e-11	IPR011022	Arrestin C-terminal-like domain	-
10249_LINAN_t1	1812	Pfam	PF00415	Regulator of chromosome condensation (RCC1) repeat	76	124	1.1e-06	IPR000408	Regulator of chromosome condensation, RCC1	-
10249_LINAN_t1	1812	Pfam	PF00415	Regulator of chromosome condensation (RCC1) repeat	734	780	4.8e-07	IPR000408	Regulator of chromosome condensation, RCC1	-
10249_LINAN_t1	1812	Pfam	PF00415	Regulator of chromosome condensation (RCC1) repeat	683	730	2.6e-13	IPR000408	Regulator of chromosome condensation, RCC1	-
10249_LINAN_t1	1812	Pfam	PF00415	Regulator of chromosome condensation (RCC1) repeat	127	190	1.4e-08	IPR000408	Regulator of chromosome condensation, RCC1	-
10249_LINAN_t1	1812	Pfam	PF00415	Regulator of chromosome condensation (RCC1) repeat	193	240	2.3e-09	IPR000408	Regulator of chromosome condensation, RCC1	-
10249_LINAN_t1	1812	Pfam	PF02204	Vacuolar sorting protein 9 (VPS9) domain	1708	1808	5.5e-16	IPR003123	VPS9 domain	-
10249_LINAN_t1	1812	PANTHER	PTHR46089	ALSIN HOMOLOG	30	1811	0	-	-
10249_LINAN_t1	1812	Pfam	PF02493	MORN repeat	1288	1303	0.0015	IPR003409	MORN motif	-
10249_LINAN_t1	1812	Pfam	PF02493	MORN repeat	1215	1236	1.5e-05	IPR003409	MORN motif	-
10249_LINAN_t1	1812	Pfam	PF02493	MORN repeat	1363	1379	9.4	IPR003409	MORN motif	-
10249_LINAN_t1	1812	Pfam	PF02493	MORN repeat	1340	1356	0.33	IPR003409	MORN motif	-
10249_LINAN_t1	1812	Pfam	PF02493	MORN repeat	1266	1285	0.47	IPR003409	MORN motif	-
10249_LINAN_t1	1812	Pfam	PF02493	MORN repeat	1238	1257	0.19	IPR003409	MORN motif	-
10249_LINAN_t1	1812	Pfam	PF02493	MORN repeat	1316	1331	0.0082	IPR003409	MORN motif	-
1025_LINAN_t1	165	Pfam	PF00057	Low-density lipoprotein receptor domain class A	33	70	1.5e-09	IPR002172	Low-density lipoprotein (LDL) receptor class A repeat	GO:0005515
10250_LINAN_t1	1063	Pfam	PF00443	Ubiquitin carboxyl-terminal hydrolase	290	552	4.5e-37	IPR001394	Peptidase C19, ubiquitin carboxyl-terminal hydrolase	GO:0004843|GO:0016579
10250_LINAN_t1	1063	PANTHER	PTHR24006	UBIQUITIN CARBOXYL-TERMINAL HYDROLASE	154	1037	4.3e-45	-	-
10250_LINAN_t1	1063	Pfam	PF00443	Ubiquitin carboxyl-terminal hydrolase	737	1035	4.4e-15	IPR001394	Peptidase C19, ubiquitin carboxyl-terminal hydrolase	GO:0004843|GO:0016579
10251_LINAN_t1	353	Pfam	PF00134	Cyclin, N-terminal domain	175	276	5.6e-15	IPR006671	Cyclin, N-terminal	-
10251_LINAN_t1	353	PANTHER	PTHR14248	CYCLIN Y, ISOFORM A	16	352	2.4e-127	-	-
10251_LINAN_t1	353	PIRSF	PIRSF028934	Cyclin_CG14939	1	30	0.27	IPR012399	Cyclin Y	GO:0000079|GO:0019901
10251_LINAN_t1	353	PIRSF	PIRSF028934	Cyclin_CG14939	23	353	8.4e-130	IPR012399	Cyclin Y	GO:0000079|GO:0019901
10252_LINAN_t1	856	Pfam	PF13671	AAA domain	1	130	3.5e-10	-	-
10252_LINAN_t1	856	Pfam	PF05881	2',3'-cyclic nucleotide 3'-phosphodiesterase (CNP or CNPase)	133	264	8.7e-23	IPR008431	Cyclic nucleotide phosphodiesterase	GO:0004113|GO:0009214|GO:0016020
10252_LINAN_t1	856	Pfam	PF05881	2',3'-cyclic nucleotide 3'-phosphodiesterase (CNP or CNPase)	333	399	5.3e-09	IPR008431	Cyclic nucleotide phosphodiesterase	GO:0004113|GO:0009214|GO:0016020
10252_LINAN_t1	856	PANTHER	PTHR19353	FATTY ACID DESATURASE 2	428	843	5.3e-150	IPR012171	Fatty acid desaturase	GO:0016491
10252_LINAN_t1	856	Pfam	PF00487	Fatty acid desaturase	566	822	7.6e-35	IPR005804	Fatty acid desaturase domain	GO:0006629
10252_LINAN_t1	856	Pfam	PF00173	Cytochrome b5-like Heme/Steroid binding domain	436	509	4.7e-21	IPR001199	Cytochrome b5-like heme/steroid binding domain	-
10252_LINAN_t2	436	PIRSF	PIRSF015921	FA_sphingolip_des	2	432	4.8e-105	IPR012171	Fatty acid desaturase	GO:0016491
10252_LINAN_t2	436	Pfam	PF00487	Fatty acid desaturase	146	402	1.6e-35	IPR005804	Fatty acid desaturase domain	GO:0006629
10252_LINAN_t2	436	PANTHER	PTHR19353	FATTY ACID DESATURASE 2	8	423	1.2e-150	IPR012171	Fatty acid desaturase	GO:0016491
10252_LINAN_t2	436	Pfam	PF00173	Cytochrome b5-like Heme/Steroid binding domain	16	89	1.8e-21	IPR001199	Cytochrome b5-like heme/steroid binding domain	-
10252_LINAN_t3	448	Pfam	PF13671	AAA domain	38	170	7e-12	-	-
10252_LINAN_t3	448	Pfam	PF05881	2',3'-cyclic nucleotide 3'-phosphodiesterase (CNP or CNPase)	373	448	2.8e-13	IPR008431	Cyclic nucleotide phosphodiesterase	GO:0004113|GO:0009214|GO:0016020
10252_LINAN_t3	448	Pfam	PF05881	2',3'-cyclic nucleotide 3'-phosphodiesterase (CNP or CNPase)	173	304	2.9e-23	IPR008431	Cyclic nucleotide phosphodiesterase	GO:0004113|GO:0009214|GO:0016020
10252_LINAN_t3	448	PANTHER	PTHR10156	2',3'-CYCLIC-NUCLEOTIDE 3'-PHOSPHODIESTERASE	4	448	1.2e-90	IPR008431	Cyclic nucleotide phosphodiesterase	GO:0004113|GO:0009214|GO:0016020
10254_LINAN_t1	778	Pfam	PF00755	Choline/Carnitine o-acyltransferase	172	761	1.8e-173	IPR039551	Choline/carnitine acyltransferase domain	-
10254_LINAN_t1	778	PANTHER	PTHR22589	CARNITINE O-ACYLTRANSFERASE	144	773	1.5e-198	IPR000542	Acyltransferase ChoActase/COT/CPT	GO:0016746
10255_LINAN_t1	1559	Pfam	PF06464	DMAP1-binding Domain	9	115	5e-23	IPR010506	DMAP1-binding domain	-
10255_LINAN_t1	1559	Pfam	PF00501	AMP-binding enzyme	980	1452	3.7e-55	IPR000873	AMP-dependent synthetase/ligase	-
10255_LINAN_t1	1559	Pfam	PF00501	AMP-binding enzyme	345	792	4.3e-33	IPR000873	AMP-dependent synthetase/ligase	-
10255_LINAN_t1	1559	PANTHER	PTHR22754	DISCO-INTERACTING PROTEIN 2 DIP2 -RELATED	111	1558	0	-	-
10256_LINAN_t1	426	Pfam	PF08613	Cyclin	74	163	3.6e-06	IPR013922	Cyclin PHO80-like	GO:0000079|GO:0019901
10256_LINAN_t1	426	PANTHER	PTHR15615	UNCHARACTERIZED	18	277	8.4e-30	IPR013922	Cyclin PHO80-like	GO:0000079|GO:0019901
10256_LINAN_t2	432	Pfam	PF08613	Cyclin	80	169	3.7e-06	IPR013922	Cyclin PHO80-like	GO:0000079|GO:0019901
10256_LINAN_t2	432	PANTHER	PTHR15615	UNCHARACTERIZED	24	283	8.4e-30	IPR013922	Cyclin PHO80-like	GO:0000079|GO:0019901
10257_LINAN_t1	383	Pfam	PF01266	FAD dependent oxidoreductase	52	369	1.9e-38	IPR006076	FAD dependent oxidoreductase	GO:0016491
10257_LINAN_t1	383	PANTHER	PTHR11530	D-AMINO ACID OXIDASE	48	374	8.1e-111	IPR023209	D-amino-acid oxidase	GO:0003884|GO:0046416|GO:0071949
10257_LINAN_t1	383	PIRSF	PIRSF000189	D-aa_oxidase	48	382	7.9e-81	IPR023209	D-amino-acid oxidase	GO:0003884|GO:0046416|GO:0071949
10257_LINAN_t2	386	PIRSF	PIRSF000189	D-aa_oxidase	48	385	1.5e-81	IPR023209	D-amino-acid oxidase	GO:0003884|GO:0046416|GO:0071949
10257_LINAN_t2	386	Pfam	PF01266	FAD dependent oxidoreductase	52	372	3.8e-38	IPR006076	FAD dependent oxidoreductase	GO:0016491
10257_LINAN_t2	386	PANTHER	PTHR11530	D-AMINO ACID OXIDASE	48	377	4.9e-111	IPR023209	D-amino-acid oxidase	GO:0003884|GO:0046416|GO:0071949
10259_LINAN_t1	1170	PANTHER	PTHR13284	GH01354P	16	959	8.6e-128	IPR040051	Selenocysteine insertion sequence-binding protein 2	GO:0035368
10259_LINAN_t1	1170	Pfam	PF01248	Ribosomal protein L7Ae/L30e/S12e/Gadd45 family	788	881	4.9e-17	IPR004038	Ribosomal protein L7Ae/L30e/S12e/Gadd45	-
1026_LINAN_t1	170	Pfam	PF00057	Low-density lipoprotein receptor domain class A	27	65	1.1e-06	IPR002172	Low-density lipoprotein (LDL) receptor class A repeat	GO:0005515
10260_LINAN_t1	314	PANTHER	PTHR46314	SOLUTE CARRIER FAMILY 25 MEMBER 44	6	314	9.8e-80	IPR042164	Solute carrier family 25 member 44	GO:0005739|GO:0009083|GO:0015658
10260_LINAN_t1	314	Pfam	PF00153	Mitochondrial carrier protein	119	211	4.1e-10	IPR018108	Mitochondrial substrate/solute carrier	-
10260_LINAN_t1	314	Pfam	PF00153	Mitochondrial carrier protein	25	103	5.6e-17	IPR018108	Mitochondrial substrate/solute carrier	-
10260_LINAN_t1	314	Pfam	PF00153	Mitochondrial carrier protein	227	305	2.6e-14	IPR018108	Mitochondrial substrate/solute carrier	-
10261_LINAN_t1	944	Pfam	PF00330	Aconitase family (aconitate hydratase)	67	136	1.3e-14	IPR001030	Aconitase/3-isopropylmalate dehydratase large subunit, alpha/beta/alpha domain	-
10261_LINAN_t1	944	Pfam	PF00330	Aconitase family (aconitate hydratase)	187	620	2.8e-151	IPR001030	Aconitase/3-isopropylmalate dehydratase large subunit, alpha/beta/alpha domain	-
10261_LINAN_t1	944	PANTHER	PTHR11670	ACONITASE/IRON-RESPONSIVE ELEMENT FAMILY MEMBER	5	943	0	IPR006249	Aconitase/Iron-responsive element-binding protein 2	-
10261_LINAN_t1	944	Pfam	PF00694	Aconitase C-terminal domain	749	876	9.7e-39	IPR000573	Aconitase A/isopropylmalate dehydratase small subunit, swivel domain	-
10261_LINAN_t2	893	Pfam	PF00330	Aconitase family (aconitate hydratase)	67	569	4.8e-172	IPR001030	Aconitase/3-isopropylmalate dehydratase large subunit, alpha/beta/alpha domain	-
10261_LINAN_t2	893	Pfam	PF00694	Aconitase C-terminal domain	698	825	9e-39	IPR000573	Aconitase A/isopropylmalate dehydratase small subunit, swivel domain	-
10261_LINAN_t2	893	PANTHER	PTHR11670	ACONITASE/IRON-RESPONSIVE ELEMENT FAMILY MEMBER	5	892	0	IPR006249	Aconitase/Iron-responsive element-binding protein 2	-
10263_LINAN_t1	335	PANTHER	PTHR11863	STEROL DESATURASE	82	313	3.2e-28	-	-
10263_LINAN_t1	335	Pfam	PF04116	Fatty acid hydroxylase	183	309	7.5e-23	IPR006694	Fatty acid hydroxylase	GO:0005506|GO:0008610|GO:0016491
10264_LINAN_t1	674	Pfam	PF00004	ATPase family associated with various cellular activities (AAA)	433	563	7.5e-38	IPR003959	ATPase, AAA-type, core	GO:0005524|GO:0016887
10264_LINAN_t1	674	PANTHER	PTHR23074	AAA DOMAIN-CONTAINING	278	668	1.5e-139	-	-
10264_LINAN_t1	674	Pfam	PF17862	AAA+ lid domain	588	629	3e-09	IPR041569	AAA ATPase, AAA+ lid domain	-
10264_LINAN_t1	674	Pfam	PF09336	Vps4 C terminal oligomerisation domain	633	667	0.00012	IPR015415	Vps4 oligomerisation, C-terminal	-
10265_LINAN_t1	671	PANTHER	PTHR36902	-	14	667	7.5e-109	-	-
10265_LINAN_t2	658	PANTHER	PTHR36902	-	3	654	9.9e-109	-	-
10266_LINAN_t1	124	PANTHER	PTHR13080	ATP SYNTHASE F CHAIN, MITOCHONDRIAL-RELATED	41	124	6.4e-10	IPR019344	Mitochondrial F1-F0 ATP synthase subunit F, predicted	-
10266_LINAN_t1	124	Pfam	PF10206	Mitochondrial F1F0-ATP synthase, subunit f	19	111	7.8e-29	IPR019344	Mitochondrial F1-F0 ATP synthase subunit F, predicted	-
10267_LINAN_t1	667	PANTHER	PTHR10502	ANNEXIN	340	663	1.7e-116	-	-
10267_LINAN_t1	667	Pfam	PF00191	Annexin	522	588	1.6e-21	IPR018502	Annexin repeat	GO:0005509|GO:0005544
10267_LINAN_t1	667	Pfam	PF00191	Annexin	598	663	6.1e-25	IPR018502	Annexin repeat	GO:0005509|GO:0005544
10267_LINAN_t1	667	Pfam	PF00191	Annexin	425	489	1.6e-24	IPR018502	Annexin repeat	GO:0005509|GO:0005544
10267_LINAN_t1	667	Pfam	PF00191	Annexin	354	418	2e-23	IPR018502	Annexin repeat	GO:0005509|GO:0005544
10267_LINAN_t2	468	PANTHER	PTHR10502	ANNEXIN	141	464	7.4e-117	-	-
10267_LINAN_t2	468	Pfam	PF00191	Annexin	226	290	9.7e-25	IPR018502	Annexin repeat	GO:0005509|GO:0005544
10267_LINAN_t2	468	Pfam	PF00191	Annexin	399	464	3.7e-25	IPR018502	Annexin repeat	GO:0005509|GO:0005544
10267_LINAN_t2	468	Pfam	PF00191	Annexin	154	219	1.2e-23	IPR018502	Annexin repeat	GO:0005509|GO:0005544
10267_LINAN_t2	468	Pfam	PF00191	Annexin	323	389	9.7e-22	IPR018502	Annexin repeat	GO:0005509|GO:0005544
10267_LINAN_t3	508	Pfam	PF00191	Annexin	439	504	4.2e-25	IPR018502	Annexin repeat	GO:0005509|GO:0005544
10267_LINAN_t3	508	Pfam	PF00191	Annexin	194	259	1.4e-23	IPR018502	Annexin repeat	GO:0005509|GO:0005544
10267_LINAN_t3	508	Pfam	PF00191	Annexin	363	429	1.1e-21	IPR018502	Annexin repeat	GO:0005509|GO:0005544
10267_LINAN_t3	508	Pfam	PF00191	Annexin	266	330	1.1e-24	IPR018502	Annexin repeat	GO:0005509|GO:0005544
10267_LINAN_t3	508	PANTHER	PTHR10502	ANNEXIN	181	504	9.6e-117	-	-
10268_LINAN_t1	155	PANTHER	PTHR33690	DUF4605 DOMAIN-CONTAINING PROTEIN	18	128	1.6e-24	-	-
10268_LINAN_t1	155	Pfam	PF15378	Domain of unknown function (DUF4605)	70	127	1.8e-19	IPR027953	Domain of unknown function DUF4605	-
10268_LINAN_t2	138	Pfam	PF15378	Domain of unknown function (DUF4605)	53	110	1.4e-19	IPR027953	Domain of unknown function DUF4605	-
10268_LINAN_t2	138	PANTHER	PTHR33690	DUF4605 DOMAIN-CONTAINING PROTEIN	1	111	1.6e-24	-	-
10269_LINAN_t1	498	Pfam	PF02191	Olfactomedin-like domain	244	493	7.9e-63	IPR003112	Olfactomedin-like domain	-
10269_LINAN_t1	498	Pfam	PF12308	Neurogenesis glycoprotein	45	119	8.9e-11	IPR022082	Noelin domain	-
10269_LINAN_t1	498	PANTHER	PTHR23192	OLFACTOMEDIN-RELATED	43	493	3.3e-71	-	-
1027_LINAN_t1	1220	PANTHER	PTHR34117	STYLE CELL-CYCLE INHIBITOR 1	22	113	2.4e-13	IPR044688	Style cell-cycle inhibitor 1-like	-
10270_LINAN_t1	664	Pfam	PF00091	Tubulin/FtsZ family, GTPase domain	4	191	1.2e-42	IPR003008	Tubulin/FtsZ, GTPase domain	GO:0005525
10270_LINAN_t1	664	PANTHER	PTHR11588	TUBULIN	4	409	9.2e-59	IPR000217	Tubulin	GO:0005874|GO:0007017
10271_LINAN_t1	375	Pfam	PF01168	Alanine racemase, N-terminal domain	19	245	1.2e-18	IPR001608	Alanine racemase, N-terminal	-
10271_LINAN_t1	375	PANTHER	PTHR28004	ZGC:162816-RELATED	7	373	8.7e-96	-	-
10271_LINAN_t1	375	Pfam	PF14031	Putative serine dehydratase domain	262	359	6.9e-17	IPR026956	D-serine dehydratase-like domain	-
10273_LINAN_t1	622	Pfam	PF13912	C2H2-type zinc finger	490	514	0.0013	-	-
10273_LINAN_t1	622	PANTHER	PTHR24399	ZINC FINGER AND BTB DOMAIN-CONTAINING	208	571	5.3e-09	-	-
10274_LINAN_t1	384	Pfam	PF00067	Cytochrome P450	4	380	3e-64	IPR001128	Cytochrome P450	GO:0004497|GO:0005506|GO:0016705|GO:0020037
10274_LINAN_t1	384	PANTHER	PTHR24279	-	11	383	1.4e-59	-	-
10274_LINAN_t2	515	PANTHER	PTHR24279	-	28	514	3.8e-77	-	-
10274_LINAN_t2	515	Pfam	PF00067	Cytochrome P450	70	511	1.5e-74	IPR001128	Cytochrome P450	GO:0004497|GO:0005506|GO:0016705|GO:0020037
10275_LINAN_t1	459	Pfam	PF14970	Tubulin epsilon and delta complex protein 1	86	265	2.6e-56	IPR027996	Tubulin epsilon and delta complex protein 1 domain	-
10275_LINAN_t1	459	PANTHER	PTHR35076	TUBULIN EPSILON AND DELTA COMPLEX PROTEIN 1	3	449	7.1e-77	IPR043535	Tubulin epsilon and delta complex protein 1	-
10276_LINAN_t1	306	Pfam	PF17921	Integrase zinc binding domain	71	125	3.5e-13	IPR041588	Integrase zinc-binding domain	-
10276_LINAN_t1	306	PANTHER	PTHR47266	ENDONUCLEASE-RELATED	52	306	1.1e-21	-	-
10277_LINAN_t1	159	PANTHER	PTHR11913	COFILIN-RELATED	2	150	3.2e-27	IPR017904	ADF/Cofilin	GO:0015629|GO:0030042
10277_LINAN_t1	159	Pfam	PF00241	Cofilin/tropomyosin-type actin-binding protein	11	150	2.5e-26	IPR002108	Actin-depolymerising factor homology domain	GO:0003779
10278_LINAN_t1	713	Pfam	PF17921	Integrase zinc binding domain	309	364	3.4e-14	IPR041588	Integrase zinc-binding domain	-
10278_LINAN_t1	713	Pfam	PF17921	Integrase zinc binding domain	172	225	4.5e-12	IPR041588	Integrase zinc-binding domain	-
10278_LINAN_t1	713	PANTHER	PTHR24404	ZINC FINGER PROTEIN	195	622	1.8e-83	-	-
10278_LINAN_t1	713	Pfam	PF00096	Zinc finger, C2H2 type	483	505	0.0011	IPR013087	Zinc finger C2H2-type	-
10278_LINAN_t1	713	Pfam	PF00096	Zinc finger, C2H2 type	539	561	0.0016	IPR013087	Zinc finger C2H2-type	-
10278_LINAN_t1	713	Pfam	PF00096	Zinc finger, C2H2 type	455	477	0.0037	IPR013087	Zinc finger C2H2-type	-
10279_LINAN_t1	159	Pfam	PF00241	Cofilin/tropomyosin-type actin-binding protein	11	151	2.3e-27	IPR002108	Actin-depolymerising factor homology domain	GO:0003779
10279_LINAN_t1	159	PANTHER	PTHR11913	COFILIN-RELATED	2	152	3.6e-24	IPR017904	ADF/Cofilin	GO:0015629|GO:0030042
1028_LINAN_t1	289	Pfam	PF00168	C2 domain	59	160	4.7e-11	IPR000008	C2 domain	-
1028_LINAN_t1	289	PANTHER	PTHR16461	TOLL-INTERACTING PROTEIN	1	286	1.3e-99	-	-
1028_LINAN_t1	289	Pfam	PF02845	CUE domain	239	278	8.8e-14	IPR003892	Ubiquitin system component CUE	GO:0043130
1028_LINAN_t2	300	Pfam	PF02845	CUE domain	250	289	9.3e-14	IPR003892	Ubiquitin system component CUE	GO:0043130
1028_LINAN_t2	300	Pfam	PF00168	C2 domain	59	160	5.1e-11	IPR000008	C2 domain	-
1028_LINAN_t2	300	PANTHER	PTHR16461	TOLL-INTERACTING PROTEIN	1	297	1.7e-99	-	-
1028_LINAN_t3	288	PANTHER	PTHR16461	TOLL-INTERACTING PROTEIN	1	285	1.5e-95	-	-
1028_LINAN_t3	288	Pfam	PF00168	C2 domain	47	148	4.7e-11	IPR000008	C2 domain	-
1028_LINAN_t3	288	Pfam	PF02845	CUE domain	238	277	8.8e-14	IPR003892	Ubiquitin system component CUE	GO:0043130
10280_LINAN_t1	159	PANTHER	PTHR11913	COFILIN-RELATED	2	152	2.9e-24	IPR017904	ADF/Cofilin	GO:0015629|GO:0030042
10280_LINAN_t1	159	Pfam	PF00241	Cofilin/tropomyosin-type actin-binding protein	11	151	4e-27	IPR002108	Actin-depolymerising factor homology domain	GO:0003779
10281_LINAN_t1	310	PANTHER	PTHR10131	TNF RECEPTOR ASSOCIATED FACTOR	4	170	2.2e-20	-	-
10281_LINAN_t1	310	Pfam	PF08941	USP8 interacting	137	288	4.4e-64	IPR015036	E3 ubiquitin-protein ligase NRDP1	GO:0016567|GO:0061630
10281_LINAN_t1	310	Pfam	PF13923	Zinc finger, C3HC4 type (RING finger)	18	55	4.8e-10	-	-
10282_LINAN_t1	509	PIRSF	PIRSF001092	Alpha-L-fucosidase	38	504	1.1e-125	IPR016286	Alpha-L-fucosidase, metazoa-type	GO:0004560|GO:0006004
10282_LINAN_t1	509	PANTHER	PTHR10030	ALPHA-L-FUCOSIDASE	59	466	5.5e-118	IPR000933	Glycoside hydrolase, family 29	GO:0004560|GO:0005975
10282_LINAN_t1	509	Pfam	PF01120	Alpha-L-fucosidase	57	409	1.6e-116	IPR000933	Glycoside hydrolase, family 29	GO:0004560|GO:0005975
10282_LINAN_t1	509	Pfam	PF16757	Alpha-L-fucosidase C-terminal domain	424	506	4e-18	IPR031919	Alpha-L-fucosidase, C-terminal	-
10282_LINAN_t2	614	PIRSF	PIRSF001092	Alpha-L-fucosidase	165	596	1.8e-125	IPR016286	Alpha-L-fucosidase, metazoa-type	GO:0004560|GO:0006004
10282_LINAN_t2	614	PIRSF	PIRSF001092	Alpha-L-fucosidase	43	166	5.1e-19	IPR016286	Alpha-L-fucosidase, metazoa-type	GO:0004560|GO:0006004
10282_LINAN_t2	614	Pfam	PF16757	Alpha-L-fucosidase C-terminal domain	529	611	5.3e-18	IPR031919	Alpha-L-fucosidase, C-terminal	-
10282_LINAN_t2	614	PANTHER	PTHR10030	ALPHA-L-FUCOSIDASE	63	148	2.8e-127	IPR000933	Glycoside hydrolase, family 29	GO:0004560|GO:0005975
10282_LINAN_t2	614	Pfam	PF01120	Alpha-L-fucosidase	61	164	7.2e-23	IPR000933	Glycoside hydrolase, family 29	GO:0004560|GO:0005975
10282_LINAN_t2	614	Pfam	PF01120	Alpha-L-fucosidase	167	514	6.2e-116	IPR000933	Glycoside hydrolase, family 29	GO:0004560|GO:0005975
10283_LINAN_t1	338	Pfam	PF02535	ZIP Zinc transporter	25	333	6e-30	IPR003689	Zinc/iron permease	GO:0016020|GO:0030001|GO:0046873|GO:0055085
10283_LINAN_t1	338	PANTHER	PTHR11040	ZINC/IRON TRANSPORTER	13	331	6.3e-36	-	-
10286_LINAN_t1	348	PANTHER	PTHR45803	SOX100B	2	331	4.5e-45	-	-
10287_LINAN_t1	127	Pfam	PF00505	HMG (high mobility group) box	88	127	1.8e-13	IPR009071	High mobility group box domain	-
10287_LINAN_t1	127	PANTHER	PTHR45803	SOX100B	8	127	3.6e-42	-	-
10287_LINAN_t1	127	Pfam	PF12444	Sox developmental protein N terminal	6	77	2.9e-13	IPR022151	Sox developmental protein N-terminal	-
10288_LINAN_t1	446	Pfam	PF12444	Sox developmental protein N terminal	3	70	8.8e-13	IPR022151	Sox developmental protein N-terminal	-
10288_LINAN_t1	446	Pfam	PF00505	HMG (high mobility group) box	81	149	1.9e-24	IPR009071	High mobility group box domain	-
10288_LINAN_t1	446	PANTHER	PTHR45803	SOX100B	8	423	3.4e-91	-	-
10289_LINAN_t1	559	PANTHER	PTHR48169	DED DOMAIN-CONTAINING PROTEIN	10	89	2e-103	-	-
10289_LINAN_t1	559	Pfam	PF01335	Death effector domain	15	89	2.1e-23	IPR001875	Death effector domain	GO:0005515|GO:0042981
10289_LINAN_t1	559	Pfam	PF01335	Death effector domain	111	190	8.2e-21	IPR001875	Death effector domain	GO:0005515|GO:0042981
10289_LINAN_t1	559	Pfam	PF00656	Caspase domain	313	555	5.8e-38	-	-
1029_LINAN_t1	358	Pfam	PF09777	Osteopetrosis-associated transmembrane protein 1 precursor	114	354	1.8e-58	IPR019172	Osteopetrosis-associated transmembrane protein 1 precursor	-
1029_LINAN_t1	358	PANTHER	PTHR15644	OSTEOPETROSIS ASSOCIATED TRANSMEMBRANE PROTEIN 1	103	351	8.7e-62	IPR019172	Osteopetrosis-associated transmembrane protein 1 precursor	-
10290_LINAN_t1	91	Pfam	PF08122	NADH-ubiquinone oxidoreductase B12 subunit family	37	90	1.3e-07	IPR012576	NADH dehydrogenase [ubiquinone] 1 beta subcomplex subunit 3	GO:0005739|GO:0022900
10291_LINAN_t1	754	Pfam	PF09405	CASC3/Barentsz eIF4AIII binding	100	193	3.4e-14	IPR018545	Btz domain	GO:0003729|GO:0006397|GO:0035145
10291_LINAN_t1	754	PANTHER	PTHR13434	PROTEIN CASC3	7	664	8.5e-80	IPR028544	Protein CASC3	GO:0003723|GO:0006397|GO:0035145
10292_LINAN_t1	285	Pfam	PF12796	Ankyrin repeats (3 copies)	62	138	1.7e-12	IPR002110	Ankyrin repeat	GO:0005515
10292_LINAN_t1	285	PANTHER	PTHR24173	ANKYRIN REPEAT CONTAINING	8	234	2.5e-26	-	-
10293_LINAN_t1	902	Pfam	PF12796	Ankyrin repeats (3 copies)	260	343	7.6e-14	IPR002110	Ankyrin repeat	GO:0005515
10293_LINAN_t1	902	Pfam	PF12796	Ankyrin repeats (3 copies)	417	509	4e-16	IPR002110	Ankyrin repeat	GO:0005515
10293_LINAN_t1	902	Pfam	PF12796	Ankyrin repeats (3 copies)	344	409	4.2e-09	IPR002110	Ankyrin repeat	GO:0005515
10293_LINAN_t1	902	Pfam	PF12796	Ankyrin repeats (3 copies)	79	172	2.1e-14	IPR002110	Ankyrin repeat	GO:0005515
10293_LINAN_t1	902	PANTHER	PTHR24198	ANKYRIN REPEAT AND PROTEIN KINASE DOMAIN-CONTAINING PROTEIN	259	527	2.4e-205	-	-
10293_LINAN_t1	902	Pfam	PF13857	Ankyrin repeats (many copies)	531	587	1.9e-10	IPR002110	Ankyrin repeat	GO:0005515
10293_LINAN_t1	902	Pfam	PF13857	Ankyrin repeats (many copies)	194	248	5.7e-07	IPR002110	Ankyrin repeat	GO:0005515
10293_LINAN_t1	902	Pfam	PF00612	IQ calmodulin-binding motif	614	631	0.00015	IPR000048	IQ motif, EF-hand binding site	GO:0005515
10293_LINAN_t2	913	Pfam	PF00612	IQ calmodulin-binding motif	614	631	0.00015	IPR000048	IQ motif, EF-hand binding site	GO:0005515
10293_LINAN_t2	913	PANTHER	PTHR24198	ANKYRIN REPEAT AND PROTEIN KINASE DOMAIN-CONTAINING PROTEIN	259	501	9.2e-171	-	-
10293_LINAN_t2	913	Pfam	PF13857	Ankyrin repeats (many copies)	531	587	1.9e-10	IPR002110	Ankyrin repeat	GO:0005515
10293_LINAN_t2	913	Pfam	PF13857	Ankyrin repeats (many copies)	194	248	5.8e-07	IPR002110	Ankyrin repeat	GO:0005515
10293_LINAN_t2	913	Pfam	PF12796	Ankyrin repeats (3 copies)	344	409	5.9e-09	IPR002110	Ankyrin repeat	GO:0005515
10293_LINAN_t2	913	Pfam	PF12796	Ankyrin repeats (3 copies)	260	343	7.6e-14	IPR002110	Ankyrin repeat	GO:0005515
10293_LINAN_t2	913	Pfam	PF12796	Ankyrin repeats (3 copies)	79	172	2.1e-14	IPR002110	Ankyrin repeat	GO:0005515
10293_LINAN_t2	913	Pfam	PF12796	Ankyrin repeats (3 copies)	417	509	4.1e-16	IPR002110	Ankyrin repeat	GO:0005515
10294_LINAN_t1	396	Pfam	PF18422	Tumor necrosis factor receptor member 16 trans-membrane domain	210	236	6.4e-08	IPR041448	Tumor necrosis factor receptor member 16, transmembrane domain	-
10294_LINAN_t1	396	Pfam	PF00020	TNFR/NGFR cysteine-rich region	34	57	0.00034	IPR001368	TNFR/NGFR cysteine-rich region	GO:0005515
10294_LINAN_t1	396	Pfam	PF00020	TNFR/NGFR cysteine-rich region	142	181	3.9e-08	IPR001368	TNFR/NGFR cysteine-rich region	GO:0005515
10294_LINAN_t1	396	Pfam	PF00020	TNFR/NGFR cysteine-rich region	60	100	4.9e-06	IPR001368	TNFR/NGFR cysteine-rich region	GO:0005515
10294_LINAN_t1	396	PANTHER	PTHR46605	TUMOR NECROSIS FACTOR RECEPTOR	192	383	3.4e-60	-	-
10294_LINAN_t1	396	Pfam	PF00531	Death domain	316	381	5.6e-11	IPR000488	Death domain	GO:0005515|GO:0007165
10295_LINAN_t1	3258	PANTHER	PTHR46711	HISTONE-LYSINE N-METHYLTRANSFERASE SETD2	2064	2890	0	IPR042294	Histone-lysine N-methyltransferase SETD2, animal	GO:0016279|GO:0046975|GO:0097198
10295_LINAN_t1	3258	Pfam	PF08236	SRI (Set2 Rpb1 interacting) domain	3162	3249	1.2e-23	IPR013257	Set2 Rpb1 interacting domain	GO:0005694|GO:0006355|GO:0018024|GO:0034968
10295_LINAN_t1	3258	Pfam	PF00397	WW domain	3091	3120	2e-09	IPR001202	WW domain	GO:0005515
10295_LINAN_t1	3258	Pfam	PF00856	SET domain	2157	2262	1.4e-19	IPR001214	SET domain	GO:0005515
10295_LINAN_t1	3258	Pfam	PF17907	AWS domain	2111	2142	1e-11	IPR006560	AWS domain	GO:0005634|GO:0018024
10296_LINAN_t1	114	PANTHER	PTHR10388	EUKARYOTIC TRANSLATION INITIATION FACTOR SUI1	10	114	1.5e-33	-	-
10296_LINAN_t1	114	PIRSF	PIRSF004499	Transl_init_SUI1_Euk	1	114	1.7e-46	IPR005874	Eukaryotic translation initiation factor SUI1	GO:0003743
10296_LINAN_t1	114	Pfam	PF01253	Translation initiation factor SUI1	30	103	1.3e-27	IPR001950	SUI1 domain	GO:0003743|GO:0006413
10297_LINAN_t1	798	PANTHER	PTHR22792	LUPUS LA PROTEIN-RELATED	60	593	2.1e-61	IPR045180	La domain containing protein	-
10297_LINAN_t1	798	Pfam	PF05383	La domain	153	208	8.6e-21	IPR006630	La-type HTH domain	-
10298_LINAN_t1	318	Pfam	PF02737	3-hydroxyacyl-CoA dehydrogenase, NAD binding domain	6	185	4.9e-48	IPR006176	3-hydroxyacyl-CoA dehydrogenase, NAD binding	GO:0006631|GO:0070403
10298_LINAN_t1	318	Pfam	PF00725	3-hydroxyacyl-CoA dehydrogenase, C-terminal domain	190	242	3.4e-08	IPR006108	3-hydroxyacyl-CoA dehydrogenase, C-terminal	GO:0006631|GO:0016491|GO:0016616
10298_LINAN_t1	318	PANTHER	PTHR48075	3-HYDROXYACYL-COA DEHYDROGENASE FAMILY PROTEIN	1	300	2.1e-74	-	-
10298_LINAN_t2	323	PANTHER	PTHR48075	3-HYDROXYACYL-COA DEHYDROGENASE FAMILY PROTEIN	1	305	4.8e-72	-	-
10298_LINAN_t2	323	Pfam	PF02737	3-hydroxyacyl-CoA dehydrogenase, NAD binding domain	6	185	5.1e-48	IPR006176	3-hydroxyacyl-CoA dehydrogenase, NAD binding	GO:0006631|GO:0070403
10298_LINAN_t2	323	Pfam	PF00725	3-hydroxyacyl-CoA dehydrogenase, C-terminal domain	190	247	7.9e-05	IPR006108	3-hydroxyacyl-CoA dehydrogenase, C-terminal	GO:0006631|GO:0016491|GO:0016616
10299_LINAN_t1	417	PANTHER	PTHR19857	MITOCHONDRIAL DIVISION PROTEIN 1-RELATED	9	412	1.4e-109	-	-
10299_LINAN_t1	417	Pfam	PF00400	WD domain, G-beta repeat	110	147	1.7e-07	IPR001680	WD40 repeat	GO:0005515
10299_LINAN_t1	417	Pfam	PF00400	WD domain, G-beta repeat	232	266	0.00054	IPR001680	WD40 repeat	GO:0005515
10299_LINAN_t1	417	Pfam	PF00400	WD domain, G-beta repeat	343	369	0.00076	IPR001680	WD40 repeat	GO:0005515
10299_LINAN_t1	417	Pfam	PF00400	WD domain, G-beta repeat	208	228	0.0048	IPR001680	WD40 repeat	GO:0005515
10299_LINAN_t1	417	Pfam	PF00400	WD domain, G-beta repeat	381	410	0.015	IPR001680	WD40 repeat	GO:0005515
103_LINAN_t1	511	Pfam	PF00171	Aldehyde dehydrogenase family	36	491	1.1e-131	IPR015590	Aldehyde dehydrogenase domain	GO:0016491
103_LINAN_t1	511	PANTHER	PTHR43521	ALPHA-AMINOADIPIC SEMIALDEHYDE DEHYDROGENASE	6	511	1.1e-235	IPR044638	Aldehyde dehydrogenase family 7 member A1-like	GO:0004029
103_LINAN_t2	297	Pfam	PF00171	Aldehyde dehydrogenase family	1	277	4.6e-82	IPR015590	Aldehyde dehydrogenase domain	GO:0016491
103_LINAN_t2	297	PANTHER	PTHR43521	ALPHA-AMINOADIPIC SEMIALDEHYDE DEHYDROGENASE	1	297	2.2e-136	IPR044638	Aldehyde dehydrogenase family 7 member A1-like	GO:0004029
103_LINAN_t3	297	Pfam	PF00171	Aldehyde dehydrogenase family	1	277	4.6e-82	IPR015590	Aldehyde dehydrogenase domain	GO:0016491
103_LINAN_t3	297	PANTHER	PTHR43521	ALPHA-AMINOADIPIC SEMIALDEHYDE DEHYDROGENASE	1	297	2.2e-136	IPR044638	Aldehyde dehydrogenase family 7 member A1-like	GO:0004029
103_LINAN_t4	539	PANTHER	PTHR43521	ALPHA-AMINOADIPIC SEMIALDEHYDE DEHYDROGENASE	34	539	1.3e-235	IPR044638	Aldehyde dehydrogenase family 7 member A1-like	GO:0004029
103_LINAN_t4	539	Pfam	PF00171	Aldehyde dehydrogenase family	64	519	1.4e-131	IPR015590	Aldehyde dehydrogenase domain	GO:0016491
1030_LINAN_t1	401	Pfam	PF15433	Mitochondrial 28S ribosomal protein S31	60	368	1.8e-62	IPR026299	Mitochondrial 28S ribosomal protein S31	GO:0003735|GO:0005763
1030_LINAN_t1	401	PANTHER	PTHR13231	MITOCHONDRIAL RIBOSOMAL PROTEIN S31	75	371	2e-50	IPR026299	Mitochondrial 28S ribosomal protein S31	GO:0003735|GO:0005763
10301_LINAN_t1	271	Pfam	PF01145	SPFH domain / Band 7 family	28	203	4e-24	IPR001107	Band 7 domain	-
10301_LINAN_t1	271	PANTHER	PTHR23222	PROHIBITIN	11	268	9.2e-108	IPR000163	Prohibitin	GO:0016020
10302_LINAN_t1	373	Pfam	PF00076	RNA recognition motif. (a.k.a. RRM, RBD, or RNP domain)	124	184	6.2e-08	IPR000504	RNA recognition motif domain	GO:0003723
10302_LINAN_t1	373	Pfam	PF05383	La domain	20	76	1.4e-20	IPR006630	La-type HTH domain	-
10302_LINAN_t1	373	PANTHER	PTHR22792	LUPUS LA PROTEIN-RELATED	10	267	8.6e-29	IPR045180	La domain containing protein	-
10302_LINAN_t1	373	Pfam	PF08777	RNA binding motif	233	335	4.1e-22	IPR014886	La protein, xRRM domain	GO:0003723
10303_LINAN_t1	221	Pfam	PF04749	PLAC8 family	115	199	1.3e-14	IPR006461	PLAC8 motif-containing protein	-
10303_LINAN_t1	221	PANTHER	PTHR15907	DUF614 FAMILY PROTEIN-RELATED	108	203	5.7e-14	IPR006461	PLAC8 motif-containing protein	-
10304_LINAN_t1	1139	Pfam	PF00023	Ankyrin repeat	994	1024	0.0038	IPR002110	Ankyrin repeat	GO:0005515
10304_LINAN_t1	1139	Pfam	PF00023	Ankyrin repeat	782	806	1.8e-05	IPR002110	Ankyrin repeat	GO:0005515
10304_LINAN_t1	1139	Pfam	PF13637	Ankyrin repeats (many copies)	154	198	6e-05	IPR002110	Ankyrin repeat	GO:0005515
10304_LINAN_t1	1139	PANTHER	PTHR24178	MOLTING PROTEIN MLT-4	436	672	6.8e-87	-	-
10304_LINAN_t1	1139	Pfam	PF12796	Ankyrin repeats (3 copies)	292	386	9.9e-11	IPR002110	Ankyrin repeat	GO:0005515
10304_LINAN_t1	1139	Pfam	PF12796	Ankyrin repeats (3 copies)	628	718	2.2e-10	IPR002110	Ankyrin repeat	GO:0005515
10304_LINAN_t1	1139	Pfam	PF12796	Ankyrin repeats (3 copies)	471	545	1.6e-09	IPR002110	Ankyrin repeat	GO:0005515
10305_LINAN_t1	732	PANTHER	PTHR13283	KREV INTERACTION TRAPPED 1-RELATED	135	720	2.4e-116	-	-
10305_LINAN_t1	732	Pfam	PF00373	FERM central domain	516	636	5.5e-09	IPR019748	FERM central domain	-
10305_LINAN_t1	732	Pfam	PF13857	Ankyrin repeats (many copies)	332	387	1.9e-09	IPR002110	Ankyrin repeat	GO:0005515
10305_LINAN_t1	732	Pfam	PF16705	NUDIX, or N-terminal NPxY motif-rich, region of KRIT	25	196	3e-33	IPR032022	KRIT, N-terminal NPxY motif-rich region	-
10306_LINAN_t1	445	Pfam	PF10234	Clusterin-associated protein-1	14	283	9.2e-120	IPR019366	Clusterin-associated protein-1	-
10306_LINAN_t1	445	PANTHER	PTHR21547	CLUSTERIN ASSOCIATED PROTEIN 1	1	416	1.1e-163	IPR019366	Clusterin-associated protein-1	-
10307_LINAN_t1	481	PIRSF	PIRSF000412	SHMT	10	481	4.1e-179	IPR001085	Serine hydroxymethyltransferase	GO:0004372|GO:0019264|GO:0030170|GO:0035999
10307_LINAN_t1	481	Pfam	PF00464	Serine hydroxymethyltransferase	27	424	2.3e-206	IPR039429	Serine hydroxymethyltransferase-like domain	-
10307_LINAN_t1	481	PANTHER	PTHR11680	SERINE HYDROXYMETHYLTRANSFERASE	23	479	3e-226	IPR001085	Serine hydroxymethyltransferase	GO:0004372|GO:0019264|GO:0030170|GO:0035999
10307_LINAN_t2	471	Pfam	PF00464	Serine hydroxymethyltransferase	17	414	2.1e-206	IPR039429	Serine hydroxymethyltransferase-like domain	-
10307_LINAN_t2	471	PIRSF	PIRSF000412	SHMT	5	471	4.4e-179	IPR001085	Serine hydroxymethyltransferase	GO:0004372|GO:0019264|GO:0030170|GO:0035999
10307_LINAN_t2	471	PANTHER	PTHR11680	SERINE HYDROXYMETHYLTRANSFERASE	13	469	3e-226	IPR001085	Serine hydroxymethyltransferase	GO:0004372|GO:0019264|GO:0030170|GO:0035999
10308_LINAN_t1	430	PANTHER	PTHR11108	FERROCHELATASE	50	393	9.1e-132	IPR001015	Ferrochelatase	GO:0004325|GO:0006783
10308_LINAN_t1	430	Pfam	PF00762	Ferrochelatase	56	376	2e-112	IPR001015	Ferrochelatase	GO:0004325|GO:0006783
10309_LINAN_t1	707	Pfam	PF07782	DC-STAMP-like protein	400	590	1.1e-57	IPR012858	Dendritic cell-specific transmembrane protein-like	GO:0016020
10309_LINAN_t1	707	PANTHER	PTHR21041	DENDRITIC CELL-SPECIFIC TRANSMEMBRANE PROTEIN	14	696	7.5e-145	-	-
1031_LINAN_t1	342	PIRSF	PIRSF038074	Peroxin-12	2	341	5.6e-108	IPR017375	Peroxisome assembly protein 12	GO:0005778|GO:0008022|GO:0008270|GO:0016558
1031_LINAN_t1	342	PANTHER	PTHR12888	PEROXISOME ASSEMBLY PROTEIN 12 PEROXIN-12	5	339	1.2e-94	IPR017375	Peroxisome assembly protein 12	GO:0005778|GO:0008022|GO:0008270|GO:0016558
1031_LINAN_t1	342	Pfam	PF04757	Pex2 / Pex12 amino terminal region	25	256	5.3e-37	IPR006845	Pex, N-terminal	-
10311_LINAN_t1	1856	PANTHER	PTHR22619	ZINC FINGER SWIM DOMAIN CONTAINING PROTEIN 4, 5, 6	12	1847	0	-	-
10312_LINAN_t1	150	Pfam	PF00411	Ribosomal protein S11	28	146	1.1e-46	IPR001971	Ribosomal protein S11	GO:0003735|GO:0005840|GO:0006412
10312_LINAN_t1	150	PANTHER	PTHR11759	40S RIBOSOMAL PROTEIN S14/30S RIBOSOMAL PROTEIN S11	5	145	1.1e-61	IPR001971	Ribosomal protein S11	GO:0003735|GO:0005840|GO:0006412
10312_LINAN_t1	150	PIRSF	PIRSF002131	RPS11p_RPS11a_RPS14e_RPS11o	1	147	1.1e-36	IPR001971	Ribosomal protein S11	GO:0003735|GO:0005840|GO:0006412
10314_LINAN_t1	576	Pfam	PF00999	Sodium/hydrogen exchanger family	155	540	4.6e-29	IPR006153	Cation/H+ exchanger	GO:0006812|GO:0015299|GO:0016020|GO:0055085
10314_LINAN_t1	576	PANTHER	PTHR31102	-	74	566	8.3e-192	-	-
10315_LINAN_t1	998	PANTHER	PTHR22545	UNCHARACTERIZED	3	273	8.7e-132	IPR026619	Centrosomal protein of 95kDa	GO:0000922|GO:0005813
10315_LINAN_t1	998	Pfam	PF19016	Domain of unknown function (DUF5745)	2	52	5.3e-22	IPR044039	Domain of unknown function DUF5745	-
10316_LINAN_t1	168	PANTHER	PTHR21521	UNCHARACTERIZED	9	157	1.7e-50	-	-
10317_LINAN_t1	120	PANTHER	PTHR11387	CYTOCHROME C OXIDASE SUBUNIT 6B	18	102	1.6e-17	IPR003213	Cytochrome c oxidase, subunit VIb	GO:0005739
10317_LINAN_t1	120	Pfam	PF02297	Cytochrome oxidase c subunit VIb	41	87	6.3e-06	IPR003213	Cytochrome c oxidase, subunit VIb	GO:0005739
10318_LINAN_t1	1819	Pfam	PF14652	Domain of unknown function (DUF4457)	1171	1327	2e-37	IPR027859	KATNIP domain	-
10318_LINAN_t1	1819	Pfam	PF14652	Domain of unknown function (DUF4457)	1411	1729	2.9e-140	IPR027859	KATNIP domain	-
10318_LINAN_t1	1819	Pfam	PF14652	Domain of unknown function (DUF4457)	608	765	5.8e-23	IPR027859	KATNIP domain	-
10318_LINAN_t1	1819	Pfam	PF14652	Domain of unknown function (DUF4457)	1139	1299	7e-38	IPR027859	KATNIP domain	-
10318_LINAN_t1	1819	PANTHER	PTHR21534	UNCHARACTERIZED	766	1794	0	IPR026704	Katanin-interacting protein	-
10318_LINAN_t2	1795	Pfam	PF14652	Domain of unknown function (DUF4457)	1147	1303	1.9e-37	IPR027859	KATNIP domain	-
10318_LINAN_t2	1795	Pfam	PF14652	Domain of unknown function (DUF4457)	1387	1705	2.8e-140	IPR027859	KATNIP domain	-
10318_LINAN_t2	1795	Pfam	PF14652	Domain of unknown function (DUF4457)	1115	1275	6.9e-38	IPR027859	KATNIP domain	-
10318_LINAN_t2	1795	Pfam	PF14652	Domain of unknown function (DUF4457)	608	765	5.7e-23	IPR027859	KATNIP domain	-
10318_LINAN_t2	1795	PANTHER	PTHR21534	UNCHARACTERIZED	763	1770	0	IPR026704	Katanin-interacting protein	-
10318_LINAN_t3	1323	PANTHER	PTHR21534	UNCHARACTERIZED	767	1318	3e-135	IPR026704	Katanin-interacting protein	-
10318_LINAN_t3	1323	Pfam	PF14652	Domain of unknown function (DUF4457)	1139	1299	4.3e-38	IPR027859	KATNIP domain	-
10318_LINAN_t3	1323	Pfam	PF14652	Domain of unknown function (DUF4457)	608	765	3.8e-23	IPR027859	KATNIP domain	-
10319_LINAN_t1	161	Pfam	PF00386	C1q domain	36	159	1.2e-23	IPR001073	C1q domain	-
10319_LINAN_t1	161	PANTHER	PTHR22923	CEREBELLIN-RELATED	34	159	1.6e-22	-	-
1032_LINAN_t1	995	PANTHER	PTHR11134	ADAPTOR COMPLEX SUBUNIT BETA FAMILY MEMBER	57	960	0	IPR026739	AP complex subunit beta	GO:0016192
1032_LINAN_t1	995	Pfam	PF02883	Adaptin C-terminal domain	770	875	8e-11	IPR008152	Clathrin adaptor, alpha/beta/gamma-adaptin, appendage, Ig-like subdomain	GO:0006886|GO:0016192
1032_LINAN_t1	995	Pfam	PF01602	Adaptin N terminal region	70	589	2e-159	IPR002553	Clathrin/coatomer adaptor, adaptin-like, N-terminal	GO:0006886|GO:0016192|GO:0030117
1032_LINAN_t1	995	Pfam	PF09066	Beta2-adaptin appendage, C-terminal sub-domain	885	993	1.9e-32	IPR015151	Beta-adaptin appendage, C-terminal subdomain	GO:0006886|GO:0016192|GO:0030131
1032_LINAN_t2	995	Pfam	PF09066	Beta2-adaptin appendage, C-terminal sub-domain	885	993	1.4e-32	IPR015151	Beta-adaptin appendage, C-terminal subdomain	GO:0006886|GO:0016192|GO:0030131
1032_LINAN_t2	995	Pfam	PF02883	Adaptin C-terminal domain	770	875	8e-11	IPR008152	Clathrin adaptor, alpha/beta/gamma-adaptin, appendage, Ig-like subdomain	GO:0006886|GO:0016192
1032_LINAN_t2	995	PANTHER	PTHR11134	ADAPTOR COMPLEX SUBUNIT BETA FAMILY MEMBER	57	960	0	IPR026739	AP complex subunit beta	GO:0016192
1032_LINAN_t2	995	Pfam	PF01602	Adaptin N terminal region	70	589	2e-159	IPR002553	Clathrin/coatomer adaptor, adaptin-like, N-terminal	GO:0006886|GO:0016192|GO:0030117
10320_LINAN_t1	500	PANTHER	PTHR21027	TRNA-SPLICING ENDONUCLEASE SUBUNIT SEN54	10	496	3.2e-74	IPR024337	tRNA-splicing endonuclease, subunit Sen54	-
10320_LINAN_t1	500	Pfam	PF12928	tRNA-splicing endonuclease subunit sen54 N-term	51	115	2.5e-12	IPR024336	tRNA-splicing endonuclease, subunit Sen54, N-terminal	-
10321_LINAN_t1	215	Pfam	PF00542	Ribosomal protein L7/L12 C-terminal domain	147	214	6.6e-18	IPR013823	Ribosomal protein L7/L12, C-terminal	GO:0003735|GO:0006412
10321_LINAN_t1	215	Pfam	PF16320	Ribosomal protein L7/L12 dimerisation domain	78	124	7.1e-13	IPR008932	Ribosomal protein L7/L12, oligomerisation	GO:0003735|GO:0005840|GO:0006412
10321_LINAN_t1	215	PANTHER	PTHR45987	39S RIBOSOMAL PROTEIN L12	54	214	4e-36	IPR000206	Ribosomal protein L7/L12	GO:0003735|GO:0005840|GO:0006412
10321_LINAN_t2	166	PANTHER	PTHR45987	39S RIBOSOMAL PROTEIN L12	11	165	7.5e-35	IPR000206	Ribosomal protein L7/L12	GO:0003735|GO:0005840|GO:0006412
10321_LINAN_t2	166	Pfam	PF16320	Ribosomal protein L7/L12 dimerisation domain	29	75	4.4e-13	IPR008932	Ribosomal protein L7/L12, oligomerisation	GO:0003735|GO:0005840|GO:0006412
10321_LINAN_t2	166	Pfam	PF00542	Ribosomal protein L7/L12 C-terminal domain	98	165	3.8e-18	IPR013823	Ribosomal protein L7/L12, C-terminal	GO:0003735|GO:0006412
10322_LINAN_t1	803	PANTHER	PTHR11689	CHLORIDE CHANNEL PROTEIN CLC FAMILY MEMBER	63	783	8.2e-287	-	-
10322_LINAN_t1	803	Pfam	PF00571	CBS domain	734	786	1.6e-07	IPR000644	CBS domain	-
10322_LINAN_t1	803	Pfam	PF00571	CBS domain	620	679	0.004	IPR000644	CBS domain	-
10322_LINAN_t1	803	Pfam	PF00654	Voltage gated chloride channel	180	585	3.8e-95	IPR001807	Chloride channel, voltage gated	GO:0005247|GO:0006821|GO:0016020|GO:0055085
10322_LINAN_t2	761	PANTHER	PTHR11689	CHLORIDE CHANNEL PROTEIN CLC FAMILY MEMBER	136	741	1.3e-271	-	-
10322_LINAN_t2	761	Pfam	PF00654	Voltage gated chloride channel	138	543	3.3e-95	IPR001807	Chloride channel, voltage gated	GO:0005247|GO:0006821|GO:0016020|GO:0055085
10322_LINAN_t2	761	Pfam	PF00571	CBS domain	578	637	0.0037	IPR000644	CBS domain	-
10322_LINAN_t2	761	Pfam	PF00571	CBS domain	692	744	1.5e-07	IPR000644	CBS domain	-
10323_LINAN_t1	682	Pfam	PF04801	RPC5 protein	4	425	7.1e-143	IPR006886	DNA-directed RNA polymerase III subunit Rpc5	GO:0005634|GO:0006351
10323_LINAN_t1	682	PANTHER	PTHR12069	DNA-DIRECTED RNA POLYMERASES III 80 KDA POLYPEPTIDE RNA POLYMERASE III SUBUNIT 5	2	428	1.1e-111	IPR006886	DNA-directed RNA polymerase III subunit Rpc5	GO:0005634|GO:0006351
10323_LINAN_t1	682	Pfam	PF19725	DNA-directed RNA polymerase III subunit RPC5 C-terminal	480	678	1.4e-35	IPR045576	DNA-directed RNA polymerase III subunit RPC5, C-terminal	-
10324_LINAN_t1	2870	Pfam	PF09380	FERM C-terminal PH-like domain	776	864	2.5e-13	IPR018980	FERM, C-terminal PH-like domain	-
10324_LINAN_t1	2870	PANTHER	PTHR46900	TYROSINE-PROTEIN PHOSPHATASE NON-RECEPTOR TYPE 13	7	870	0	-	-
10324_LINAN_t1	2870	Pfam	PF16474	Kinase non-catalytic C-lobe domain	9	146	1.2e-11	IPR011019	KIND domain	-
10324_LINAN_t1	2870	Pfam	PF00102	Protein-tyrosine phosphatase	2634	2862	1.8e-78	IPR000242	Tyrosine-specific protein phosphatase, PTPase domain	GO:0004725|GO:0006470
10324_LINAN_t1	2870	Pfam	PF00373	FERM central domain	654	766	2.2e-22	IPR019748	FERM central domain	-
10324_LINAN_t1	2870	Pfam	PF00595	PDZ domain	2285	2363	2.2e-17	IPR001478	PDZ domain	GO:0005515
10324_LINAN_t1	2870	Pfam	PF00595	PDZ domain	2067	2142	2e-12	IPR001478	PDZ domain	GO:0005515
10324_LINAN_t1	2870	Pfam	PF00595	PDZ domain	1567	1641	1.5e-14	IPR001478	PDZ domain	GO:0005515
10324_LINAN_t1	2870	Pfam	PF00595	PDZ domain	1047	1124	8.7e-16	IPR001478	PDZ domain	GO:0005515
10324_LINAN_t1	2870	Pfam	PF00595	PDZ domain	1709	1789	2.5e-10	IPR001478	PDZ domain	GO:0005515
10324_LINAN_t1	2870	Pfam	PF09379	FERM N-terminal domain	563	624	9.1e-16	IPR018979	FERM, N-terminal	-
10325_LINAN_t1	464	Pfam	PF00001	7 transmembrane receptor (rhodopsin family)	64	326	2.1e-54	IPR000276	G protein-coupled receptor, rhodopsin-like	GO:0004930|GO:0007186|GO:0016020
10325_LINAN_t1	464	PANTHER	PTHR24235	NEUROPEPTIDE Y RECEPTOR	46	371	3.9e-79	-	-
10326_LINAN_t1	460	PANTHER	PTHR24235	NEUROPEPTIDE Y RECEPTOR	55	392	2e-85	-	-
10326_LINAN_t1	460	Pfam	PF00001	7 transmembrane receptor (rhodopsin family)	75	337	4.6e-55	IPR000276	G protein-coupled receptor, rhodopsin-like	GO:0004930|GO:0007186|GO:0016020
10327_LINAN_t1	344	Pfam	PF01778	Ribosomal L28e protein family	216	330	1.8e-32	IPR029004	Ribosomal L28e/Mak16	-
10327_LINAN_t1	344	PANTHER	PTHR10544	60S RIBOSOMAL PROTEIN L28	211	342	1e-37	IPR002672	Ribosomal protein L28e	GO:0003735|GO:0005840|GO:0006412
10327_LINAN_t1	344	Pfam	PF13499	EF-hand domain pair	5	66	1e-10	IPR002048	EF-hand domain	GO:0005509
10327_LINAN_t2	313	Pfam	PF13499	EF-hand domain pair	5	66	8.7e-11	IPR002048	EF-hand domain	GO:0005509
10327_LINAN_t2	313	Pfam	PF01778	Ribosomal L28e protein family	216	289	3.8e-19	IPR029004	Ribosomal L28e/Mak16	-
10327_LINAN_t2	313	PANTHER	PTHR10544	60S RIBOSOMAL PROTEIN L28	211	287	7.7e-21	IPR002672	Ribosomal protein L28e	GO:0003735|GO:0005840|GO:0006412
10328_LINAN_t1	887	Pfam	PF13499	EF-hand domain pair	12	70	1.1e-08	IPR002048	EF-hand domain	GO:0005509
10328_LINAN_t1	887	PANTHER	PTHR15048	STARCH-BINDING DOMAIN-CONTAINING PROTEIN 1	333	870	3e-14	-	-
10328_LINAN_t1	887	Pfam	PF00686	Starch binding domain	794	864	1.1e-10	IPR002044	Carbohydrate binding module family 20	GO:2001070
10328_LINAN_t2	851	Pfam	PF00686	Starch binding domain	758	828	1e-10	IPR002044	Carbohydrate binding module family 20	GO:2001070
10328_LINAN_t2	851	Pfam	PF13499	EF-hand domain pair	12	70	1e-08	IPR002048	EF-hand domain	GO:0005509
10328_LINAN_t2	851	PANTHER	PTHR15048	STARCH-BINDING DOMAIN-CONTAINING PROTEIN 1	297	834	2.7e-14	-	-
10328_LINAN_t3	921	Pfam	PF00686	Starch binding domain	828	898	1.2e-10	IPR002044	Carbohydrate binding module family 20	GO:2001070
10328_LINAN_t3	921	PANTHER	PTHR15048	STARCH-BINDING DOMAIN-CONTAINING PROTEIN 1	367	904	3.3e-14	-	-
10328_LINAN_t3	921	Pfam	PF13499	EF-hand domain pair	12	70	1.1e-08	IPR002048	EF-hand domain	GO:0005509
10328_LINAN_t4	827	Pfam	PF00686	Starch binding domain	734	804	9.8e-11	IPR002044	Carbohydrate binding module family 20	GO:2001070
10328_LINAN_t4	827	PANTHER	PTHR15048	STARCH-BINDING DOMAIN-CONTAINING PROTEIN 1	273	810	2.4e-14	-	-
10328_LINAN_t5	861	Pfam	PF00686	Starch binding domain	768	838	1e-10	IPR002044	Carbohydrate binding module family 20	GO:2001070
10328_LINAN_t5	861	PANTHER	PTHR15048	STARCH-BINDING DOMAIN-CONTAINING PROTEIN 1	307	844	2.7e-14	-	-
10329_LINAN_t1	396	Pfam	PF00001	7 transmembrane receptor (rhodopsin family)	88	345	1.4e-46	IPR000276	G protein-coupled receptor, rhodopsin-like	GO:0004930|GO:0007186|GO:0016020
10329_LINAN_t1	396	PANTHER	PTHR24238	G-PROTEIN COUPLED RECEPTOR	52	371	3e-68	-	-
1033_LINAN_t1	283	Pfam	PF13847	Methyltransferase domain	37	142	3.8e-13	IPR025714	Methyltransferase domain	-
1033_LINAN_t1	283	PANTHER	PTHR43464	METHYLTRANSFERASE	40	179	1.3e-10	-	-
10330_LINAN_t1	437	Pfam	PF00001	7 transmembrane receptor (rhodopsin family)	89	362	5.6e-52	IPR000276	G protein-coupled receptor, rhodopsin-like	GO:0004930|GO:0007186|GO:0016020
10330_LINAN_t1	437	PANTHER	PTHR45695	LEUCOKININ RECEPTOR-RELATED	70	424	1.4e-80	-	-
10331_LINAN_t1	311	Pfam	PF00149	Calcineurin-like phosphoesterase	53	244	9.5e-35	IPR004843	Calcineurin-like phosphoesterase domain, ApaH type	GO:0016787
10331_LINAN_t1	311	PANTHER	PTHR45619	SERINE/THREONINE-PROTEIN PHOSPHATASE PP2A-RELATED	10	311	1.6e-174	-	-
10332_LINAN_t1	319	Pfam	PF00400	WD domain, G-beta repeat	56	93	5.8e-09	IPR001680	WD40 repeat	GO:0005515
10332_LINAN_t1	319	Pfam	PF00400	WD domain, G-beta repeat	11	45	0.04	IPR001680	WD40 repeat	GO:0005515
10332_LINAN_t1	319	Pfam	PF00400	WD domain, G-beta repeat	190	222	3.2e-06	IPR001680	WD40 repeat	GO:0005515
10332_LINAN_t1	319	Pfam	PF00400	WD domain, G-beta repeat	147	180	0.00011	IPR001680	WD40 repeat	GO:0005515
10332_LINAN_t1	319	Pfam	PF00400	WD domain, G-beta repeat	289	312	0.0049	IPR001680	WD40 repeat	GO:0005515
10332_LINAN_t1	319	Pfam	PF00400	WD domain, G-beta repeat	99	135	9.1e-09	IPR001680	WD40 repeat	GO:0005515
10332_LINAN_t1	319	Pfam	PF00400	WD domain, G-beta repeat	226	262	8.8e-05	IPR001680	WD40 repeat	GO:0005515
10332_LINAN_t1	319	PANTHER	PTHR19868	RECEPTOR FOR ACTIVATED PROTEIN KINASE C RACK1	1	315	1.2e-167	IPR045223	Small (40S) ribosomal subunit Asc1/RACK1	GO:0043022|GO:0045182
10334_LINAN_t1	124	PANTHER	PTHR13378	REGULATOR COMPLEX PROTEIN LAMTOR3	1	123	1e-42	IPR015019	Ragulator complex protein LAMTOR3	GO:0032006
10334_LINAN_t1	124	Pfam	PF08923	Mitogen-activated protein kinase kinase 1 interacting	3	121	9.4e-44	IPR015019	Ragulator complex protein LAMTOR3	GO:0032006
10337_LINAN_t1	1008	Pfam	PF05193	Peptidase M16 inactive domain	241	423	9.4e-18	IPR007863	Peptidase M16, C-terminal	-
10337_LINAN_t1	1008	Pfam	PF00675	Insulinase (Peptidase family M16)	92	176	1.5e-06	IPR011765	Peptidase M16, N-terminal	-
10337_LINAN_t1	1008	Pfam	PF08367	Peptidase M16C associated	499	746	5.5e-82	IPR013578	Peptidase M16C associated	GO:0006508
10337_LINAN_t1	1008	PANTHER	PTHR43016	PRESEQUENCE PROTEASE	37	990	1.8e-300	-	-
10337_LINAN_t2	310	Pfam	PF08367	Peptidase M16C associated	2	48	1.4e-09	IPR013578	Peptidase M16C associated	GO:0006508
10337_LINAN_t2	310	PANTHER	PTHR43016	PRESEQUENCE PROTEASE	3	299	6.6e-63	-	-
10337_LINAN_t3	669	Pfam	PF08367	Peptidase M16C associated	499	659	5.3e-50	IPR013578	Peptidase M16C associated	GO:0006508
10337_LINAN_t3	669	PANTHER	PTHR43016	PRESEQUENCE PROTEASE	37	657	2.3e-215	-	-
10337_LINAN_t3	669	Pfam	PF00675	Insulinase (Peptidase family M16)	92	176	8.7e-07	IPR011765	Peptidase M16, N-terminal	-
10337_LINAN_t3	669	Pfam	PF05193	Peptidase M16 inactive domain	241	423	4.6e-18	IPR007863	Peptidase M16, C-terminal	-
10338_LINAN_t1	263	PANTHER	PTHR15427	EMILIN ELASTIN MICROFIBRIL INTERFACE-LOCATED PROTEIN ELASTIN MICROFIBRIL INTERFACER	46	257	2.1e-34	-	-
10338_LINAN_t1	263	Pfam	PF00386	C1q domain	139	254	7.7e-22	IPR001073	C1q domain	-
10338_LINAN_t1	263	Pfam	PF01391	Collagen triple helix repeat (20 copies)	48	103	2.7e-09	IPR008160	Collagen triple helix repeat	-
10339_LINAN_t1	300	Pfam	PF13637	Ankyrin repeats (many copies)	146	188	3.2e-07	IPR002110	Ankyrin repeat	GO:0005515
10339_LINAN_t1	300	Pfam	PF12796	Ankyrin repeats (3 copies)	51	142	2.6e-16	IPR002110	Ankyrin repeat	GO:0005515
10339_LINAN_t1	300	PANTHER	PTHR24189	MYOTROPHIN	96	222	2.8e-42	-	-
10339_LINAN_t1	300	Pfam	PF07525	SOCS box	241	280	6.2e-12	IPR001496	SOCS box domain	-
10339_LINAN_t2	304	PANTHER	PTHR24133	ANKYRIN DOMAIN-CONTAINING	24	186	1.1e-39	-	-
10339_LINAN_t2	304	Pfam	PF12796	Ankyrin repeats (3 copies)	55	146	2.7e-16	IPR002110	Ankyrin repeat	GO:0005515
10339_LINAN_t2	304	Pfam	PF07525	SOCS box	245	284	6.3e-12	IPR001496	SOCS box domain	-
10339_LINAN_t2	304	Pfam	PF13637	Ankyrin repeats (many copies)	150	192	3.2e-07	IPR002110	Ankyrin repeat	GO:0005515
1034_LINAN_t1	249	PANTHER	PTHR31573	ALPHA-KETOGLUTARATE-DEPENDENT DIOXYGENASE ALKB HOMOLOG 2	30	243	1.4e-56	IPR032852	DNA oxidative demethylase ALKBH2	GO:0006281
1034_LINAN_t1	249	Pfam	PF13532	2OG-Fe(II) oxygenase superfamily	100	239	2.1e-27	IPR027450	Alpha-ketoglutarate-dependent dioxygenase AlkB-like	-
1034_LINAN_t2	225	Pfam	PF13532	2OG-Fe(II) oxygenase superfamily	76	215	1.6e-27	IPR027450	Alpha-ketoglutarate-dependent dioxygenase AlkB-like	-
1034_LINAN_t2	225	PANTHER	PTHR31573	ALPHA-KETOGLUTARATE-DEPENDENT DIOXYGENASE ALKB HOMOLOG 2	20	219	3.5e-56	IPR032852	DNA oxidative demethylase ALKBH2	GO:0006281
10340_LINAN_t1	462	Pfam	PF02485	Core-2/I-Branching enzyme	156	401	3.2e-45	IPR003406	Glycosyl transferase, family 14	GO:0016020|GO:0016757
10340_LINAN_t1	462	PANTHER	PTHR19297	GLYCOSYLTRANSFERASE 14 FAMILY MEMBER	28	452	2.9e-121	-	-
10341_LINAN_t1	897	PANTHER	PTHR11361	DNA MISMATCH REPAIR PROTEIN MUTS FAMILY MEMBER	71	865	1e-136	IPR045076	DNA mismatch repair MutS family	GO:0005524|GO:0006298|GO:0030983|GO:0140664
10341_LINAN_t1	897	Pfam	PF00488	MutS domain V	642	833	5.7e-71	IPR000432	DNA mismatch repair protein MutS, C-terminal	GO:0005524|GO:0006298|GO:0030983
10341_LINAN_t1	897	Pfam	PF05192	MutS domain III	280	593	2.7e-32	IPR007696	DNA mismatch repair protein MutS, core	GO:0005524|GO:0006298|GO:0030983
10341_LINAN_t1	897	Pfam	PF05190	MutS family domain IV	457	551	2.6e-12	IPR007861	DNA mismatch repair protein MutS, clamp	GO:0005524|GO:0006298|GO:0030983
10341_LINAN_t1	897	Pfam	PF05188	MutS domain II	120	255	1.1e-14	IPR007860	DNA mismatch repair protein MutS, connector domain	GO:0005524|GO:0006298|GO:0030983
10341_LINAN_t1	897	PIRSF	PIRSF005813	MSH2	44	896	1.1e-114	IPR011184	DNA mismatch repair Msh2-type	GO:0005524|GO:0006298|GO:0030983
10343_LINAN_t1	283	Pfam	PF00096	Zinc finger, C2H2 type	253	275	1.8e-05	IPR013087	Zinc finger C2H2-type	-
10343_LINAN_t1	283	Pfam	PF00096	Zinc finger, C2H2 type	193	217	0.00023	IPR013087	Zinc finger C2H2-type	-
10343_LINAN_t1	283	Pfam	PF00096	Zinc finger, C2H2 type	223	247	0.00011	IPR013087	Zinc finger C2H2-type	-
10343_LINAN_t1	283	PANTHER	PTHR23235	KRUEPPEL-LIKE TRANSCRIPTION FACTOR	120	276	3.8e-63	-	-
10344_LINAN_t1	624	PANTHER	PTHR22969	IKB KINASE	68	617	1.3e-180	-	-
10344_LINAN_t1	624	Pfam	PF18397	IQBAL scaffold dimerization domain	454	622	1.8e-48	IPR041185	IKBKB, scaffold dimerization domain	-
10344_LINAN_t1	624	Pfam	PF00069	Protein kinase domain	72	344	7.3e-56	IPR000719	Protein kinase domain	GO:0004672|GO:0005524|GO:0006468
10345_LINAN_t1	207	Pfam	PF18397	IQBAL scaffold dimerization domain	8	105	2.2e-22	IPR041185	IKBKB, scaffold dimerization domain	-
10346_LINAN_t1	395	Pfam	PF00328	Histidine phosphatase superfamily (branch 2)	7	325	1.5e-26	IPR000560	Histidine phosphatase superfamily, clade-2	-
10346_LINAN_t1	395	PANTHER	PTHR20963	MULTIPLE INOSITOL POLYPHOSPHATE PHOSPHATASE-RELATED	2	388	1.5e-93	-	-
10346_LINAN_t2	464	PIRSF	PIRSF000894	Acid_Ptase	7	462	6.6e-83	IPR016274	Histidine acid phosphatase, eukaryotic	GO:0016791
10346_LINAN_t2	464	Pfam	PF00328	Histidine phosphatase superfamily (branch 2)	76	394	2.5e-26	IPR000560	Histidine phosphatase superfamily, clade-2	-
10346_LINAN_t2	464	PANTHER	PTHR20963	MULTIPLE INOSITOL POLYPHOSPHATE PHOSPHATASE-RELATED	10	457	3.1e-98	-	-
10348_LINAN_t1	622	Pfam	PF01747	ATP-sulfurylase	393	612	1.2e-69	IPR024951	Sulphate adenylyltransferase catalytic domain	GO:0004781
10348_LINAN_t1	622	Pfam	PF01583	Adenylylsulphate kinase	46	201	5.2e-72	-	-
10348_LINAN_t1	622	PANTHER	PTHR11055	BIFUNCTIONAL 3'-PHOSPHOADENOSINE 5'-PHOSPHOSULFATE SYNTHASE	21	619	1.7e-264	-	-
10348_LINAN_t1	622	Pfam	PF14306	PUA-like domain	230	383	2.8e-52	IPR025980	ATP-sulfurylase PUA-like domain	-
10349_LINAN_t1	493	Pfam	PF12260	Protein-kinase domain of FAM69	248	459	1.1e-36	IPR022049	FAM69, protein-kinase domain	-
10349_LINAN_t1	493	PANTHER	PTHR32073	GH11358P	102	475	1.3e-82	IPR020519	Divergent protein kinase domain 2A/B	-
1035_LINAN_t1	1490	Pfam	PF10374	Telomerase activating protein Est1	735	837	8.1e-18	IPR019458	Telomerase activating protein Est1-like, N-terminal	-
1035_LINAN_t1	1490	PANTHER	PTHR15696	SMG-7 SUPPRESSOR WITH MORPHOLOGICAL EFFECT ON GENITALIA PROTEIN 7	681	1487	2.6e-182	IPR045153	Est1/Ebs1-like	-
1035_LINAN_t1	1490	Pfam	PF10373	Est1 DNA/RNA binding domain	846	1180	1.4e-64	IPR018834	DNA/RNA-binding domain, Est1-type	-
1035_LINAN_t1	1490	Pfam	PF13638	PIN domain	1320	1479	3.3e-22	IPR002716	PIN domain	-
10352_LINAN_t1	1220	PANTHER	PTHR24409	ZINC FINGER PROTEIN 142	83	421	4.1e-14	-	-
10353_LINAN_t1	236	Pfam	PF13202	EF hand	132	149	0.014	IPR002048	EF-hand domain	GO:0005509
10354_LINAN_t1	444	PANTHER	PTHR13773	PHOSPHATIDATE CYTIDYLYLTRANSFERASE	13	441	3.4e-176	IPR016720	Phosphatidate cytidylyltransferase, eukaryota	GO:0004605
10354_LINAN_t1	444	PIRSF	PIRSF018269	CDP-DAG_synth_e	5	444	1.4e-166	IPR016720	Phosphatidate cytidylyltransferase, eukaryota	GO:0004605
10354_LINAN_t1	444	Pfam	PF01148	Cytidylyltransferase family	69	404	3.2e-82	-	-
10355_LINAN_t1	334	Pfam	PF04678	Mitochondrial calcium uniporter	99	301	1.3e-61	IPR006769	Calcium uniporter protein, C-terminal	-
10355_LINAN_t1	334	PANTHER	PTHR13462	CALCIUM UNIPORTER PROTEIN, MITOCHONDRIAL	48	306	2.1e-51	IPR039055	MCU family	GO:0051560
10356_LINAN_t1	417	Pfam	PF00536	SAM domain (Sterile alpha motif)	6	71	6.7e-14	IPR001660	Sterile alpha motif domain	GO:0005515
10356_LINAN_t1	417	Pfam	PF14360	PAP2 superfamily C-terminal	281	354	1.3e-26	IPR025749	Sphingomyelin synthase-like domain	-
10356_LINAN_t1	417	PANTHER	PTHR21290	SPHINGOMYELIN SYNTHETASE	27	403	1.6e-112	IPR045221	Sphingomyelin synthase-like	GO:0016780
10357_LINAN_t1	293	Pfam	PF01459	Eukaryotic porin	14	286	4.7e-77	IPR027246	Eukaryotic porin/Tom40	GO:0005741|GO:0055085
10357_LINAN_t1	293	PANTHER	PTHR11743	VOLTAGE-DEPENDENT ANION-SELECTIVE CHANNEL	13	291	9.7e-63	IPR001925	Porin, eukaryotic type	GO:0005741|GO:0008308|GO:0098656
10359_LINAN_t1	514	PANTHER	PTHR24243	G-PROTEIN COUPLED RECEPTOR	53	420	2.2e-44	-	-
10359_LINAN_t1	514	Pfam	PF00001	7 transmembrane receptor (rhodopsin family)	63	337	7.6e-17	IPR000276	G protein-coupled receptor, rhodopsin-like	GO:0004930|GO:0007186|GO:0016020
1036_LINAN_t1	1067	Pfam	PF00443	Ubiquitin carboxyl-terminal hydrolase	240	1063	2.7e-49	IPR001394	Peptidase C19, ubiquitin carboxyl-terminal hydrolase	GO:0004843|GO:0016579
1036_LINAN_t1	1067	Pfam	PF02148	Zn-finger in ubiquitin-hydrolases and other protein	111	167	7.1e-19	IPR001607	Zinc finger, UBP-type	GO:0008270
1036_LINAN_t1	1067	PANTHER	PTHR21646	UBIQUITIN CARBOXYL-TERMINAL HYDROLASE	94	1065	3e-81	-	-
10360_LINAN_t1	142	Pfam	PF17064	Sleepless protein	20	116	4.3e-13	IPR031424	Protein quiver	GO:0030431|GO:0032222|GO:1903818
10360_LINAN_t1	142	PANTHER	PTHR33562	ATILLA, ISOFORM B-RELATED-RELATED	6	138	1.8e-18	-	-
10361_LINAN_t1	144	Pfam	PF17064	Sleepless protein	23	115	1.9e-08	IPR031424	Protein quiver	GO:0030431|GO:0032222|GO:1903818
10361_LINAN_t1	144	PANTHER	PTHR33562	ATILLA, ISOFORM B-RELATED-RELATED	5	127	2.5e-17	-	-
10362_LINAN_t1	146	Pfam	PF17064	Sleepless protein	24	116	1.4e-07	IPR031424	Protein quiver	GO:0030431|GO:0032222|GO:1903818
10362_LINAN_t1	146	PANTHER	PTHR33562	ATILLA, ISOFORM B-RELATED-RELATED	4	137	3.5e-18	-	-
10364_LINAN_t1	501	Pfam	PF00067	Cytochrome P450	57	495	2.1e-90	IPR001128	Cytochrome P450	GO:0004497|GO:0005506|GO:0016705|GO:0020037
10364_LINAN_t1	501	PANTHER	PTHR24293	CYTOCHROME P450 FAMILY 46 SUBFAMILY A	9	500	4.8e-156	IPR039983	Cholesterol 24-hydroxylase	GO:0005506|GO:0006707|GO:0020037|GO:0033781
10364_LINAN_t2	411	PANTHER	PTHR24293	CYTOCHROME P450 FAMILY 46 SUBFAMILY A	3	410	1.1e-140	IPR039983	Cholesterol 24-hydroxylase	GO:0005506|GO:0006707|GO:0020037|GO:0033781
10364_LINAN_t2	411	Pfam	PF00067	Cytochrome P450	36	405	3.5e-86	IPR001128	Cytochrome P450	GO:0004497|GO:0005506|GO:0016705|GO:0020037
10365_LINAN_t1	701	Pfam	PF04928	Poly(A) polymerase central domain	12	357	1e-110	IPR007012	Poly(A) polymerase, central domain	GO:0004652|GO:0043631
10365_LINAN_t1	701	Pfam	PF04926	Poly(A) polymerase predicted RNA binding domain	360	414	1e-18	IPR007010	Poly(A) polymerase, RNA-binding domain	GO:0003723|GO:0043631
10365_LINAN_t1	701	Pfam	PF01909	Nucleotidyltransferase domain	85	164	3.2e-10	IPR002934	Polymerase, nucleotidyl transferase domain	GO:0016779
10365_LINAN_t1	701	PANTHER	PTHR10682	POLY A POLYMERASE	8	528	6e-186	-	-
10366_LINAN_t1	540	PANTHER	PTHR13962	FORKHEAD BOX PROTEIN N3-LIKE PROTEIN-RELATED	79	487	2e-68	-	-
10366_LINAN_t1	540	Pfam	PF00250	Forkhead domain	142	226	2.5e-35	IPR001766	Fork head domain	GO:0003700|GO:0006355|GO:0043565
10366_LINAN_t2	523	Pfam	PF00250	Forkhead domain	142	226	2.4e-35	IPR001766	Fork head domain	GO:0003700|GO:0006355|GO:0043565
10366_LINAN_t2	523	PANTHER	PTHR13962	FORKHEAD BOX PROTEIN N3-LIKE PROTEIN-RELATED	79	469	1.1e-69	-	-
10367_LINAN_t1	1028	Pfam	PF12215	beta-glucosidase 2, glycosyl-hydrolase family 116 N-term	100	514	5.8e-33	IPR024462	Glycosyl-hydrolase family 116, N-terminal	-
10367_LINAN_t1	1028	Pfam	PF04685	Glycosyl-hydrolase family 116, catalytic region	649	837	2.6e-09	IPR006775	Glycosyl-hydrolase family 116, catalytic region	GO:0004553
10367_LINAN_t1	1028	Pfam	PF00024	PAN domain	317	375	7e-05	IPR003609	PAN/Apple domain	-
10367_LINAN_t1	1028	PANTHER	PTHR12654	BILE ACID BETA-GLUCOSIDASE-RELATED	88	945	1.1e-60	-	-
10369_LINAN_t1	272	Pfam	PF00153	Mitochondrial carrier protein	85	170	8.7e-15	IPR018108	Mitochondrial substrate/solute carrier	-
10369_LINAN_t1	272	Pfam	PF00153	Mitochondrial carrier protein	179	271	5.8e-19	IPR018108	Mitochondrial substrate/solute carrier	-
10369_LINAN_t1	272	Pfam	PF00153	Mitochondrial carrier protein	1	71	2.2e-21	IPR018108	Mitochondrial substrate/solute carrier	-
10369_LINAN_t1	272	PANTHER	PTHR46356	MITOCHONDRIAL 2-OXODICARBOXYLATE CARRIER	1	271	6.7e-106	-	-
1037_LINAN_t1	621	PANTHER	PTHR11309	FRIZZLED	27	579	6.3e-158	IPR015526	Frizzled/secreted frizzled-related protein	-
1037_LINAN_t1	621	Pfam	PF01392	Fz domain	32	144	4e-27	IPR020067	Frizzled domain	GO:0005515
1037_LINAN_t1	621	Pfam	PF01534	Frizzled/Smoothened family membrane region	256	575	3.5e-131	IPR000539	Frizzled/Smoothened, transmembrane domain	GO:0007166|GO:0016020
10371_LINAN_t1	1284	Pfam	PF00664	ABC transporter transmembrane region	690	987	3.7e-41	IPR011527	ABC transporter type 1, transmembrane domain	GO:0005524|GO:0016020|GO:0055085|GO:0140359
10371_LINAN_t1	1284	Pfam	PF00664	ABC transporter transmembrane region	81	348	5e-31	IPR011527	ABC transporter type 1, transmembrane domain	GO:0005524|GO:0016020|GO:0055085|GO:0140359
10371_LINAN_t1	1284	PANTHER	PTHR24223	ATP-BINDING CASSETTE SUB-FAMILY C	48	1274	0	-	-
10371_LINAN_t1	1284	Pfam	PF00005	ABC transporter	1056	1203	6.4e-29	IPR003439	ABC transporter-like, ATP-binding domain	GO:0005524
10371_LINAN_t1	1284	Pfam	PF00005	ABC transporter	430	567	5.8e-20	IPR003439	ABC transporter-like, ATP-binding domain	GO:0005524
10374_LINAN_t1	731	Pfam	PF05053	Menin	534	710	1.4e-15	IPR007747	Menin	GO:0005634
10374_LINAN_t1	731	Pfam	PF05053	Menin	10	502	1e-203	IPR007747	Menin	GO:0005634
10374_LINAN_t1	731	PANTHER	PTHR12693	MENIN	1	731	1.1e-233	IPR007747	Menin	GO:0005634
10375_LINAN_t1	632	PANTHER	PTHR21347	CLEFT LIP AND PALATE ASSOCIATED TRANSMEMBRANE PROTEIN-RELATED	34	631	4.3e-250	IPR008429	Cleft lip and palate transmembrane 1	GO:0016020
10375_LINAN_t1	632	Pfam	PF05602	Cleft lip and palate transmembrane protein 1 (CLPTM1)	51	495	3e-149	IPR008429	Cleft lip and palate transmembrane 1	GO:0016020
1038_LINAN_t1	1457	Pfam	PF13637	Ankyrin repeats (many copies)	71	119	3.1e-06	IPR002110	Ankyrin repeat	GO:0005515
1038_LINAN_t1	1457	Pfam	PF12796	Ankyrin repeats (3 copies)	203	294	5.4e-15	IPR002110	Ankyrin repeat	GO:0005515
1038_LINAN_t1	1457	Pfam	PF12796	Ankyrin repeats (3 copies)	124	195	1.2e-11	IPR002110	Ankyrin repeat	GO:0005515
1038_LINAN_t1	1457	PANTHER	PTHR24198	ANKYRIN REPEAT AND PROTEIN KINASE DOMAIN-CONTAINING PROTEIN	59	315	6.1e-59	-	-
10383_LINAN_t1	397	PANTHER	PTHR11778	SERYL-TRNA SYNTHETASE	18	376	9.9e-117	IPR002317	Serine-tRNA ligase, type1	GO:0000166|GO:0004828|GO:0005524|GO:0006434
10383_LINAN_t1	397	PIRSF	PIRSF001529	Ser-tRNA_ligase	3	376	4.6e-93	IPR002317	Serine-tRNA ligase, type1	GO:0000166|GO:0004828|GO:0005524|GO:0006434
10383_LINAN_t1	397	Pfam	PF00587	tRNA synthetase class II core domain (G, H, P, S and T)	163	347	4.1e-27	IPR002314	Aminoacyl-tRNA synthetase, class II (G/ P/ S/T)	GO:0000166|GO:0004812|GO:0005524|GO:0006418
10384_LINAN_t1	144	PANTHER	PTHR15451	ERGOSTEROL BIOSYNTHETIC PROTEIN 28-RELATED	1	115	2.4e-35	IPR005352	Erg28	GO:0016020
10384_LINAN_t1	144	Pfam	PF03694	Erg28 like protein	1	102	1.4e-32	IPR005352	Erg28	GO:0016020
10384_LINAN_t2	162	Pfam	PF03694	Erg28 like protein	9	120	1.3e-36	IPR005352	Erg28	GO:0016020
10384_LINAN_t2	162	PANTHER	PTHR15451	ERGOSTEROL BIOSYNTHETIC PROTEIN 28-RELATED	8	133	5.6e-40	IPR005352	Erg28	GO:0016020
10385_LINAN_t1	504	Pfam	PF13415	Galactose oxidase, central domain	210	260	9.1e-06	-	-
10385_LINAN_t1	504	Pfam	PF13418	Galactose oxidase, central domain	408	450	2.4e-05	-	-
10385_LINAN_t1	504	Pfam	PF01344	Kelch motif	358	397	1.1e-06	IPR006652	Kelch repeat type 1	GO:0005515
10385_LINAN_t1	504	PANTHER	PTHR23244	KELCH REPEAT DOMAIN	384	498	4.8e-59	-	-
10387_LINAN_t1	261	Pfam	PF13499	EF-hand domain pair	175	233	2.8e-08	IPR002048	EF-hand domain	GO:0005509
10388_LINAN_t1	2624	Pfam	PF18410	Basic tilted helix bundle domain	1917	1978	5.4e-15	IPR041200	FKBP3, basic tilted helix bundle domain	-
10388_LINAN_t1	2624	Pfam	PF07738	Sad1 / UNC-like C-terminal	1166	1294	1.6e-18	IPR012919	SUN domain	-
10388_LINAN_t1	2624	Pfam	PF06701	Mib_herc2	1331	1389	3.7e-23	IPR010606	Mib-herc2	GO:0004842|GO:0016567|GO:0046872
10388_LINAN_t1	2624	Pfam	PF13857	Ankyrin repeats (many copies)	423	463	1.7e-06	IPR002110	Ankyrin repeat	GO:0005515
10388_LINAN_t1	2624	Pfam	PF00632	HECT-domain (ubiquitin-transferase)	2191	2623	1.4e-73	IPR000569	HECT domain	GO:0004842
10388_LINAN_t1	2624	PANTHER	PTHR45670	E3 UBIQUITIN-PROTEIN LIGASE TRIP12	1	2624	0	IPR045322	E3 ubiquitin-protein ligase HECTD1/TRIP12-like	GO:0006511|GO:0061630
10389_LINAN_t1	277	Pfam	PF10275	Peptidase C65 Otubain	52	276	6.9e-80	IPR019400	Peptidase C65, otubain	-
10389_LINAN_t1	277	PIRSF	PIRSF013503	OTUB	17	277	6e-100	IPR016615	Ubiquitin thioesterase Otubain	GO:0016579|GO:0016787
10389_LINAN_t1	277	PANTHER	PTHR12931	UBIQUITIN THIOLESTERASE PROTEIN OTUB	41	276	6.6e-64	IPR019400	Peptidase C65, otubain	-
1039_LINAN_t1	417	Pfam	PF02803	Thiolase, C-terminal domain	297	416	2e-41	IPR020617	Thiolase, C-terminal	GO:0016747
1039_LINAN_t1	417	PANTHER	PTHR18919	ACETYL-COA C-ACYLTRANSFERASE	32	417	9.8e-174	-	-
1039_LINAN_t1	417	PIRSF	PIRSF000429	Ac-CoA_Ac_transf	30	417	1.1e-120	IPR002155	Thiolase	GO:0016747
1039_LINAN_t1	417	Pfam	PF00108	Thiolase, N-terminal domain	33	288	6.3e-98	IPR020616	Thiolase, N-terminal	GO:0016747
10390_LINAN_t1	1712	Pfam	PF00211	Adenylate and Guanylate cyclase catalytic domain	53	212	3.2e-12	IPR001054	Adenylyl cyclase class-3/4/guanylyl cyclase	GO:0009190|GO:0035556
10390_LINAN_t1	1712	Pfam	PF00211	Adenylate and Guanylate cyclase catalytic domain	312	457	4.3e-08	IPR001054	Adenylyl cyclase class-3/4/guanylyl cyclase	GO:0009190|GO:0035556
10390_LINAN_t1	1712	Pfam	PF13191	AAA ATPase domain	505	681	1.4e-10	IPR041664	Orc1-like, AAA ATPase domain	-
10390_LINAN_t1	1712	PANTHER	PTHR16305	TESTICULAR SOLUBLE ADENYLYL CYCLASE	23	1669	5e-286	-	-
10391_LINAN_t1	663	Pfam	PF00535	Glycosyl transferase family 2	218	405	7.6e-31	IPR001173	Glycosyltransferase 2-like	-
10391_LINAN_t1	663	PANTHER	PTHR11675	N-ACETYLGALACTOSAMINYLTRANSFERASE	101	653	9.7e-197	-	-
10391_LINAN_t1	663	Pfam	PF00652	Ricin-type beta-trefoil lectin domain	540	653	2.7e-18	IPR000772	Ricin B, lectin domain	-
10391_LINAN_t2	644	Pfam	PF00535	Glycosyl transferase family 2	199	386	7.2e-31	IPR001173	Glycosyltransferase 2-like	-
10391_LINAN_t2	644	PANTHER	PTHR11675	N-ACETYLGALACTOSAMINYLTRANSFERASE	83	634	1.2e-196	-	-
10391_LINAN_t2	644	Pfam	PF00652	Ricin-type beta-trefoil lectin domain	521	634	2.5e-18	IPR000772	Ricin B, lectin domain	-
10392_LINAN_t1	351	Pfam	PF04389	Peptidase family M28	113	341	1.3e-38	IPR007484	Peptidase M28	-
10392_LINAN_t1	351	PANTHER	PTHR12283	GLUTAMINYL-PEPTIDE CYCLOTRANSFERASE	11	349	5e-123	IPR040234	Glutaminyl-peptide cyclotransferase-like	-
10394_LINAN_t1	355	Pfam	PF06775	Putative adipose-regulatory protein (Seipin)	39	245	2.1e-51	IPR009617	Seipin family	GO:0019915
10394_LINAN_t1	355	PANTHER	PTHR21212	BERNARDINELLI-SEIP CONGENITAL LIPODYSTROPHY 2 HOMOLOG BSCL2 PROTEIN	29	325	9.8e-69	IPR009617	Seipin family	GO:0019915
10394_LINAN_t2	357	Pfam	PF06775	Putative adipose-regulatory protein (Seipin)	39	247	9.3e-50	IPR009617	Seipin family	GO:0019915
10394_LINAN_t2	357	PANTHER	PTHR21212	BERNARDINELLI-SEIP CONGENITAL LIPODYSTROPHY 2 HOMOLOG BSCL2 PROTEIN	29	327	1.8e-66	IPR009617	Seipin family	GO:0019915
10395_LINAN_t1	236	Pfam	PF02230	Phospholipase/Carboxylesterase	15	229	1.5e-39	IPR003140	Phospholipase/carboxylesterase/thioesterase	GO:0016787
10395_LINAN_t1	236	PANTHER	PTHR10655	LYSOPHOSPHOLIPASE-RELATED	20	234	3.4e-54	-	-
10396_LINAN_t1	795	PANTHER	PTHR16434	EWING'S TUMOR-ASSOCIATED ANTIGEN 1 ETAA1	1	253	2.5e-10	IPR029406	Ewing's tumour-associated antigen 1	-
10397_LINAN_t1	286	Pfam	PF14811	Protein of unknown function TPD sequence-motif	131	267	8.3e-57	IPR029404	CDAN1-interacting nuclease 1	-
10397_LINAN_t1	286	PANTHER	PTHR31661	SIMILAR TO CDNA SEQUENCE BC052040	1	276	1.9e-107	IPR029404	CDAN1-interacting nuclease 1	-
10397_LINAN_t2	68	PANTHER	PTHR31661	SIMILAR TO CDNA SEQUENCE BC052040	1	68	9.6e-10	IPR029404	CDAN1-interacting nuclease 1	-
10397_LINAN_t3	203	PANTHER	PTHR31661	SIMILAR TO CDNA SEQUENCE BC052040	1	193	1.8e-84	IPR029404	CDAN1-interacting nuclease 1	-
10397_LINAN_t3	203	Pfam	PF14811	Protein of unknown function TPD sequence-motif	48	184	3.2e-57	IPR029404	CDAN1-interacting nuclease 1	-
10399_LINAN_t1	263	Pfam	PF00156	Phosphoribosyl transferase domain	117	250	2.4e-15	IPR000836	Phosphoribosyltransferase domain	-
10399_LINAN_t1	263	PANTHER	PTHR11776	ADENINE PHOSPHORIBOSYLTRANSFERASE	82	233	2.3e-31	-	-
10399_LINAN_t2	197	PANTHER	PTHR11776	ADENINE PHOSPHORIBOSYLTRANSFERASE	17	168	1.4e-31	-	-
10399_LINAN_t2	197	Pfam	PF00156	Phosphoribosyl transferase domain	51	184	1e-15	IPR000836	Phosphoribosyltransferase domain	-
104_LINAN_t1	177	Pfam	PF05270	Alpha-L-arabinofuranosidase B (ABFB) domain	60	161	3.8e-16	IPR007934	Alpha-L-arabinofuranosidase B, arabinose-binding domain	GO:0046373|GO:0046556
1040_LINAN_t1	462	Pfam	PF03143	Elongation factor Tu C-terminal domain	343	429	1.6e-16	IPR004160	Translation elongation factor EFTu/EF1A, C-terminal	-
1040_LINAN_t1	462	Pfam	PF00009	Elongation factor Tu GTP binding domain	51	243	3.4e-55	IPR000795	Translational (tr)-type GTP-binding domain	GO:0003924|GO:0005525
1040_LINAN_t1	462	PANTHER	PTHR43721	ELONGATION FACTOR TU-RELATED	43	436	3.8e-133	-	-
1040_LINAN_t1	462	Pfam	PF03144	Elongation factor Tu domain 2	267	335	5.9e-13	IPR004161	Translation elongation factor EFTu-like, domain 2	GO:0005525
1040_LINAN_t2	466	Pfam	PF03144	Elongation factor Tu domain 2	271	339	6e-13	IPR004161	Translation elongation factor EFTu-like, domain 2	GO:0005525
1040_LINAN_t2	466	Pfam	PF03143	Elongation factor Tu C-terminal domain	347	433	1.6e-16	IPR004160	Translation elongation factor EFTu/EF1A, C-terminal	-
1040_LINAN_t2	466	Pfam	PF00009	Elongation factor Tu GTP binding domain	55	247	3.4e-55	IPR000795	Translational (tr)-type GTP-binding domain	GO:0003924|GO:0005525
1040_LINAN_t2	466	PANTHER	PTHR43721	ELONGATION FACTOR TU-RELATED	47	440	4.3e-133	-	-
10400_LINAN_t1	629	PANTHER	PTHR22589	CARNITINE O-ACYLTRANSFERASE	15	628	2.4e-186	IPR000542	Acyltransferase ChoActase/COT/CPT	GO:0016746
10400_LINAN_t1	629	Pfam	PF00755	Choline/Carnitine o-acyltransferase	47	618	2.3e-175	IPR039551	Choline/carnitine acyltransferase domain	-
10400_LINAN_t2	629	Pfam	PF00755	Choline/Carnitine o-acyltransferase	47	618	3.1e-176	IPR039551	Choline/carnitine acyltransferase domain	-
10400_LINAN_t2	629	PANTHER	PTHR22589	CARNITINE O-ACYLTRANSFERASE	15	628	3.7e-187	IPR000542	Acyltransferase ChoActase/COT/CPT	GO:0016746
10400_LINAN_t3	668	PANTHER	PTHR22589	CARNITINE O-ACYLTRANSFERASE	15	351	6.4e-194	IPR000542	Acyltransferase ChoActase/COT/CPT	GO:0016746
10400_LINAN_t3	668	Pfam	PF00755	Choline/Carnitine o-acyltransferase	47	352	1.1e-91	IPR039551	Choline/carnitine acyltransferase domain	-
10400_LINAN_t3	668	Pfam	PF00755	Choline/Carnitine o-acyltransferase	358	657	3.8e-89	IPR039551	Choline/carnitine acyltransferase domain	-
10401_LINAN_t1	3743	PANTHER	PTHR45739	MATRIX PROTEIN, PUTATIVE-RELATED	2809	2906	0	-	-
10401_LINAN_t1	3743	Pfam	PF00093	von Willebrand factor type C domain	565	624	2e-08	IPR001007	VWFC domain	GO:0005515
10401_LINAN_t1	3743	Pfam	PF00093	von Willebrand factor type C domain	822	879	8e-10	IPR001007	VWFC domain	GO:0005515
10401_LINAN_t1	3743	Pfam	PF00093	von Willebrand factor type C domain	757	815	5.4e-09	IPR001007	VWFC domain	GO:0005515
10401_LINAN_t1	3743	Pfam	PF00093	von Willebrand factor type C domain	631	688	5.6e-07	IPR001007	VWFC domain	GO:0005515
10401_LINAN_t1	3743	Pfam	PF00093	von Willebrand factor type C domain	695	752	1.2e-09	IPR001007	VWFC domain	GO:0005515
10401_LINAN_t1	3743	Pfam	PF12796	Ankyrin repeats (3 copies)	23	112	4.5e-14	IPR002110	Ankyrin repeat	GO:0005515
10401_LINAN_t1	3743	Pfam	PF13637	Ankyrin repeats (many copies)	155	202	5.4e-07	IPR002110	Ankyrin repeat	GO:0005515
10401_LINAN_t1	3743	Pfam	PF16184	Cadherin-like	2171	2284	7.6e-21	-	-
10401_LINAN_t1	3743	Pfam	PF16184	Cadherin-like	1333	1445	5.7e-18	-	-
10401_LINAN_t1	3743	Pfam	PF16184	Cadherin-like	1073	1197	1.1e-10	-	-
10401_LINAN_t1	3743	Pfam	PF16184	Cadherin-like	1448	1561	2.2e-12	-	-
10401_LINAN_t1	3743	Pfam	PF16184	Cadherin-like	2045	2153	1.5e-26	-	-
10401_LINAN_t1	3743	Pfam	PF16184	Cadherin-like	1811	1926	1.6e-22	-	-
10401_LINAN_t1	3743	Pfam	PF16184	Cadherin-like	1570	1686	1.4e-16	-	-
10401_LINAN_t1	3743	Pfam	PF16184	Cadherin-like	986	1067	3.4e-06	-	-
10401_LINAN_t1	3743	Pfam	PF16184	Cadherin-like	1936	2041	4e-25	-	-
10401_LINAN_t1	3743	Pfam	PF16184	Cadherin-like	1231	1319	2.3e-10	-	-
10401_LINAN_t1	3743	Pfam	PF16184	Cadherin-like	1691	1807	1.1e-16	-	-
10401_LINAN_t1	3743	Pfam	PF01529	DHHC palmitoyltransferase	406	488	2.1e-19	IPR001594	Palmitoyltransferase, DHHC domain	GO:0016409
10401_LINAN_t1	3743	Pfam	PF03160	Calx-beta domain	2779	2881	5.4e-16	IPR003644	Na-Ca exchanger/integrin-beta4	GO:0007154|GO:0016020
10401_LINAN_t1	3743	Pfam	PF03160	Calx-beta domain	2659	2760	1.1e-12	IPR003644	Na-Ca exchanger/integrin-beta4	GO:0007154|GO:0016020
10401_LINAN_t1	3743	Pfam	PF03160	Calx-beta domain	2538	2643	3.5e-11	IPR003644	Na-Ca exchanger/integrin-beta4	GO:0007154|GO:0016020
10401_LINAN_t1	3743	Pfam	PF03160	Calx-beta domain	2413	2523	2.4e-12	IPR003644	Na-Ca exchanger/integrin-beta4	GO:0007154|GO:0016020
10401_LINAN_t1	3743	Pfam	PF03160	Calx-beta domain	2302	2399	3.5e-11	IPR003644	Na-Ca exchanger/integrin-beta4	GO:0007154|GO:0016020
10403_LINAN_t1	307	PANTHER	PTHR14948	NG5	53	296	1.8e-10	-	-
10403_LINAN_t1	307	Pfam	PF04505	Interferon-induced transmembrane protein	222	288	1.6e-09	IPR007593	CD225/Dispanin family	GO:0016020
10404_LINAN_t1	210	Pfam	PF04505	Interferon-induced transmembrane protein	129	195	3.7e-09	IPR007593	CD225/Dispanin family	GO:0016020
10405_LINAN_t1	1665	Pfam	PF12851	Oxygenase domain of the 2OGFeDO superfamily	748	1558	7.2e-98	IPR024779	2OGFeDO JBP1/TET, oxygenase domain	-
10405_LINAN_t1	1665	PANTHER	PTHR23358	UNCHARACTERIZED	67	1665	4e-262	IPR040175	Methylcytosine dioxygenase TET1/2/3	GO:0006211|GO:0070579|GO:0080111
10407_LINAN_t1	908	Pfam	PF00520	Ion transport protein	75	347	1.3e-33	IPR005821	Ion transport domain	GO:0005216|GO:0006811|GO:0016020|GO:0055085
10407_LINAN_t1	908	PANTHER	PTHR10217	VOLTAGE AND LIGAND GATED POTASSIUM CHANNEL	6	837	6.8e-220	-	-
10407_LINAN_t1	908	Pfam	PF00027	Cyclic nucleotide-binding domain	441	524	3.2e-09	IPR000595	Cyclic nucleotide-binding domain	-
10408_LINAN_t1	461	Pfam	PF01390	SEA domain	154	229	1.7e-10	IPR000082	SEA domain	-
1041_LINAN_t1	143	Pfam	PF01900	Rpp14/Pop5 family	7	116	3.6e-24	IPR002759	RNase P subunit Pop5/Rpp14/Rnp2-like	GO:0001682|GO:0030677
1041_LINAN_t1	143	PIRSF	PIRSF023803	RNase_P	1	139	1.1e-38	IPR016819	Ribonuclease P/MRP protein subunit Pop5	GO:0001682|GO:0033204
1041_LINAN_t1	143	PANTHER	PTHR15441	RIBONUCLEASE P PROTEIN SUBUNIT P14	1	124	7.4e-27	-	-
1041_LINAN_t2	145	PIRSF	PIRSF023803	RNase_P	3	141	1.6e-34	IPR016819	Ribonuclease P/MRP protein subunit Pop5	GO:0001682|GO:0033204
1041_LINAN_t2	145	PANTHER	PTHR15441	RIBONUCLEASE P PROTEIN SUBUNIT P14	9	126	2.5e-23	-	-
1041_LINAN_t2	145	Pfam	PF01900	Rpp14/Pop5 family	9	118	3.8e-24	IPR002759	RNase P subunit Pop5/Rpp14/Rnp2-like	GO:0001682|GO:0030677
10412_LINAN_t1	380	PIRSF	PIRSF037938	SIR2_euk	43	380	4.6e-133	IPR017328	Sirtuin, class I	GO:0017136|GO:0051287
10412_LINAN_t1	380	Pfam	PF02146	Sir2 family	84	270	1.1e-57	IPR003000	Sirtuin family	GO:0070403
10412_LINAN_t1	380	PANTHER	PTHR47651	NAD-DEPENDENT HISTONE DEACETYLASE HST4	65	342	8.7e-79	-	-
10414_LINAN_t1	425	PANTHER	PTHR48051	-	146	309	1.3e-32	-	-
10414_LINAN_t1	425	Pfam	PF13855	Leucine rich repeat	157	215	2.2e-09	IPR001611	Leucine-rich repeat	GO:0005515
10415_LINAN_t1	349	Pfam	PF07885	Ion channel	204	280	3.1e-15	IPR013099	Potassium channel domain	-
10415_LINAN_t1	349	Pfam	PF07885	Ion channel	109	167	1.3e-19	IPR013099	Potassium channel domain	-
10415_LINAN_t1	349	PANTHER	PTHR11003	POTASSIUM CHANNEL, SUBFAMILY K	36	279	2.6e-63	IPR003280	Two pore domain potassium channel	GO:0005267|GO:0016020|GO:0071805
10416_LINAN_t1	470	Pfam	PF01494	FAD binding domain	8	322	1.8e-26	IPR002938	FAD-binding domain	GO:0071949
10416_LINAN_t1	470	PANTHER	PTHR46028	KYNURENINE 3-MONOOXYGENASE	5	418	1.4e-166	-	-
10417_LINAN_t1	701	Pfam	PF14608	RNA-binding, Nab2-type zinc finger	594	610	0.036	-	-
10417_LINAN_t1	701	Pfam	PF14608	RNA-binding, Nab2-type zinc finger	554	571	0.00076	-	-
10417_LINAN_t1	701	Pfam	PF14608	RNA-binding, Nab2-type zinc finger	574	592	0.00026	-	-
10417_LINAN_t1	701	Pfam	PF14608	RNA-binding, Nab2-type zinc finger	651	667	0.0014	-	-
10417_LINAN_t1	701	Pfam	PF14608	RNA-binding, Nab2-type zinc finger	669	687	0.073	-	-
10417_LINAN_t1	701	PANTHER	PTHR14738	ZINC FINGER CCCH DOMAIN-CONTAINING PROTEIN 14	2	699	2e-60	IPR040366	Nuclear polyadenylated RNA-binding protein Nab2/ZC3H14	GO:0008143|GO:0043488|GO:1900364
10418_LINAN_t1	473	Pfam	PF01170	Putative RNA methylase family UPF0020	204	345	2.5e-25	IPR000241	Ribosomal RNA large subunit methyltransferase K/L-like, FLD domain	-
10418_LINAN_t1	473	Pfam	PF02926	THUMP domain	128	194	1.6e-06	IPR004114	THUMP domain	GO:0003723
10418_LINAN_t1	473	PANTHER	PTHR14911	THUMP DOMAIN-CONTAINING	8	471	2.6e-79	-	-
10419_LINAN_t1	787	Pfam	PF01457	Leishmanolysin	436	543	8.6e-09	IPR001577	Peptidase M8, leishmanolysin	GO:0004222|GO:0006508|GO:0007155|GO:0016020
10419_LINAN_t1	787	Pfam	PF01457	Leishmanolysin	194	434	3e-31	IPR001577	Peptidase M8, leishmanolysin	GO:0004222|GO:0006508|GO:0007155|GO:0016020
10419_LINAN_t1	787	PANTHER	PTHR10942	LEISHMANOLYSIN-LIKE PEPTIDASE	468	743	1.1e-55	IPR001577	Peptidase M8, leishmanolysin	GO:0004222|GO:0006508|GO:0007155|GO:0016020
1042_LINAN_t1	590	Pfam	PF00431	CUB domain	239	306	2.2e-07	IPR000859	CUB domain	-
1042_LINAN_t1	590	PANTHER	PTHR24251	OVOCHYMASE-RELATED	6	471	1.2e-10	-	-
1042_LINAN_t2	748	Pfam	PF00431	CUB domain	118	220	1.9e-09	IPR000859	CUB domain	-
1042_LINAN_t2	748	Pfam	PF00431	CUB domain	397	464	3.1e-07	IPR000859	CUB domain	-
1042_LINAN_t2	748	PANTHER	PTHR24251	OVOCHYMASE-RELATED	120	628	4.6e-17	-	-
10420_LINAN_t1	363	Pfam	PF00069	Protein kinase domain	6	288	5.1e-80	IPR000719	Protein kinase domain	GO:0004672|GO:0005524|GO:0006468
10420_LINAN_t1	363	PANTHER	PTHR24056	CELL DIVISION PROTEIN KINASE	3	288	9.5e-84	-	-
10420_LINAN_t2	364	Pfam	PF00069	Protein kinase domain	6	289	5e-79	IPR000719	Protein kinase domain	GO:0004672|GO:0005524|GO:0006468
10420_LINAN_t2	364	PANTHER	PTHR24056	CELL DIVISION PROTEIN KINASE	3	289	9.9e-84	-	-
10420_LINAN_t3	379	Pfam	PF00069	Protein kinase domain	6	289	5.8e-79	IPR000719	Protein kinase domain	GO:0004672|GO:0005524|GO:0006468
10420_LINAN_t3	379	PANTHER	PTHR24056	CELL DIVISION PROTEIN KINASE	3	289	1.1e-83	-	-
10420_LINAN_t4	336	Pfam	PF00069	Protein kinase domain	6	289	3.8e-79	IPR000719	Protein kinase domain	GO:0004672|GO:0005524|GO:0006468
10420_LINAN_t4	336	PANTHER	PTHR24056	CELL DIVISION PROTEIN KINASE	3	289	8.4e-84	-	-
10421_LINAN_t1	467	PANTHER	PTHR31154	UNCHARACTERIZED	45	429	6.5e-142	-	-
10421_LINAN_t1	467	Pfam	PF01925	Sulfite exporter TauE/SafE	125	364	3.6e-17	IPR002781	Transmembrane protein TauE-like	GO:0016020
10422_LINAN_t1	389	Pfam	PF04143	Sulphur transport	51	378	2.6e-42	IPR007272	Sulphur transport domain	-
10422_LINAN_t1	389	PANTHER	PTHR30574	INNER MEMBRANE PROTEIN YEDE	74	386	7.4e-51	-	-
10423_LINAN_t1	401	PIRSF	PIRSF002527	ER-like_NR	8	401	5.2e-142	IPR024178	Estrogen receptor/oestrogen-related receptor	GO:0003677|GO:0003707|GO:0005496|GO:0005634|GO:0006355|GO:0008270
10423_LINAN_t1	401	PANTHER	PTHR48092	KNIRPS-RELATED PROTEIN-RELATED	42	400	1.4e-117	-	-
10423_LINAN_t1	401	Pfam	PF00105	Zinc finger, C4 type (two domains)	64	132	7.8e-31	IPR001628	Zinc finger, nuclear hormone receptor-type	GO:0003700|GO:0006355|GO:0008270|GO:0043565
10423_LINAN_t1	401	Pfam	PF00104	Ligand-binding domain of nuclear hormone receptor	209	372	3.6e-26	IPR000536	Nuclear hormone receptor, ligand-binding domain	-
10424_LINAN_t1	487	PANTHER	PTHR28581	CONSORTIN	379	465	6.2e-48	IPR042318	Consortin	GO:0005802|GO:0071253
10425_LINAN_t1	443	Pfam	PF01585	G-patch domain	389	431	1.9e-15	IPR000467	G-patch domain	GO:0003676
10425_LINAN_t1	443	PANTHER	PTHR14195	G PATCH DOMAIN CONTAINING PROTEIN 2	185	331	3e-56	-	-
10426_LINAN_t1	120	PANTHER	PTHR35247	TESTIS-EXPRESSED PROTEIN 43	8	109	3.9e-26	IPR027965	Protein of unknown function DUF4513	-
10426_LINAN_t1	120	Pfam	PF14983	Domain of unknown function (DUF4513)	6	105	1.3e-09	IPR027965	Protein of unknown function DUF4513	-
10427_LINAN_t1	1738	Pfam	PF08317	Spc7 kinetochore protein	1266	1440	3.2e-18	IPR013253	Spc7 kinetochore protein domain	-
10427_LINAN_t1	1738	Pfam	PF18210	Knl1 RWD C-terminal domain	1469	1636	9.7e-14	IPR040850	Knl1, C-terminal RWD domain	-
10427_LINAN_t1	1738	PANTHER	PTHR16520	KINETOCHORE SCAFFOLD 1	17	121	3.8e-93	IPR037388	Kinetochore scaffold 1	GO:0008608|GO:0034501
10428_LINAN_t1	188	Pfam	PF08534	Redoxin	33	185	2.2e-36	IPR013740	Redoxin	GO:0016491
10428_LINAN_t1	188	PANTHER	PTHR10430	PEROXIREDOXIN	30	188	1.1e-58	IPR037944	Peroxiredoxin-5-like	GO:0008379|GO:0034599
10429_LINAN_t1	273	Pfam	PF04739	5'-AMP-activated protein kinase beta subunit, interaction domain	203	272	4.7e-26	IPR006828	Association with the SNF1 complex (ASC) domain	GO:0005515
10429_LINAN_t1	273	Pfam	PF16561	Glycogen recognition site of AMP-activated protein kinase	80	163	9.7e-35	IPR032640	AMP-activated protein kinase, glycogen-binding domain	-
10429_LINAN_t1	273	PANTHER	PTHR10343	5'-AMP-ACTIVATED PROTEIN KINASE , BETA SUBUNIT	78	273	1.7e-74	-	-
10430_LINAN_t1	1165	PANTHER	PTHR14905	NG37	22	859	4.6e-119	-	-
10431_LINAN_t1	1053	Pfam	PF13519	von Willebrand factor type A domain	217	325	2.8e-06	IPR002035	von Willebrand factor, type A	-
10431_LINAN_t1	1053	PANTHER	PTHR14905	NG37	30	765	2e-104	-	-
10432_LINAN_t1	365	Pfam	PF00152	tRNA synthetases class II (D, K and N)	35	358	1.6e-32	IPR004364	Aminoacyl-tRNA synthetase, class II (D/K/N)	GO:0000166|GO:0004812|GO:0005524|GO:0006418
10432_LINAN_t1	365	PANTHER	PTHR22594	ASPARTYL/LYSYL-TRNA SYNTHETASE	34	357	1.9e-26	-	-
10433_LINAN_t1	209	PANTHER	PTHR28589	28S RIBOSOMAL PROTEIN S34, MITOCHONDRIAL	14	150	1.1e-15	IPR032053	Mitochondrial 28S ribosomal protein S34	GO:0003735|GO:0005739
10433_LINAN_t1	209	Pfam	PF16053	Mitochondrial 28S ribosomal protein S34	17	132	2.7e-25	IPR032053	Mitochondrial 28S ribosomal protein S34	GO:0003735|GO:0005739
10434_LINAN_t1	479	Pfam	PF00067	Cytochrome P450	9	470	8.2e-91	IPR001128	Cytochrome P450	GO:0004497|GO:0005506|GO:0016705|GO:0020037
10434_LINAN_t1	479	PANTHER	PTHR24279	-	3	477	7.4e-97	-	-
10435_LINAN_t1	1498	Pfam	PF00536	SAM domain (Sterile alpha motif)	588	646	3.3e-14	IPR001660	Sterile alpha motif domain	GO:0005515
10435_LINAN_t1	1498	Pfam	PF00536	SAM domain (Sterile alpha motif)	656	717	5.5e-16	IPR001660	Sterile alpha motif domain	GO:0005515
10435_LINAN_t1	1498	Pfam	PF07653	Variant SH3 domain	288	341	7.8e-06	IPR001452	SH3 domain	GO:0005515
10435_LINAN_t1	1498	Pfam	PF13637	Ankyrin repeats (many copies)	50	102	5.5e-05	IPR002110	Ankyrin repeat	GO:0005515
10435_LINAN_t1	1498	Pfam	PF12796	Ankyrin repeats (3 copies)	172	250	1.5e-11	IPR002110	Ankyrin repeat	GO:0005515
10435_LINAN_t1	1498	Pfam	PF12796	Ankyrin repeats (3 copies)	109	170	1.2e-11	IPR002110	Ankyrin repeat	GO:0005515
10435_LINAN_t1	1498	PANTHER	PTHR24174	ANKYRIN REPEAT AND STERILE ALPHA MOTIF DOMAIN-CONTAINING PROTEIN 1	1	1495	5.3e-207	-	-
10435_LINAN_t2	1272	Pfam	PF07653	Variant SH3 domain	61	114	6.5e-06	IPR001452	SH3 domain	GO:0005515
10435_LINAN_t2	1272	Pfam	PF00536	SAM domain (Sterile alpha motif)	429	490	4.5e-16	IPR001660	Sterile alpha motif domain	GO:0005515
10435_LINAN_t2	1272	Pfam	PF00536	SAM domain (Sterile alpha motif)	361	419	2.8e-14	IPR001660	Sterile alpha motif domain	GO:0005515
10435_LINAN_t2	1272	PANTHER	PTHR24174	ANKYRIN REPEAT AND STERILE ALPHA MOTIF DOMAIN-CONTAINING PROTEIN 1	17	1269	2.9e-78	-	-
10435_LINAN_t3	1499	Pfam	PF13637	Ankyrin repeats (many copies)	50	102	5.5e-05	IPR002110	Ankyrin repeat	GO:0005515
10435_LINAN_t3	1499	Pfam	PF00536	SAM domain (Sterile alpha motif)	588	646	3.3e-14	IPR001660	Sterile alpha motif domain	GO:0005515
10435_LINAN_t3	1499	Pfam	PF00536	SAM domain (Sterile alpha motif)	656	717	5.5e-16	IPR001660	Sterile alpha motif domain	GO:0005515
10435_LINAN_t3	1499	PANTHER	PTHR24174	ANKYRIN REPEAT AND STERILE ALPHA MOTIF DOMAIN-CONTAINING PROTEIN 1	1	951	3.8e-215	-	-
10435_LINAN_t3	1499	Pfam	PF07653	Variant SH3 domain	288	341	7.8e-06	IPR001452	SH3 domain	GO:0005515
10435_LINAN_t3	1499	Pfam	PF12796	Ankyrin repeats (3 copies)	172	250	1.5e-11	IPR002110	Ankyrin repeat	GO:0005515
10435_LINAN_t3	1499	Pfam	PF12796	Ankyrin repeats (3 copies)	109	170	1.2e-11	IPR002110	Ankyrin repeat	GO:0005515
10436_LINAN_t1	2334	Pfam	PF00520	Ion transport protein	1574	1826	1.5e-53	IPR005821	Ion transport domain	GO:0005216|GO:0006811|GO:0016020|GO:0055085
10436_LINAN_t1	2334	Pfam	PF00520	Ion transport protein	1232	1503	1.3e-62	IPR005821	Ion transport domain	GO:0005216|GO:0006811|GO:0016020|GO:0055085
10436_LINAN_t1	2334	Pfam	PF00520	Ion transport protein	1	319	1.6e-69	IPR005821	Ion transport domain	GO:0005216|GO:0006811|GO:0016020|GO:0055085
10436_LINAN_t1	2334	Pfam	PF00520	Ion transport protein	548	788	1.3e-55	IPR005821	Ion transport domain	GO:0005216|GO:0006811|GO:0016020|GO:0055085
10436_LINAN_t1	2334	PANTHER	PTHR10037	VOLTAGE-GATED CATION CHANNEL CALCIUM AND SODIUM	1	2300	0	IPR043203	Voltage-gated cation channel calcium and sodium	GO:0005261|GO:0005886
10436_LINAN_t2	2319	Pfam	PF00520	Ion transport protein	1232	1503	1.3e-62	IPR005821	Ion transport domain	GO:0005216|GO:0006811|GO:0016020|GO:0055085
10436_LINAN_t2	2319	Pfam	PF00520	Ion transport protein	1559	1811	1.5e-53	IPR005821	Ion transport domain	GO:0005216|GO:0006811|GO:0016020|GO:0055085
10436_LINAN_t2	2319	Pfam	PF00520	Ion transport protein	548	788	1.3e-55	IPR005821	Ion transport domain	GO:0005216|GO:0006811|GO:0016020|GO:0055085
10436_LINAN_t2	2319	Pfam	PF00520	Ion transport protein	1	319	1.5e-69	IPR005821	Ion transport domain	GO:0005216|GO:0006811|GO:0016020|GO:0055085
10436_LINAN_t2	2319	PANTHER	PTHR10037	VOLTAGE-GATED CATION CHANNEL CALCIUM AND SODIUM	1	2285	0	IPR043203	Voltage-gated cation channel calcium and sodium	GO:0005261|GO:0005886
10438_LINAN_t1	780	Pfam	PF03190	Protein of unknown function, DUF255	53	214	2.1e-73	IPR004879	Domain of unknown function DUF255	-
10438_LINAN_t1	780	PANTHER	PTHR42899	SPERMATOGENESIS-ASSOCIATED PROTEIN 20	43	778	0	IPR024705	Spermatogenesis-associated protein 20	-
10438_LINAN_t1	780	PIRSF	PIRSF006402	UCP006402_thioredoxin	37	780	4.8e-267	IPR024705	Spermatogenesis-associated protein 20	-
10439_LINAN_t1	180	Pfam	PF04000	Sas10/Utp3/C1D family	20	98	1.2e-15	IPR007146	Sas10/Utp3/C1D	-
10439_LINAN_t1	180	PANTHER	PTHR15341	SUN-COR STEROID HORMONE RECEPTOR CO-REPRESSOR	5	172	3.4e-44	IPR011082	Exosome-associated factor Rrp47/DNA strand repair C1D	-
10439_LINAN_t2	231	Pfam	PF04000	Sas10/Utp3/C1D family	71	149	2e-15	IPR007146	Sas10/Utp3/C1D	-
10439_LINAN_t2	231	PANTHER	PTHR15341	SUN-COR STEROID HORMONE RECEPTOR CO-REPRESSOR	56	223	7.8e-44	IPR011082	Exosome-associated factor Rrp47/DNA strand repair C1D	-
1044_LINAN_t1	234	Pfam	PF05773	RWD domain	6	115	6.6e-26	IPR006575	RWD domain	GO:0005515
1044_LINAN_t1	234	Pfam	PF16543	DRG Family Regulatory Proteins, Tma46	140	211	2.1e-07	IPR032378	ZC3H15/TMA46 family, C-terminal	-
1044_LINAN_t1	234	PANTHER	PTHR12292	RWD DOMAIN-CONTAINING PROTEIN	1	227	7.3e-58	IPR040213	GIR2-like	-
10440_LINAN_t1	303	PANTHER	PTHR28664	TIGHT JUNCTION-ASSOCIATED PROTEIN 1	22	244	3.5e-57	IPR043441	Junction-associated protein Tjap1/BEGAIN	-
10440_LINAN_t2	306	PANTHER	PTHR28664	TIGHT JUNCTION-ASSOCIATED PROTEIN 1	24	247	2e-57	IPR043441	Junction-associated protein Tjap1/BEGAIN	-
10441_LINAN_t1	887	Pfam	PF00069	Protein kinase domain	18	275	4.2e-66	IPR000719	Protein kinase domain	GO:0004672|GO:0005524|GO:0006468
10441_LINAN_t1	887	PIRSF	PIRSF038172	MAPKKKK	2	887	0	IPR021160	Mitogen-activated protein (MAP) kinase kinase kinase kinase	GO:0005524|GO:0008349
10441_LINAN_t1	887	Pfam	PF00780	CNH domain	569	854	8.8e-55	IPR001180	Citron homology (CNH) domain	-
10441_LINAN_t1	887	PANTHER	PTHR48012	STERILE20-LIKE KINASE, ISOFORM B-RELATED	8	819	1.8e-157	-	-
10441_LINAN_t2	853	Pfam	PF00780	CNH domain	535	820	8.1e-55	IPR001180	Citron homology (CNH) domain	-
10441_LINAN_t2	853	PIRSF	PIRSF038172	MAPKKKK	2	853	0	IPR021160	Mitogen-activated protein (MAP) kinase kinase kinase kinase	GO:0005524|GO:0008349
10441_LINAN_t2	853	Pfam	PF00069	Protein kinase domain	18	275	3.9e-66	IPR000719	Protein kinase domain	GO:0004672|GO:0005524|GO:0006468
10441_LINAN_t2	853	PANTHER	PTHR48012	STERILE20-LIKE KINASE, ISOFORM B-RELATED	8	785	9.7e-158	-	-
10442_LINAN_t1	411	Pfam	PF07885	Ion channel	88	155	4.1e-15	IPR013099	Potassium channel domain	-
10442_LINAN_t1	411	Pfam	PF07885	Ion channel	208	293	6.4e-16	IPR013099	Potassium channel domain	-
10442_LINAN_t1	411	PANTHER	PTHR11003	POTASSIUM CHANNEL, SUBFAMILY K	25	350	1.6e-51	IPR003280	Two pore domain potassium channel	GO:0005267|GO:0016020|GO:0071805
10444_LINAN_t1	463	Pfam	PF14560	Ubiquitin-like domain	12	93	1.9e-27	IPR000626	Ubiquitin-like domain	GO:0005515
10444_LINAN_t1	463	Pfam	PF01302	CAP-Gly domain	165	233	3.6e-25	IPR000938	CAP Gly-rich domain	-
10444_LINAN_t1	463	PANTHER	PTHR18916	DYNACTIN 1-RELATED MICROTUBULE-BINDING	11	240	1.7e-36	-	-
10444_LINAN_t2	250	Pfam	PF01302	CAP-Gly domain	165	233	1.3e-25	IPR000938	CAP Gly-rich domain	-
10444_LINAN_t2	250	Pfam	PF14560	Ubiquitin-like domain	12	93	6.2e-28	IPR000626	Ubiquitin-like domain	GO:0005515
10444_LINAN_t2	250	PANTHER	PTHR18916	DYNACTIN 1-RELATED MICROTUBULE-BINDING	10	240	2.2e-37	-	-
10445_LINAN_t1	5018	Pfam	PF12356	Baculoviral IAP repeat-containing protein 6	3527	3685	4.2e-49	IPR022103	Baculoviral IAP repeat-containing protein 6	GO:0004842|GO:0006915|GO:0032465
10445_LINAN_t1	5018	Pfam	PF00653	Inhibitor of Apoptosis domain	242	312	4.3e-20	IPR001370	BIR repeat	-
10445_LINAN_t1	5018	PANTHER	PTHR46116	(E3-INDEPENDENT) E2 UBIQUITIN-CONJUGATING ENZYME	2763	4907	7e-185	-	-
10445_LINAN_t1	5018	Pfam	PF00179	Ubiquitin-conjugating enzyme	4665	4821	1.4e-29	IPR000608	Ubiquitin-conjugating enzyme E2	-
10447_LINAN_t1	431	Pfam	PF09755	Uncharacterized conserved protein H4 (DUF2046)	10	311	5.5e-158	IPR019152	Protein of unknown function DUF2046	-
10447_LINAN_t1	431	PANTHER	PTHR15276	H4 D10S170 PROTEIN-RELATED	1	421	6.2e-154	IPR019152	Protein of unknown function DUF2046	-
10449_LINAN_t1	289	Pfam	PF00230	Major intrinsic protein	65	275	1.1e-53	IPR000425	Major intrinsic protein	GO:0015267|GO:0016020|GO:0055085
10449_LINAN_t1	289	PANTHER	PTHR19139	AQUAPORIN TRANSPORTER	44	283	1.8e-64	IPR034294	Aquaporin transporter	-
1045_LINAN_t1	180	PIRSF	PIRSF018293	TRAPP_1_Bet3	1	180	4.2e-84	IPR016721	Bet3 family	GO:0030008|GO:0048193
1045_LINAN_t1	180	Pfam	PF04051	Transport protein particle (TRAPP) component	19	166	1.4e-40	IPR007194	Transport protein particle (TRAPP) component	-
1045_LINAN_t1	180	PANTHER	PTHR13048	TRAFFICKING PROTEIN PARTICLE COMPLEX SUBUNIT 3	6	180	8.2e-81	IPR016721	Bet3 family	GO:0030008|GO:0048193
10450_LINAN_t1	790	PANTHER	PTHR11733	ZINC METALLOPROTEASE FAMILY M13 NEPRILYSIN-RELATED	68	787	1.2e-163	IPR000718	Peptidase M13	GO:0004222|GO:0006508
10450_LINAN_t1	790	Pfam	PF01431	Peptidase family M13	583	787	9.3e-70	IPR018497	Peptidase M13, C-terminal domain	GO:0004222|GO:0006508
10450_LINAN_t1	790	Pfam	PF05649	Peptidase family M13	126	523	2.3e-107	IPR008753	Peptidase M13, N-terminal domain	GO:0006508
10451_LINAN_t1	325	PANTHER	PTHR24253	TRANSMEMBRANE PROTEASE SERINE	70	310	2.1e-81	-	-
10451_LINAN_t1	325	Pfam	PF00089	Trypsin	78	306	9.9e-70	IPR001254	Serine proteases, trypsin domain	GO:0004252|GO:0006508
10452_LINAN_t1	116	PANTHER	PTHR43975	ZGC:101858	1	30	1.4e-36	-	-
10452_LINAN_t1	116	Pfam	PF13561	Enoyl-(Acyl carrier protein) reductase	30	111	1.7e-21	-	-
10453_LINAN_t1	873	Pfam	PF01431	Peptidase family M13	564	766	8.3e-68	IPR018497	Peptidase M13, C-terminal domain	GO:0004222|GO:0006508
10453_LINAN_t1	873	PANTHER	PTHR11733	ZINC METALLOPROTEASE FAMILY M13 NEPRILYSIN-RELATED	68	765	3.2e-168	IPR000718	Peptidase M13	GO:0004222|GO:0006508
10453_LINAN_t1	873	Pfam	PF05649	Peptidase family M13	112	506	3.2e-103	IPR008753	Peptidase M13, N-terminal domain	GO:0006508
10453_LINAN_t1	873	Pfam	PF00431	CUB domain	801	870	3.6e-13	IPR000859	CUB domain	-
10454_LINAN_t1	344	PANTHER	PTHR34009	PROTEIN STAR	99	339	5.5e-33	-	-
10454_LINAN_t2	311	PANTHER	PTHR34009	PROTEIN STAR	67	306	4.1e-33	-	-
10455_LINAN_t1	1824	PANTHER	PTHR37915	-	23	1794	2.6e-246	-	-
10455_LINAN_t2	1391	PANTHER	PTHR37915	-	38	1361	4e-146	-	-
10455_LINAN_t3	1815	PANTHER	PTHR37915	-	23	1785	6.2e-243	-	-
10455_LINAN_t4	1759	PANTHER	PTHR37915	-	977	1728	9.8e-246	-	-
10456_LINAN_t1	236	PANTHER	PTHR32379	GUANIDINOACETATE N-METHYLTRANSFERASE	8	234	4.5e-94	-	-
10457_LINAN_t1	626	Pfam	PF10127	RNA repair pathway DNA polymerase beta family	392	558	3.2e-11	IPR018775	RNA repair pathway DNA polymerase beta	-
10457_LINAN_t1	626	PANTHER	PTHR34817	-	394	618	6.9e-27	IPR018775	RNA repair pathway DNA polymerase beta	-
10457_LINAN_t2	621	Pfam	PF10127	RNA repair pathway DNA polymerase beta family	387	553	3.2e-11	IPR018775	RNA repair pathway DNA polymerase beta	-
10457_LINAN_t2	621	PANTHER	PTHR34817	-	389	613	6.5e-27	IPR018775	RNA repair pathway DNA polymerase beta	-
10458_LINAN_t1	441	PANTHER	PTHR12399	EUKARYOTIC TRANSLATION INITIATION FACTOR 3 SUBUNIT 7	29	418	2e-197	IPR007783	Eukaryotic translation initiation factor 3 subunit D	GO:0003743|GO:0005737|GO:0005852
10458_LINAN_t1	441	Pfam	PF05091	Eukaryotic translation initiation factor 3 subunit 7 (eIF-3)	27	395	3.7e-181	IPR007783	Eukaryotic translation initiation factor 3 subunit D	GO:0003743|GO:0005737|GO:0005852
10458_LINAN_t2	433	Pfam	PF05091	Eukaryotic translation initiation factor 3 subunit 7 (eIF-3)	27	395	3.5e-181	IPR007783	Eukaryotic translation initiation factor 3 subunit D	GO:0003743|GO:0005737|GO:0005852
10458_LINAN_t2	433	PANTHER	PTHR12399	EUKARYOTIC TRANSLATION INITIATION FACTOR 3 SUBUNIT 7	29	418	1.9e-197	IPR007783	Eukaryotic translation initiation factor 3 subunit D	GO:0003743|GO:0005737|GO:0005852
10459_LINAN_t1	818	PIRSF	PIRSF037595	Toll-like_receptor	398	805	1.5e-52	IPR017241	Toll-like receptor	GO:0002224|GO:0004888|GO:0006955|GO:0016020
10459_LINAN_t1	818	PIRSF	PIRSF037595	Toll-like_receptor	230	317	2.4e-10	IPR017241	Toll-like receptor	GO:0002224|GO:0004888|GO:0006955|GO:0016020
10459_LINAN_t1	818	PIRSF	PIRSF037595	Toll-like_receptor	68	229	0.0028	IPR017241	Toll-like receptor	GO:0002224|GO:0004888|GO:0006955|GO:0016020
10459_LINAN_t1	818	PIRSF	PIRSF037595	Toll-like_receptor	300	406	0.00016	IPR017241	Toll-like receptor	GO:0002224|GO:0004888|GO:0006955|GO:0016020
10459_LINAN_t1	818	Pfam	PF01582	TIR domain	662	808	1.5e-21	IPR000157	Toll/interleukin-1 receptor homology (TIR) domain	GO:0007165
10459_LINAN_t1	818	PANTHER	PTHR24365	TOLL-LIKE RECEPTOR	130	421	4.2e-87	IPR017241	Toll-like receptor	GO:0002224|GO:0004888|GO:0006955|GO:0016020
10459_LINAN_t1	818	Pfam	PF13855	Leucine rich repeat	259	318	4.4e-15	IPR001611	Leucine-rich repeat	GO:0005515
10459_LINAN_t2	872	Pfam	PF13855	Leucine rich repeat	313	372	4.9e-15	IPR001611	Leucine-rich repeat	GO:0005515
10459_LINAN_t2	872	PANTHER	PTHR24365	TOLL-LIKE RECEPTOR	184	475	1.3e-86	IPR017241	Toll-like receptor	GO:0002224|GO:0004888|GO:0006955|GO:0016020
10459_LINAN_t2	872	Pfam	PF01582	TIR domain	716	862	1.6e-21	IPR000157	Toll/interleukin-1 receptor homology (TIR) domain	GO:0007165
1046_LINAN_t1	2501	Pfam	PF13855	Leucine rich repeat	599	657	7.7e-10	IPR001611	Leucine-rich repeat	GO:0005515
1046_LINAN_t1	2501	Pfam	PF13855	Leucine rich repeat	901	959	1e-06	IPR001611	Leucine-rich repeat	GO:0005515
1046_LINAN_t1	2501	Pfam	PF07714	Protein tyrosine and serine/threonine kinase	1788	2078	2.5e-41	IPR001245	Serine-threonine/tyrosine-protein kinase, catalytic domain	GO:0004672|GO:0006468
1046_LINAN_t1	2501	Pfam	PF16095	C-terminal of Roc, COR, domain	1218	1387	3e-20	IPR032171	C-terminal of Roc (COR) domain	-
1046_LINAN_t1	2501	PANTHER	PTHR24198	ANKYRIN REPEAT AND PROTEIN KINASE DOMAIN-CONTAINING PROTEIN	19	1931	9.9e-86	-	-
1046_LINAN_t1	2501	Pfam	PF13637	Ankyrin repeats (many copies)	379	431	2.5e-06	IPR002110	Ankyrin repeat	GO:0005515
1046_LINAN_t1	2501	Pfam	PF13637	Ankyrin repeats (many copies)	87	139	1.3e-07	IPR002110	Ankyrin repeat	GO:0005515
1046_LINAN_t1	2501	Pfam	PF12796	Ankyrin repeats (3 copies)	20	79	5.4e-08	IPR002110	Ankyrin repeat	GO:0005515
1046_LINAN_t1	2501	Pfam	PF12796	Ankyrin repeats (3 copies)	183	267	1.2e-10	IPR002110	Ankyrin repeat	GO:0005515
1046_LINAN_t1	2501	Pfam	PF08477	Ras of Complex, Roc, domain of DAPkinase	1044	1137	6.9e-15	-	-
1046_LINAN_t2	2573	Pfam	PF12796	Ankyrin repeats (3 copies)	20	79	5.6e-08	IPR002110	Ankyrin repeat	GO:0005515
1046_LINAN_t2	2573	Pfam	PF12796	Ankyrin repeats (3 copies)	183	267	1.2e-10	IPR002110	Ankyrin repeat	GO:0005515
1046_LINAN_t2	2573	Pfam	PF16095	C-terminal of Roc, COR, domain	1218	1385	3.1e-20	IPR032171	C-terminal of Roc (COR) domain	-
1046_LINAN_t2	2573	Pfam	PF13855	Leucine rich repeat	599	657	8e-10	IPR001611	Leucine-rich repeat	GO:0005515
1046_LINAN_t2	2573	Pfam	PF13855	Leucine rich repeat	901	959	1.1e-06	IPR001611	Leucine-rich repeat	GO:0005515
1046_LINAN_t2	2573	Pfam	PF08477	Ras of Complex, Roc, domain of DAPkinase	1044	1137	7.2e-15	-	-
1046_LINAN_t2	2573	Pfam	PF07714	Protein tyrosine and serine/threonine kinase	1788	1903	7.1e-06	IPR001245	Serine-threonine/tyrosine-protein kinase, catalytic domain	GO:0004672|GO:0006468
1046_LINAN_t2	2573	Pfam	PF07714	Protein tyrosine and serine/threonine kinase	1930	2150	1.8e-39	IPR001245	Serine-threonine/tyrosine-protein kinase, catalytic domain	GO:0004672|GO:0006468
1046_LINAN_t2	2573	PANTHER	PTHR24198	ANKYRIN REPEAT AND PROTEIN KINASE DOMAIN-CONTAINING PROTEIN	19	1895	1e-88	-	-
1046_LINAN_t2	2573	Pfam	PF13637	Ankyrin repeats (many copies)	379	431	2.5e-06	IPR002110	Ankyrin repeat	GO:0005515
1046_LINAN_t2	2573	Pfam	PF13637	Ankyrin repeats (many copies)	87	139	1.4e-07	IPR002110	Ankyrin repeat	GO:0005515
10460_LINAN_t1	158	Pfam	PF05091	Eukaryotic translation initiation factor 3 subunit 7 (eIF-3)	5	143	3.5e-29	IPR007783	Eukaryotic translation initiation factor 3 subunit D	GO:0003743|GO:0005737|GO:0005852
10460_LINAN_t1	158	PANTHER	PTHR12399	EUKARYOTIC TRANSLATION INITIATION FACTOR 3 SUBUNIT 7	2	152	5.1e-35	IPR007783	Eukaryotic translation initiation factor 3 subunit D	GO:0003743|GO:0005737|GO:0005852
10461_LINAN_t1	660	Pfam	PF13445	RING-type zinc-finger	127	151	1.7e-08	IPR027370	Zinc finger, RING-type, eukaryotic	-
10461_LINAN_t1	660	PANTHER	PTHR22847	WD40 REPEAT PROTEIN	522	659	1.9e-90	-	-
10461_LINAN_t1	660	Pfam	PF00400	WD domain, G-beta repeat	580	619	0.00057	IPR001680	WD40 repeat	GO:0005515
10461_LINAN_t1	660	Pfam	PF00400	WD domain, G-beta repeat	380	415	2.5e-07	IPR001680	WD40 repeat	GO:0005515
10461_LINAN_t1	660	Pfam	PF00400	WD domain, G-beta repeat	511	535	0.21	IPR001680	WD40 repeat	GO:0005515
10461_LINAN_t1	660	Pfam	PF00400	WD domain, G-beta repeat	421	456	0.00019	IPR001680	WD40 repeat	GO:0005515
10461_LINAN_t1	660	Pfam	PF00400	WD domain, G-beta repeat	625	658	0.15	IPR001680	WD40 repeat	GO:0005515
10463_LINAN_t1	465	Pfam	PF00400	WD domain, G-beta repeat	191	224	2.5e-06	IPR001680	WD40 repeat	GO:0005515
10463_LINAN_t1	465	Pfam	PF00400	WD domain, G-beta repeat	424	461	2.8e-05	IPR001680	WD40 repeat	GO:0005515
10463_LINAN_t1	465	PANTHER	PTHR22838	WD REPEAT PROTEIN 26-RELATED	140	462	4.2e-58	-	-
10464_LINAN_t1	192	Pfam	PF00071	Ras family	5	177	7e-55	IPR001806	Small GTPase	GO:0003924|GO:0005525
10464_LINAN_t1	192	PANTHER	PTHR24072	RHO FAMILY GTPASE	3	187	7.8e-95	IPR003578	Small GTPase Rho	GO:0005525|GO:0007264
10465_LINAN_t1	846	PANTHER	PTHR22938	ZINC FINGER PROTEIN 598	1	780	1.8e-103	IPR044288	E3 ubiquitin-protein ligase ZNF598/Hel2	GO:0061630|GO:0072344
10465_LINAN_t2	885	PANTHER	PTHR22938	ZINC FINGER PROTEIN 598	11	819	9.7e-119	IPR044288	E3 ubiquitin-protein ligase ZNF598/Hel2	GO:0061630|GO:0072344
10466_LINAN_t1	222	Pfam	PF01284	Membrane-associating domain	20	160	3.7e-26	IPR008253	Marvel domain	GO:0016020
10466_LINAN_t1	222	PANTHER	PTHR10838	SYNAPTOGYRIN	1	207	9e-71	IPR016579	Synaptogyrin	-
10466_LINAN_t1	222	PIRSF	PIRSF011282	Synaptogyrin	1	222	1.5e-75	IPR016579	Synaptogyrin	-
10467_LINAN_t1	359	Pfam	PF00503	G-protein alpha subunit	17	348	4.1e-101	IPR001019	Guanine nucleotide binding protein (G-protein), alpha subunit	GO:0003924|GO:0007186|GO:0019001|GO:0031683
10467_LINAN_t1	359	PANTHER	PTHR10218	GTP-BINDING PROTEIN ALPHA SUBUNIT	11	355	7.2e-115	IPR001019	Guanine nucleotide binding protein (G-protein), alpha subunit	GO:0003924|GO:0007186|GO:0019001|GO:0031683
10467_LINAN_t2	402	PANTHER	PTHR10218	GTP-BINDING PROTEIN ALPHA SUBUNIT	200	398	1.5e-125	IPR001019	Guanine nucleotide binding protein (G-protein), alpha subunit	GO:0003924|GO:0007186|GO:0019001|GO:0031683
10467_LINAN_t2	402	Pfam	PF00503	G-protein alpha subunit	193	391	2.1e-72	IPR001019	Guanine nucleotide binding protein (G-protein), alpha subunit	GO:0003924|GO:0007186|GO:0019001|GO:0031683
10467_LINAN_t3	156	Pfam	PF00503	G-protein alpha subunit	17	155	1e-21	IPR001019	Guanine nucleotide binding protein (G-protein), alpha subunit	GO:0003924|GO:0007186|GO:0019001|GO:0031683
10467_LINAN_t3	156	PANTHER	PTHR10218	GTP-BINDING PROTEIN ALPHA SUBUNIT	11	155	5.7e-29	IPR001019	Guanine nucleotide binding protein (G-protein), alpha subunit	GO:0003924|GO:0007186|GO:0019001|GO:0031683
10468_LINAN_t1	686	PANTHER	PTHR43721	ELONGATION FACTOR TU-RELATED	82	581	4.8e-169	-	-
10468_LINAN_t1	686	Pfam	PF00009	Elongation factor Tu GTP binding domain	170	389	2.5e-22	IPR000795	Translational (tr)-type GTP-binding domain	GO:0003924|GO:0005525
10469_LINAN_t1	264	PANTHER	PTHR13291	JOSEPHIN 1, 2	22	189	2.7e-60	IPR040053	Josephin-1/2	GO:0004843
10469_LINAN_t1	264	Pfam	PF02099	Josephin	68	182	3.7e-17	IPR006155	Josephin domain	GO:0004843|GO:0016579
10469_LINAN_t1	264	Pfam	PF02099	Josephin	29	61	2.8e-07	IPR006155	Josephin domain	GO:0004843|GO:0016579
1047_LINAN_t1	144	PANTHER	PTHR10094	STEROL CARRIER PROTEIN 2 SCP-2 FAMILY PROTEIN	21	143	8.2e-32	IPR039543	Lipid-binding protein POX18/UbiT/NSL-TP1	-
1047_LINAN_t1	144	Pfam	PF02036	SCP-2 sterol transfer family	36	134	5.9e-27	IPR003033	SCP2 sterol-binding domain	-
10470_LINAN_t1	836	Pfam	PF02759	RUN domain	48	193	1.3e-14	IPR004012	RUN domain	-
10470_LINAN_t1	836	PANTHER	PTHR47194	SORTING NEXIN-29-RELATED	6	813	1.4e-216	-	-
10470_LINAN_t1	836	Pfam	PF00787	PX domain	711	774	5.5e-15	IPR001683	Phox homology	GO:0035091
10470_LINAN_t2	350	PANTHER	PTHR47194	SORTING NEXIN-29-RELATED	1	327	2.3e-117	-	-
10470_LINAN_t2	350	Pfam	PF00787	PX domain	225	288	1.6e-15	IPR001683	Phox homology	GO:0035091
10471_LINAN_t1	223	PIRSF	PIRSF005590	RPL10a_RPL10e	1	182	1.7e-91	IPR001197	Ribosomal protein L10e	GO:0003735|GO:0005840|GO:0006412
10471_LINAN_t1	223	PANTHER	PTHR11726	60S RIBOSOMAL PROTEIN L10	1	211	1.3e-111	IPR001197	Ribosomal protein L10e	GO:0003735|GO:0005840|GO:0006412
10471_LINAN_t1	223	Pfam	PF00252	Ribosomal protein L16p/L10e	12	166	9.4e-36	IPR016180	Ribosomal protein L10e/L16	GO:0003735|GO:0005840|GO:0006412
10472_LINAN_t1	149	Pfam	PF13499	EF-hand domain pair	13	74	1.5e-08	IPR002048	EF-hand domain	GO:0005509
10472_LINAN_t1	149	Pfam	PF13499	EF-hand domain pair	84	146	1.3e-15	IPR002048	EF-hand domain	GO:0005509
10472_LINAN_t1	149	PANTHER	PTHR23050	CALCIUM BINDING PROTEIN	63	146	9.4e-28	-	-
10473_LINAN_t1	542	Pfam	PF04916	Phospholipase B	52	538	8.1e-171	IPR007000	Phospholipase B-like	GO:0004620
10473_LINAN_t1	542	PANTHER	PTHR12370	PHOSPHOLIPASE B-RELATED	46	538	7.6e-184	IPR007000	Phospholipase B-like	GO:0004620
10474_LINAN_t1	3826	Pfam	PF13086	AAA domain	1732	1801	1.8e-09	IPR041677	DNA2/NAM7 helicase, helicase domain	GO:0004386
10474_LINAN_t1	3826	Pfam	PF13086	AAA domain	1611	1716	5.8e-10	IPR041677	DNA2/NAM7 helicase, helicase domain	GO:0004386
10474_LINAN_t1	3826	Pfam	PF13086	AAA domain	3345	3588	1.6e-27	IPR041677	DNA2/NAM7 helicase, helicase domain	GO:0004386
10474_LINAN_t1	3826	Pfam	PF13087	AAA domain	1811	2026	9.3e-35	IPR041679	DNA2/NAM7 helicase-like, C-terminal	-
10474_LINAN_t1	3826	Pfam	PF13087	AAA domain	3597	3801	2.2e-32	IPR041679	DNA2/NAM7 helicase-like, C-terminal	-
10474_LINAN_t1	3826	PANTHER	PTHR10887	DNA2/NAM7 HELICASE FAMILY	1140	2054	1.8e-146	IPR045055	DNA2/NAM7-like helicase	-
10474_LINAN_t1	3826	Pfam	PF00773	RNB domain	2501	2867	8.5e-38	IPR001900	Ribonuclease II/R	GO:0003723|GO:0004540
10475_LINAN_t1	1288	PANTHER	PTHR23210	ACTIVATING TRANSCRIPTION FACTOR 7 INTERACTING PROTEIN	377	1280	3e-29	IPR026085	Activating transcription factor 7-interacting protein	-
10475_LINAN_t1	1288	Pfam	PF16794	Fibronectin-III type domain	1183	1279	2.6e-36	IPR003961	Fibronectin type III	GO:0005515
10475_LINAN_t2	1243	Pfam	PF16794	Fibronectin-III type domain	1138	1234	2.5e-36	IPR003961	Fibronectin type III	GO:0005515
10475_LINAN_t2	1243	PANTHER	PTHR23210	ACTIVATING TRANSCRIPTION FACTOR 7 INTERACTING PROTEIN	221	1235	1.2e-27	IPR026085	Activating transcription factor 7-interacting protein	-
10475_LINAN_t3	1255	PANTHER	PTHR23210	ACTIVATING TRANSCRIPTION FACTOR 7 INTERACTING PROTEIN	377	1247	3.8e-28	IPR026085	Activating transcription factor 7-interacting protein	-
10475_LINAN_t3	1255	Pfam	PF16794	Fibronectin-III type domain	1150	1246	2.5e-36	IPR003961	Fibronectin type III	GO:0005515
10476_LINAN_t1	563	PANTHER	PTHR21329	PHOSPHATIDYLINOSITOL N-ACETYLGLUCOSAMINYLTRANSFERASE SUBUNIT Q-RELATED	7	558	6e-111	IPR007720	Phosphatidylinositol N-acetylglucosaminyltransferase subunit Q/GPI1	GO:0006506|GO:0016020
10476_LINAN_t1	563	Pfam	PF05024	N-acetylglucosaminyl transferase component (Gpi1)	257	495	4.9e-76	IPR007720	Phosphatidylinositol N-acetylglucosaminyltransferase subunit Q/GPI1	GO:0006506|GO:0016020
10477_LINAN_t1	1190	Pfam	PF12612	Tubulin folding cofactor D C terminal	899	1084	2.6e-62	IPR022577	Tubulin-specific chaperone D, C-terminal	-
10477_LINAN_t1	1190	PANTHER	PTHR12658	BETA-TUBULIN COFACTOR D	4	1185	0	IPR033162	Tubulin-folding cofactor D	GO:0005096|GO:0007021|GO:0007023|GO:0048487
10479_LINAN_t1	189	PANTHER	PTHR47510	REVERSE TRANSCRIPTASE DOMAIN-CONTAINING PROTEIN	76	165	6.7e-09	-	-
1048_LINAN_t1	2491	PANTHER	PTHR18879	CENTROSOMAL PROTEIN OF 290 KDA	2	2487	0	IPR026201	Centrosomal protein of 290kDa	-
1048_LINAN_t1	2491	Pfam	PF16574	Coiled-coil region of centrosome protein CE290	1288	1415	6.2e-42	IPR032321	Centrosomal protein of 290kDa, coiled-coil region	-
10480_LINAN_t1	917	Pfam	PF00676	Dehydrogenase E1 component	196	481	5e-47	IPR001017	Dehydrogenase, E1 component	GO:0016624
10480_LINAN_t1	917	PIRSF	PIRSF000157	Oxoglu_dh_E1	17	907	0	IPR011603	2-oxoglutarate dehydrogenase E1 component	GO:0004591|GO:0006099|GO:0030976
10480_LINAN_t1	917	Pfam	PF02779	Transketolase, pyrimidine binding domain	558	760	5.9e-58	IPR005475	Transketolase-like, pyrimidine-binding domain	-
10480_LINAN_t1	917	Pfam	PF16870	2-oxoglutarate dehydrogenase C-terminal	766	905	2e-44	IPR031717	Multifunctional 2-oxoglutarate metabolism enzyme, C-terminal	-
10480_LINAN_t1	917	PANTHER	PTHR23152	2-OXOGLUTARATE DEHYDROGENASE	32	905	0	IPR011603	2-oxoglutarate dehydrogenase E1 component	GO:0004591|GO:0006099|GO:0030976
10482_LINAN_t1	358	Pfam	PF13863	Domain of unknown function (DUF4200)	58	175	2.5e-24	IPR025252	Domain of unknown function DUF4200	-
10482_LINAN_t1	358	PANTHER	PTHR21683	UNCHARACTERIZED	30	320	1.6e-35	-	-
10483_LINAN_t1	594	PANTHER	PTHR47522	SALVADOR FAMILY WW DOMAIN-CONTAINING PROTEIN 1	38	519	5.1e-93	IPR030030	Scaffold protein salvador	GO:0006915|GO:0035329|GO:0042127|GO:0060090
10483_LINAN_t1	594	Pfam	PF00397	WW domain	331	360	1.1e-08	IPR001202	WW domain	GO:0005515
10484_LINAN_t1	531	PANTHER	PTHR13159	RADIAL SPOKEHEAD-RELATED	16	529	9.2e-202	IPR006802	Radial spokehead-like protein	GO:0001534|GO:0060271|GO:0060294
10484_LINAN_t1	531	Pfam	PF04712	Radial spokehead-like protein	23	504	5.1e-199	IPR006802	Radial spokehead-like protein	GO:0001534|GO:0060271|GO:0060294
10485_LINAN_t1	1109	Pfam	PF07748	Glycosyl hydrolases family 38 C-terminal domain	731	933	6.5e-34	IPR011682	Glycosyl hydrolase family 38, C-terminal	GO:0004559|GO:0006013
10485_LINAN_t1	1109	Pfam	PF01074	Glycosyl hydrolases family 38 N-terminal domain	126	450	2.7e-84	IPR000602	Glycoside hydrolase family 38, N-terminal domain	GO:0004559|GO:0006013
10485_LINAN_t1	1109	Pfam	PF09261	Alpha mannosidase middle domain	456	556	1.3e-21	IPR015341	Glycoside hydrolase family 38, central domain	GO:0004559|GO:0006013
10485_LINAN_t1	1109	PANTHER	PTHR11607	ALPHA-MANNOSIDASE	120	1107	3.4e-248	-	-
10486_LINAN_t1	852	Pfam	PF07707	BTB And C-terminal Kelch	406	475	1.4e-06	IPR011705	BTB/Kelch-associated	-
10486_LINAN_t1	852	Pfam	PF00651	BTB/POZ domain	266	388	1.2e-06	IPR000210	BTB/POZ domain	GO:0005515
10486_LINAN_t1	852	Pfam	PF00651	BTB/POZ domain	118	205	2.9e-14	IPR000210	BTB/POZ domain	GO:0005515
10486_LINAN_t1	852	PANTHER	PTHR16064	BTB POZ DOMAIN CONTAINING 7	1	816	0	IPR042345	BTB/POZ domain-containing protein 7	GO:0061138
10487_LINAN_t1	503	Pfam	PF01080	Presenilin	70	492	1.1e-169	IPR001108	Peptidase A22A, presenilin	GO:0004190|GO:0016020|GO:0016485
10487_LINAN_t1	503	PANTHER	PTHR10202	PRESENILIN	33	502	5.5e-173	IPR001108	Peptidase A22A, presenilin	GO:0004190|GO:0016020|GO:0016485
10488_LINAN_t1	512	PANTHER	PTHR11360	MONOCARBOXYLATE TRANSPORTER	45	427	8.9e-70	-	-
10488_LINAN_t1	512	Pfam	PF07690	Major Facilitator Superfamily	54	365	5.8e-26	IPR011701	Major facilitator superfamily	GO:0022857|GO:0055085
10489_LINAN_t1	530	Pfam	PF07690	Major Facilitator Superfamily	19	437	1.9e-28	IPR011701	Major facilitator superfamily	GO:0022857|GO:0055085
10489_LINAN_t1	530	PANTHER	PTHR23505	SPINSTER	10	486	1.6e-47	IPR044770	Protein spinster-like	-
10489_LINAN_t2	515	Pfam	PF07690	Major Facilitator Superfamily	19	422	9.5e-28	IPR011701	Major facilitator superfamily	GO:0022857|GO:0055085
10489_LINAN_t2	515	PANTHER	PTHR23505	SPINSTER	10	471	2.1e-46	IPR044770	Protein spinster-like	-
10489_LINAN_t3	492	Pfam	PF07690	Major Facilitator Superfamily	68	399	3.7e-26	IPR011701	Major facilitator superfamily	GO:0022857|GO:0055085
10489_LINAN_t3	492	PANTHER	PTHR23505	SPINSTER	42	448	4.6e-46	IPR044770	Protein spinster-like	-
1049_LINAN_t1	4095	Pfam	PF00093	von Willebrand factor type C domain	1904	1956	2.6e-09	IPR001007	VWFC domain	GO:0005515
1049_LINAN_t1	4095	Pfam	PF00093	von Willebrand factor type C domain	3281	3337	1.4e-09	IPR001007	VWFC domain	GO:0005515
1049_LINAN_t1	4095	Pfam	PF00093	von Willebrand factor type C domain	2489	2545	1.9e-09	IPR001007	VWFC domain	GO:0005515
1049_LINAN_t1	4095	Pfam	PF00093	von Willebrand factor type C domain	2839	2893	6.2e-08	IPR001007	VWFC domain	GO:0005515
1049_LINAN_t1	4095	Pfam	PF00093	von Willebrand factor type C domain	2725	2779	3.3e-07	IPR001007	VWFC domain	GO:0005515
1049_LINAN_t1	4095	Pfam	PF00093	von Willebrand factor type C domain	3707	3764	3.1e-09	IPR001007	VWFC domain	GO:0005515
1049_LINAN_t1	4095	Pfam	PF00093	von Willebrand factor type C domain	2310	2365	7e-08	IPR001007	VWFC domain	GO:0005515
1049_LINAN_t1	4095	Pfam	PF00093	von Willebrand factor type C domain	3511	3571	1.7e-11	IPR001007	VWFC domain	GO:0005515
1049_LINAN_t1	4095	Pfam	PF00093	von Willebrand factor type C domain	2368	2425	2.4e-07	IPR001007	VWFC domain	GO:0005515
1049_LINAN_t1	4095	Pfam	PF00093	von Willebrand factor type C domain	2548	2604	6.3e-08	IPR001007	VWFC domain	GO:0005515
1049_LINAN_t1	4095	Pfam	PF00093	von Willebrand factor type C domain	2072	2126	3.2e-11	IPR001007	VWFC domain	GO:0005515
1049_LINAN_t1	4095	Pfam	PF00093	von Willebrand factor type C domain	2428	2485	5.8e-08	IPR001007	VWFC domain	GO:0005515
1049_LINAN_t1	4095	Pfam	PF00093	von Willebrand factor type C domain	2023	2069	2.7e-06	IPR001007	VWFC domain	GO:0005515
1049_LINAN_t1	4095	Pfam	PF00093	von Willebrand factor type C domain	3396	3450	3.7e-11	IPR001007	VWFC domain	GO:0005515
1049_LINAN_t1	4095	Pfam	PF00093	von Willebrand factor type C domain	3453	3508	1.9e-06	IPR001007	VWFC domain	GO:0005515
1049_LINAN_t1	4095	Pfam	PF00093	von Willebrand factor type C domain	2937	2991	1.5e-06	IPR001007	VWFC domain	GO:0005515
1049_LINAN_t1	4095	Pfam	PF00093	von Willebrand factor type C domain	3640	3696	8.8e-09	IPR001007	VWFC domain	GO:0005515
1049_LINAN_t1	4095	Pfam	PF00093	von Willebrand factor type C domain	1959	2016	2.5e-08	IPR001007	VWFC domain	GO:0005515
1049_LINAN_t1	4095	Pfam	PF00093	von Willebrand factor type C domain	2666	2722	5.2e-07	IPR001007	VWFC domain	GO:0005515
1049_LINAN_t1	4095	Pfam	PF00094	von Willebrand factor type D domain	3771	3919	9.6e-34	IPR001846	von Willebrand factor, type D domain	-
1049_LINAN_t1	4095	PANTHER	PTHR46698	CROSSVEINLESS 2	2068	2223	0	-	-
1049_LINAN_t1	4095	Pfam	PF00264	Common central domain of tyrosinase	650	693	8.8e-09	IPR002227	Tyrosinase copper-binding domain	GO:0016491
1049_LINAN_t1	4095	Pfam	PF00264	Common central domain of tyrosinase	1393	1564	1.6e-24	IPR002227	Tyrosinase copper-binding domain	GO:0016491
1049_LINAN_t1	4095	Pfam	PF00264	Common central domain of tyrosinase	542	600	2.1e-09	IPR002227	Tyrosinase copper-binding domain	GO:0016491
10490_LINAN_t1	298	Pfam	PF12705	PD-(D/E)XK nuclease superfamily	186	240	5.4e-05	IPR038726	PD-(D/E)XK endonuclease-like domain, AddAB-type	-
10490_LINAN_t1	298	PANTHER	PTHR31340	MITOCHONDRIAL GENOME MAINTENANCE EXONUCLEASE 1	79	295	9.5e-83	-	-
10490_LINAN_t2	325	Pfam	PF12705	PD-(D/E)XK nuclease superfamily	214	267	6.8e-05	IPR038726	PD-(D/E)XK endonuclease-like domain, AddAB-type	-
10490_LINAN_t2	325	PANTHER	PTHR31340	MITOCHONDRIAL GENOME MAINTENANCE EXONUCLEASE 1	105	322	1.2e-82	-	-
10491_LINAN_t1	405	Pfam	PF09325	Vps5 C terminal like	184	332	2.7e-11	IPR015404	Sorting nexin Vps5-like, C-terminal	-
10491_LINAN_t1	405	Pfam	PF00787	PX domain	57	169	6.6e-14	IPR001683	Phox homology	GO:0035091
10491_LINAN_t1	405	PIRSF	PIRSF036924	Snx5_Snx6	3	405	1.3e-209	IPR014637	Sorting nexin-5/6/32	-
10491_LINAN_t1	405	PANTHER	PTHR45850	SORTING NEXIN FAMILY MEMBER	15	404	9.3e-197	-	-
10492_LINAN_t1	848	PANTHER	PTHR35347	COILED-COIL DOMAIN-CONTAINING PROTEIN 175	3	746	1.7e-143	IPR038834	Coiled-coil domain-containing protein 175	-
10493_LINAN_t1	185	Pfam	PF10181	GPI-GlcNAc transferase complex, PIG-H component	87	155	7.7e-15	IPR019328	GPI-GlcNAc transferase complex, PIG-H component, conserved domain	-
10493_LINAN_t1	185	PANTHER	PTHR15231	PHOSPHATIDYLINOSITOL N-ACETYLGLUCOSAMINYLTRANSFERASE SUBUNIT H	19	179	1.2e-27	IPR044215	Phosphatidylinositol N-acetylglucosaminyltransferase subunit H	GO:0000506|GO:0006506
10494_LINAN_t1	394	Pfam	PF11527	The ARF-like 2 binding protein BART	4	119	1.8e-26	IPR023379	BART domain	-
10494_LINAN_t1	394	PANTHER	PTHR21532	PHOSPHODIESTERASE HL	4	386	4.4e-66	IPR038888	Cilia- and flagella-associated protein 36	-
10495_LINAN_t1	842	Pfam	PF04802	Phosphatase 4 regulatory subunit 3	192	383	2.6e-78	IPR006887	Serine/threonine-protein phosphatase 4 regulatory subunit 3-like, central domain	-
10495_LINAN_t1	842	PANTHER	PTHR23318	ATP SYNTHASE GAMMA-RELATED	12	759	1.5e-284	-	-
10495_LINAN_t2	824	Pfam	PF04802	Phosphatase 4 regulatory subunit 3	174	365	2.5e-78	IPR006887	Serine/threonine-protein phosphatase 4 regulatory subunit 3-like, central domain	-
10495_LINAN_t2	824	PANTHER	PTHR23318	ATP SYNTHASE GAMMA-RELATED	12	741	2.7e-292	-	-
10495_LINAN_t3	831	Pfam	PF04802	Phosphatase 4 regulatory subunit 3	174	365	2.6e-78	IPR006887	Serine/threonine-protein phosphatase 4 regulatory subunit 3-like, central domain	-
10495_LINAN_t3	831	PANTHER	PTHR23318	ATP SYNTHASE GAMMA-RELATED	12	748	1.6e-291	-	-
10496_LINAN_t1	705	Pfam	PF13353	4Fe-4S single cluster domain	90	195	2.3e-07	-	-
10496_LINAN_t1	705	PANTHER	PTHR22960	MOLYBDOPTERIN COFACTOR SYNTHESIS PROTEIN A	47	381	4e-153	-	-
10496_LINAN_t1	705	Pfam	PF01967	MoaC family	562	697	2e-54	IPR002820	Molybdopterin cofactor biosynthesis C (MoaC) domain	GO:0006777
10496_LINAN_t1	705	Pfam	PF04055	Radical SAM superfamily	86	247	1.1e-19	IPR007197	Radical SAM	GO:0003824|GO:0051536
10496_LINAN_t1	705	Pfam	PF06463	Molybdenum Cofactor Synthesis C	238	364	1.8e-40	IPR010505	Molybdenum cofactor synthesis C-terminal	GO:0006777|GO:0019008|GO:0051539
10496_LINAN_t2	714	Pfam	PF06463	Molybdenum Cofactor Synthesis C	247	373	1.9e-40	IPR010505	Molybdenum cofactor synthesis C-terminal	GO:0006777|GO:0019008|GO:0051539
10496_LINAN_t2	714	Pfam	PF13394	4Fe-4S single cluster domain	89	203	1.5e-05	-	-
10496_LINAN_t2	714	Pfam	PF04055	Radical SAM superfamily	86	256	2.3e-19	IPR007197	Radical SAM	GO:0003824|GO:0051536
10496_LINAN_t2	714	Pfam	PF01967	MoaC family	571	706	2e-54	IPR002820	Molybdopterin cofactor biosynthesis C (MoaC) domain	GO:0006777
10496_LINAN_t2	714	PANTHER	PTHR22960	MOLYBDOPTERIN COFACTOR SYNTHESIS PROTEIN A	48	390	4.1e-151	-	-
10497_LINAN_t1	1192	PANTHER	PTHR45784	C-TYPE LECTIN DOMAIN FAMILY 20 MEMBER A-RELATED	319	582	2.1e-66	-	-
10497_LINAN_t1	1192	Pfam	PF00059	Lectin C-type domain	755	865	2e-13	IPR001304	C-type lectin-like	-
10497_LINAN_t1	1192	Pfam	PF00059	Lectin C-type domain	42	160	7.4e-09	IPR001304	C-type lectin-like	-
10497_LINAN_t1	1192	Pfam	PF00059	Lectin C-type domain	182	250	1e-06	IPR001304	C-type lectin-like	-
10497_LINAN_t1	1192	Pfam	PF00059	Lectin C-type domain	472	582	1.3e-15	IPR001304	C-type lectin-like	-
10497_LINAN_t1	1192	Pfam	PF00059	Lectin C-type domain	319	434	5.1e-11	IPR001304	C-type lectin-like	-
10497_LINAN_t1	1192	Pfam	PF00059	Lectin C-type domain	606	721	1.5e-10	IPR001304	C-type lectin-like	-
10498_LINAN_t1	1279	Pfam	PF00530	Scavenger receptor cysteine-rich domain	1009	1108	1.6e-09	IPR001190	SRCR domain	GO:0005044|GO:0016020
10498_LINAN_t1	1279	Pfam	PF00530	Scavenger receptor cysteine-rich domain	1130	1216	3.1e-09	IPR001190	SRCR domain	GO:0005044|GO:0016020
10498_LINAN_t1	1279	Pfam	PF00084	Sushi repeat (SCR repeat)	938	997	0.0031	IPR000436	Sushi/SCR/CCP domain	-
10498_LINAN_t1	1279	Pfam	PF00084	Sushi repeat (SCR repeat)	882	933	0.00016	IPR000436	Sushi/SCR/CCP domain	-
10498_LINAN_t1	1279	PANTHER	PTHR19331	SCAVENGER RECEPTOR DOMAIN-CONTAINING	926	1276	9.5e-30	-	-
10499_LINAN_t1	2056	PANTHER	PTHR48071	SRCR DOMAIN-CONTAINING PROTEIN	16	170	2.6e-42	-	-
10499_LINAN_t1	2056	Pfam	PF00090	Thrombospondin type 1 domain	562	614	1.3e-07	IPR000884	Thrombospondin type-1 (TSP1) repeat	-
10499_LINAN_t1	2056	Pfam	PF00084	Sushi repeat (SCR repeat)	1855	1913	8.7e-05	IPR000436	Sushi/SCR/CCP domain	-
10499_LINAN_t1	2056	Pfam	PF00084	Sushi repeat (SCR repeat)	616	676	4.4e-05	IPR000436	Sushi/SCR/CCP domain	-
10499_LINAN_t1	2056	Pfam	PF00530	Scavenger receptor cysteine-rich domain	15	108	2e-16	IPR001190	SRCR domain	GO:0005044|GO:0016020
10499_LINAN_t1	2056	Pfam	PF00530	Scavenger receptor cysteine-rich domain	129	221	2.8e-12	IPR001190	SRCR domain	GO:0005044|GO:0016020
10499_LINAN_t1	2056	Pfam	PF00530	Scavenger receptor cysteine-rich domain	240	322	4.1e-06	IPR001190	SRCR domain	GO:0005044|GO:0016020
105_LINAN_t1	2369	Pfam	PF00364	Biotin-requiring enzyme	774	838	1.5e-14	IPR000089	Biotin/lipoyl attachment	-
105_LINAN_t1	2369	Pfam	PF00289	Biotin carboxylase, N-terminal domain	136	255	1.6e-32	IPR005481	Biotin carboxylase-like, N-terminal domain	-
105_LINAN_t1	2369	PANTHER	PTHR45728	ACETYL-COA CARBOXYLASE, ISOFORM A	88	2356	0	-	-
105_LINAN_t1	2369	Pfam	PF02786	Carbamoyl-phosphate synthase L chain, ATP binding domain	310	491	4.6e-51	IPR005479	Carbamoyl-phosphate synthetase large subunit-like, ATP-binding domain	GO:0005524
105_LINAN_t1	2369	Pfam	PF08326	Acetyl-CoA carboxylase, central region	839	1590	3.2e-261	IPR013537	Acetyl-CoA carboxylase, central domain	GO:0003989|GO:0005524|GO:0006633
105_LINAN_t1	2369	Pfam	PF02785	Biotin carboxylase C-terminal domain	528	634	1.7e-22	IPR005482	Biotin carboxylase, C-terminal	-
105_LINAN_t1	2369	Pfam	PF01039	Carboxyl transferase domain	1688	2240	2.4e-175	IPR034733	Acetyl-CoA carboxylase	-
1050_LINAN_t1	1358	Pfam	PF00054	Laminin G domain	480	604	7.8e-19	IPR001791	Laminin G domain	-
1050_LINAN_t1	1358	PANTHER	PTHR24033	EGF-LIKE DOMAIN-CONTAINING PROTEIN	367	1172	2e-120	-	-
1050_LINAN_t1	1358	Pfam	PF02210	Laminin G domain	229	346	1.9e-16	IPR001791	Laminin G domain	-
1050_LINAN_t1	1358	Pfam	PF02210	Laminin G domain	731	858	7.7e-21	IPR001791	Laminin G domain	-
1050_LINAN_t1	1358	Pfam	PF02210	Laminin G domain	1207	1336	7.1e-15	IPR001791	Laminin G domain	-
1050_LINAN_t1	1358	Pfam	PF02210	Laminin G domain	950	1072	1.2e-20	IPR001791	Laminin G domain	-
1050_LINAN_t1	1358	Pfam	PF12661	Human growth factor-like EGF	14	33	0.00092	IPR013032	EGF-like, conserved site	-
1050_LINAN_t1	1358	Pfam	PF12661	Human growth factor-like EGF	630	647	0.07	IPR013032	EGF-like, conserved site	-
1050_LINAN_t1	1358	Pfam	PF00008	EGF-like domain	126	155	1.1e-05	IPR000742	EGF-like domain	-
1050_LINAN_t1	1358	Pfam	PF00008	EGF-like domain	88	117	3e-06	IPR000742	EGF-like domain	-
10500_LINAN_t1	882	Pfam	PF00858	Amiloride-sensitive sodium channel	6	303	2e-52	IPR001873	Epithelial sodium channel	GO:0005272|GO:0006814|GO:0016020
10500_LINAN_t1	882	PANTHER	PTHR11690	AMILORIDE-SENSITIVE SODIUM CHANNEL-RELATED	3	856	3.3e-67	IPR001873	Epithelial sodium channel	GO:0005272|GO:0006814|GO:0016020
10500_LINAN_t1	882	Pfam	PF00858	Amiloride-sensitive sodium channel	794	849	2.1e-14	IPR001873	Epithelial sodium channel	GO:0005272|GO:0006814|GO:0016020
10500_LINAN_t2	965	Pfam	PF00858	Amiloride-sensitive sodium channel	877	932	2.3e-14	IPR001873	Epithelial sodium channel	GO:0005272|GO:0006814|GO:0016020
10500_LINAN_t2	965	Pfam	PF00858	Amiloride-sensitive sodium channel	23	386	2.3e-70	IPR001873	Epithelial sodium channel	GO:0005272|GO:0006814|GO:0016020
10500_LINAN_t2	965	PANTHER	PTHR11690	AMILORIDE-SENSITIVE SODIUM CHANNEL-RELATED	8	939	2.1e-83	IPR001873	Epithelial sodium channel	GO:0005272|GO:0006814|GO:0016020
10501_LINAN_t1	893	Pfam	PF07714	Protein tyrosine and serine/threonine kinase	796	889	3e-07	IPR001245	Serine-threonine/tyrosine-protein kinase, catalytic domain	GO:0004672|GO:0006468
10501_LINAN_t1	893	Pfam	PF00350	Dynamin family	79	243	3e-20	IPR045063	Dynamin, N-terminal	-
10501_LINAN_t1	893	PANTHER	PTHR46392	DUAL SERINE/THREONINE AND TYROSINE PROTEIN KINASE	23	892	9.9e-54	-	-
10502_LINAN_t1	887	Pfam	PF00350	Dynamin family	68	212	1.3e-16	IPR045063	Dynamin, N-terminal	-
10502_LINAN_t1	887	PANTHER	PTHR46392	DUAL SERINE/THREONINE AND TYROSINE PROTEIN KINASE	6	885	1.4e-127	-	-
10502_LINAN_t1	887	Pfam	PF00069	Protein kinase domain	631	878	6.2e-44	IPR000719	Protein kinase domain	GO:0004672|GO:0005524|GO:0006468
10503_LINAN_t1	913	Pfam	PF07714	Protein tyrosine and serine/threonine kinase	678	890	1.1e-09	IPR001245	Serine-threonine/tyrosine-protein kinase, catalytic domain	GO:0004672|GO:0006468
10503_LINAN_t1	913	Pfam	PF00350	Dynamin family	65	222	8.4e-14	IPR045063	Dynamin, N-terminal	-
10503_LINAN_t1	913	PANTHER	PTHR46392	DUAL SERINE/THREONINE AND TYROSINE PROTEIN KINASE	19	893	1.1e-38	-	-
10504_LINAN_t1	738	Pfam	PF03764	Elongation factor G, domain IV	517	617	1e-05	IPR005517	Translation elongation factor EFG/EF2, domain IV	GO:0005525
10504_LINAN_t1	738	Pfam	PF14492	Elongation Factor G, domain III	442	513	8.2e-21	IPR041095	Elongation Factor G, domain II	-
10504_LINAN_t1	738	Pfam	PF00009	Elongation factor Tu GTP binding domain	47	326	4.2e-61	IPR000795	Translational (tr)-type GTP-binding domain	GO:0003924|GO:0005525
10504_LINAN_t1	738	Pfam	PF00679	Elongation factor G C-terminus	643	727	2.1e-19	IPR000640	Elongation factor EFG, domain V-like	-
10504_LINAN_t1	738	PANTHER	PTHR43261	TRANSLATION ELONGATION FACTOR G-RELATED	35	733	5.6e-254	-	-
10504_LINAN_t1	738	Pfam	PF03144	Elongation factor Tu domain 2	356	422	6.2e-09	IPR004161	Translation elongation factor EFTu-like, domain 2	GO:0005525
10505_LINAN_t1	148	Pfam	PF05361	PKC-activated protein phosphatase-1 inhibitor	52	147	7.7e-12	IPR008025	CPI-17	GO:0005737|GO:0042325
10505_LINAN_t1	148	PANTHER	PTHR16188	PROTEIN PHOSPHATASE 1 INHIBITOR POTENTIATED BY PROTEIN KINASE C	24	147	2.7e-22	IPR008025	CPI-17	GO:0005737|GO:0042325
10506_LINAN_t1	372	PANTHER	PTHR10578	S -2-HYDROXY-ACID OXIDASE-RELATED	5	364	2.1e-151	-	-
10506_LINAN_t1	372	PIRSF	PIRSF000138	Al-hdrx_acd_dh	1	366	5.6e-137	IPR012133	Alpha-hydroxy acid dehydrogenase, FMN-dependent	GO:0010181|GO:0016491
10506_LINAN_t1	372	Pfam	PF01070	FMN-dependent dehydrogenase	19	361	1.1e-135	IPR000262	FMN-dependent dehydrogenase	GO:0016491
10507_LINAN_t1	372	Pfam	PF01070	FMN-dependent dehydrogenase	18	361	3e-139	IPR000262	FMN-dependent dehydrogenase	GO:0016491
10507_LINAN_t1	372	PIRSF	PIRSF000138	Al-hdrx_acd_dh	1	366	2.5e-141	IPR012133	Alpha-hydroxy acid dehydrogenase, FMN-dependent	GO:0010181|GO:0016491
10507_LINAN_t1	372	PANTHER	PTHR10578	S -2-HYDROXY-ACID OXIDASE-RELATED	5	364	6.6e-155	-	-
10508_LINAN_t1	192	Pfam	PF00811	Ependymin	66	189	2.4e-37	IPR001299	Ependymin	GO:0005509|GO:0005576|GO:0007160
10508_LINAN_t1	192	PANTHER	PTHR10697	MAMMALIAN EPENDYMIN-RELATED PROTEIN 1	3	191	1.4e-41	IPR001299	Ependymin	GO:0005509|GO:0005576|GO:0007160
10509_LINAN_t1	970	Pfam	PF00632	HECT-domain (ubiquitin-transferase)	659	969	1.3e-72	IPR000569	HECT domain	GO:0004842
10509_LINAN_t1	970	PANTHER	PTHR11254	HECT DOMAIN UBIQUITIN-PROTEIN LIGASE	444	968	1e-121	-	-
10509_LINAN_t2	979	PANTHER	PTHR11254	HECT DOMAIN UBIQUITIN-PROTEIN LIGASE	452	977	1e-121	-	-
10509_LINAN_t2	979	Pfam	PF00632	HECT-domain (ubiquitin-transferase)	668	978	1.3e-72	IPR000569	HECT domain	GO:0004842
1051_LINAN_t1	363	Pfam	PF00059	Lectin C-type domain	247	359	9.3e-13	IPR001304	C-type lectin-like	-
1051_LINAN_t1	363	PANTHER	PTHR22803	MANNOSE, PHOSPHOLIPASE, LECTIN RECEPTOR RELATED	87	360	1.3e-23	-	-
10510_LINAN_t1	400	PANTHER	PTHR15750	VASOHIBIN-1-LIKE ISOFORM X2	69	378	2.4e-119	IPR028131	Tubulinyl-Tyr carboxypeptidase	GO:0005737|GO:0045765
10510_LINAN_t1	400	Pfam	PF14822	Vasohibin	77	321	1.4e-114	IPR028131	Tubulinyl-Tyr carboxypeptidase	GO:0005737|GO:0045765
10511_LINAN_t1	691	PANTHER	PTHR12121	CARBON CATABOLITE REPRESSOR PROTEIN 4	60	690	1.2e-78	-	-
10511_LINAN_t1	691	Pfam	PF03372	Endonuclease/Exonuclease/phosphatase family	125	681	2.4e-23	IPR005135	Endonuclease/exonuclease/phosphatase	GO:0003824
10512_LINAN_t1	700	Pfam	PF00536	SAM domain (Sterile alpha motif)	356	413	2.8e-06	IPR001660	Sterile alpha motif domain	GO:0005515
10512_LINAN_t1	700	PANTHER	PTHR12515	STERILE ALPHA MOTIF DOMAIN CONTAINING PROTEIN 4-RELATED	2	651	1.7e-163	-	-
10513_LINAN_t1	648	Pfam	PF13639	Ring finger domain	291	331	2.2e-09	IPR001841	Zinc finger, RING-type	-
10513_LINAN_t1	648	PANTHER	PTHR22763	RING ZINC FINGER PROTEIN	2	533	4e-169	-	-
10513_LINAN_t2	646	Pfam	PF13639	Ring finger domain	289	329	2.1e-09	IPR001841	Zinc finger, RING-type	-
10513_LINAN_t2	646	PANTHER	PTHR22763	RING ZINC FINGER PROTEIN	1	531	8.6e-169	-	-
10514_LINAN_t1	313	Pfam	PF11357	Cell cycle regulatory protein	85	215	6.4e-60	IPR020984	Cell cycle regulatory protein Speedy	GO:0019901|GO:0045737
10514_LINAN_t1	313	PANTHER	PTHR31545	SEEDY PROTEIN A/C FAMILY MEMBER	38	267	5.9e-80	-	-
10515_LINAN_t1	357	Pfam	PF03567	Sulfotransferase family	104	343	8.9e-50	IPR005331	Sulfotransferase	GO:0008146|GO:0016020
[truncated: 68,653 more rows]

## Sheet: 8. KEGG Orthology
Gene ID	KEGG Orthologue	Threshold	Score	E-value	KEGG Orthologue - definition
4_LINAN_t1	K10360	876.47	1767.3	0	myosin_IX
4_LINAN_t2	K10360	876.47	1776.1	0	myosin_IX
4_LINAN_t3	K10360	876.47	1769.2	0	myosin_IX
4_LINAN_t4	K10360	876.47	1762.1	0	myosin_IX
6_LINAN_t1	K11982	131.73	245.5	1.5e-72	E3_ubiquitin-protein_ligase_RNF115/126_[EC:2.3.2.27]
7_LINAN_t1	K17201	142.57	271.1	1.7e-80	ADP-ribosylation_factor-like_protein_15
9_LINAN_t1	K00939	157.9	219.1	2.2e-64	adenylate_kinase_[EC:2.7.4.3]
9_LINAN_t2	K00944	359.9	376.8	1.4e-112	nucleoside-triphosphate--adenylate_kinase_[EC:2.7.4.10]
9_LINAN_t2	K00939	157.9	229.5	1.6e-67	adenylate_kinase_[EC:2.7.4.3]
13_LINAN_t1	K18405	246.83	566.7	1.9e-169	tudor_domain-containing_protein_1/4/6/7
14_LINAN_t1	K15197	140.03	266	9.1e-79	transcription_factor_IIIB_50_kDa_subunit
15_LINAN_t1	K16591	96.6	275.8	1.2e-81	HAUS_augmin-like_complex_subunit_8
17_LINAN_t1	K08701	517.27	526.7	2.3e-157	nuclear_receptor_subfamily_1_group_D_member_3
18_LINAN_t2	K11279	492.8	507	1.6e-151	nucleosome_assembly_protein_1-like_1
18_LINAN_t1	K11279	492.8	498.5	6.4e-149	nucleosome_assembly_protein_1-like_1
21_LINAN_t1	K04565	87.7	262.4	9.9e-78	superoxide_dismutase,_Cu-Zn_family_[EC:1.15.1.1]
22_LINAN_t2	K25203	563.23	737	6.5e-221	exportin-4
22_LINAN_t1	K25203	563.23	1333.2	0	exportin-4
29_LINAN_t1	K12816	333.2	604.9	3.7e-181	pre-mRNA-processing_factor_17
31_LINAN_t2	K12816	333.2	367.3	2.9e-109	pre-mRNA-processing_factor_17
31_LINAN_t1	K12816	333.2	370	4.6e-110	pre-mRNA-processing_factor_17
37_LINAN_t2	K03013	104.23	304.3	1.3e-90	DNA-directed_RNA_polymerases_I,_II,_and_III_subunit_RPABC1
37_LINAN_t1	K03013	104.23	401.9	2.5e-120	DNA-directed_RNA_polymerases_I,_II,_and_III_subunit_RPABC1
42_LINAN_t1	K03241	227.77	604.6	3.5e-181	translation_initiation_factor_eIF-2B_subunit_gamma
48_LINAN_t1	K11493	331.53	529.1	2.8e-158	regulator_of_chromosome_condensation
49_LINAN_t1	K12832	41.53	181.5	1.1e-53	splicing_factor_3B_subunit_5
50_LINAN_t1	K25228	45.13	117.9	7.1e-34	anaphase-promoting_complex_subunit_15
51_LINAN_t1	K03120	38.33	305.3	8.6e-91	transcription_initiation_factor_TFIID_TATA-box-binding_protein
53_LINAN_t1	K23438	325.37	1054.3	0	cytosolic_carboxypeptidase_protein_5_[EC:3.4.17.24]
56_LINAN_t1	K09855	125.4	367.9	1.9e-109	Ras_association_domain-containing_protein_7/8
58_LINAN_t1	K03068	1145.83	2316.4	0	low_density_lipoprotein_receptor-related_protein_5/6
66_LINAN_t1	K18532	60.33	326.9	2.8e-97	adenylate_kinase_[EC:2.7.4.3]
67_LINAN_t1	K23555	234.7	906.8	1.1e-272	lipase_maturation_factor_1
68_LINAN_t1	K21987	63.4	186.8	1.3e-54	DNA-directed_RNA_polymerase_II_subunit_GRINL1A
95_LINAN_t1	K17579	152.6	445.8	3.6e-133	protein_phosphatase_1_regulatory_subunit_42
95_LINAN_t2	K17579	152.6	443.4	1.9e-132	protein_phosphatase_1_regulatory_subunit_42
95_LINAN_t3	K17579	152.6	445.1	5.6e-133	protein_phosphatase_1_regulatory_subunit_42
103_LINAN_t1	K14085	788.47	993.2	8.7e-299	aldehyde_dehydrogenase_family_7_member_A1_[EC:1.2.1.31_1.2.1.8_1.2.1.3]
103_LINAN_t4	K14085	788.47	997.9	3.5e-300	aldehyde_dehydrogenase_family_7_member_A1_[EC:1.2.1.31_1.2.1.8_1.2.1.3]
105_LINAN_t1	K11262	1208.8	3660.7	0	acetyl-CoA_carboxylase_/_biotin_carboxylase_1_[EC:6.4.1.2_6.3.4.14_2.1.3.15]
106_LINAN_t1	K21595	108.2	502.2	5.9e-150	calcium-responsive_transcription_factor
107_LINAN_t1	K23368	349.97	477.4	1.3e-142	thyroid_receptor-interacting_protein_11
107_LINAN_t1	K22804	339.73	340	4.7e-101	structural_maintenance_of_chromosomes_protein_6
107_LINAN_t2	K23368	349.97	474.4	1.1e-141	thyroid_receptor-interacting_protein_11
107_LINAN_t2	K22804	339.73	341.3	1.9e-101	structural_maintenance_of_chromosomes_protein_6
109_LINAN_t1	K15015	270	305.5	1.2e-90	solute_carrier_family_32_(vesicular_inhibitory_amino_acid_transporter)
110_LINAN_t1	K22073	272.17	345	1.2e-102	transferase_CAF17,_mitochondrial_[EC:2.1.-.-]
125_LINAN_t1	K22037	63.8	454.8	1.1e-135	innexin
127_LINAN_t1	K13988	405	548.9	1.9e-164	ADP-ribose_pyrophosphatase_[EC:3.6.1.13]
129_LINAN_t1	K10608	114.63	1089.8	0	tripartite_motif-containing_protein_37_[EC:2.3.2.27]
132_LINAN_t1	K17501	567.4	607.1	1.2e-181	protein_phosphatase_1E_[EC:3.1.3.16]
133_LINAN_t1	K10870	265.23	558.2	3.2e-167	RAD51-like_protein_2
134_LINAN_t1	K25547	118.07	332.7	6.8e-99	coiled-coil_domain-containing_protein_189
136_LINAN_t1	K20411	123.43	275.1	2.6e-81	proline-rich_protein_5
137_LINAN_t1	K08339	113.4	407.9	6.6e-122	autophagy-related_protein_5
137_LINAN_t2	K08339	113.4	403.9	1.1e-120	autophagy-related_protein_5
138_LINAN_t1	K09564	360.1	613.9	2.8e-184	peptidyl-prolyl_isomerase_E_(cyclophilin_E)_[EC:5.2.1.8]
138_LINAN_t1	K09565	375.5	381.6	6.3e-114	peptidyl-prolyl_isomerase_F_(cyclophilin_D)_[EC:5.2.1.8]
138_LINAN_t1	K03767	247.17	268.2	1.6e-79	peptidyl-prolyl_cis-trans_isomerase_A_(cyclophilin_A)_[EC:5.2.1.8]
138_LINAN_t1	K03768	228.9	229.7	8e-68	peptidyl-prolyl_cis-trans_isomerase_B_(cyclophilin_B)_[EC:5.2.1.8]
139_LINAN_t1	K22804	339.73	992.8	3.4e-298	structural_maintenance_of_chromosomes_protein_6
140_LINAN_t1	K22804	339.73	349.9	4.6e-104	structural_maintenance_of_chromosomes_protein_6
140_LINAN_t1	K15255	120.7	169.5	1.7e-49	ATP-dependent_DNA_helicase_PIF1_[EC:5.6.2.3]
140_LINAN_t2	K22804	339.73	362.5	7.5e-108	structural_maintenance_of_chromosomes_protein_6
140_LINAN_t2	K15255	120.7	164.6	4.9e-48	ATP-dependent_DNA_helicase_PIF1_[EC:5.6.2.3]
153_LINAN_t1	K24885	201.5	293.3	6.1e-87	homeobox-containing_protein_1
155_LINAN_t1	K01187	221.23	278.6	2.2e-82	alpha-glucosidase_[EC:3.2.1.20]
156_LINAN_t1	K01187	221.23	273	1.1e-80	alpha-glucosidase_[EC:3.2.1.20]
159_LINAN_t1	K20526	106.87	309.5	6e-92	transgelin
161_LINAN_t1	K26106	68.6	425.9	4.5e-127	meiosis_1_arrest_protein
162_LINAN_t2	K24931	125.3	352	1.3e-104	tetratricopeptide_repeat_protein_17
162_LINAN_t1	K24931	125.3	1350.2	0	tetratricopeptide_repeat_protein_17
162_LINAN_t3	K24931	125.3	1002.6	4.6e-301	tetratricopeptide_repeat_protein_17
163_LINAN_t1	K00522	144.87	364.6	6.5e-109	ferritin_heavy_chain_[EC:1.16.3.2]
164_LINAN_t1	K10397	461.7	630.6	9.4e-189	kinesin_family_member_6/9
165_LINAN_t1	K06974	37.2	281.4	3e-83	archaemetzincin_[EC:3.4.-.-]
169_LINAN_t1	K00639	507.6	761.3	1.7e-228	glycine_C-acetyltransferase_[EC:2.3.1.29]
170_LINAN_t1	K11491	218.63	739.8	1.3e-221	condensin-2_complex_subunit_D3
172_LINAN_t1	K11491	218.63	862.1	1.5e-258	condensin-2_complex_subunit_D3
174_LINAN_t1	K20396	120.43	388.6	5.2e-116	TBC1_domain_family_member_7
175_LINAN_t1	K00019	189.67	324.5	1.8e-96	3-hydroxybutyrate_dehydrogenase_[EC:1.1.1.30]
176_LINAN_t1	K23570	43.07	231.6	2.7e-68	ER_membrane_protein_complex_subunit_10
177_LINAN_t1	K19528	86.57	239.4	1.2e-70	synaptonemal_complex_protein_3
182_LINAN_t1	K23386	46	116.5	2.4e-33	PWWP_domain-containing_DNA_repair_factor_3
186_LINAN_t1	K03848	284.73	744.2	2.1e-223	alpha-1,3-glucosyltransferase_[EC:2.4.1.267]
189_LINAN_t1	K04402	60.47	113.7	1.6e-32	growth_arrest_and_DNA-damage-inducible_protein
190_LINAN_t1	K04402	60.47	144	9.5e-42	growth_arrest_and_DNA-damage-inducible_protein
191_LINAN_t1	K04402	60.47	129.9	1.8e-37	growth_arrest_and_DNA-damage-inducible_protein
192_LINAN_t1	K04402	60.47	160.4	9.1e-47	growth_arrest_and_DNA-damage-inducible_protein
193_LINAN_t2	K04402	60.47	162	3e-47	growth_arrest_and_DNA-damage-inducible_protein
193_LINAN_t1	K04402	60.47	161.4	4.7e-47	growth_arrest_and_DNA-damage-inducible_protein
199_LINAN_t1	K06631	753.43	760.5	4e-228	polo-like_kinase_1_[EC:2.7.11.21]
200_LINAN_t1	K02649	137.9	827	3.1e-248	phosphoinositide-3-kinase_regulatory_subunit_alpha/beta/delta
202_LINAN_t1	K12310	165.6	330.1	4.2e-98	Di-N-acetylchitobiase_[EC:3.2.1.-]
203_LINAN_t1	K22375	165.1	595.6	2.3e-178	E3_ubiquitin-protein_ligase_DCST1_[EC:2.3.2.27]
204_LINAN_t1	K22375	165.1	476.6	2.1e-142	E3_ubiquitin-protein_ligase_DCST1_[EC:2.3.2.27]
205_LINAN_t1	K00574	139.33	234.6	3.5e-69	cyclopropane-fatty-acyl-phospholipid_synthase_[EC:2.1.1.79]
206_LINAN_t1	K20778	44.7	187.6	7.5e-55	RAD51-associated_protein_1
207_LINAN_t1	K11539	294.7	350.9	1.7e-104	carbonyl_reductase_4_/_3-oxoacyl-[acyl-carrier_protein]_reductase_beta_subunit_[EC:1.1.1.-]
207_LINAN_t1	K00059	271.63	292.8	8.1e-87	3-oxoacyl-[acyl-carrier_protein]_reductase_[EC:1.1.1.100]
209_LINAN_t1	K08057	507.9	751.7	6.8e-226	calreticulin
210_LINAN_t1	K04427	314.1	641.3	1.3e-192	mitogen-activated_protein_kinase_kinase_kinase_7_[EC:2.7.11.25]
210_LINAN_t2	K04427	314.1	641.8	9.7e-193	mitogen-activated_protein_kinase_kinase_kinase_7_[EC:2.7.11.25]
211_LINAN_t1	K21970	328.73	426.2	3.5e-127	5-methylcytosine_rRNA_methyltransferase_NSUN4_[EC:2.1.1.-]
211_LINAN_t1	K09113	107.3	218.2	4.2e-64	MAX-like_protein_X
212_LINAN_t1	K10578	209.73	416.8	2e-124	ubiquitin-conjugating_enzyme_E2_J1_[EC:2.3.2.23]
213_LINAN_t1	K00432	48.33	214.5	4.6e-63	glutathione_peroxidase_[EC:1.11.1.9]
214_LINAN_t1	K17609	47.93	179.8	1.5e-52	nucleoredoxin_[EC:1.8.1.8]
216_LINAN_t1	K24943	87.1	877.3	2.6e-263	tetratricopeptide_repeat_protein_39
217_LINAN_t1	K24963	62.37	210.6	1.9e-62	PAT_complex_subunit_Asterix
223_LINAN_t1	K00753	347.7	535.6	2.2e-160	glycoprotein_3-alpha-L-fucosyltransferase_[EC:2.4.1.214]
223_LINAN_t1	K14464	367.4	369.9	3.7e-110	alpha-1,3-fucosyltransferase_[EC:2.4.1.-]
225_LINAN_t1	K08660	786.7	906.8	1.7e-272	cytosolic_nonspecific_dipeptidase_[EC:3.4.13.18]
226_LINAN_t1	K17586	186.7	730.9	8.7e-219	PHD_and_RING_finger_domain-containing_protein_1
227_LINAN_t1	K23222	77.4	425.9	4.4e-127	nuclease_HARBI1_[EC:3.1.-.-]
229_LINAN_t1	K03141	110.33	648.1	2.8e-194	transcription_initiation_factor_TFIIH_subunit_1
230_LINAN_t1	K25393	84.9	248.5	1.8e-73	protein_pitchfork
231_LINAN_t1	K22415	83.37	338.2	2.7e-100	zinc_finger_CCCH_domain-containing_protein_11
234_LINAN_t1	K01135	384	707.4	2.3e-212	arylsulfatase_B_[EC:3.1.6.12]
235_LINAN_t1	K13997	614.33	708.7	1.3e-212	dihydrolipoamide_dehydrogenase-binding_protein_of_pyruvate_dehydrogenase_complex
235_LINAN_t1	K00627	480.6	488.9	4.7e-146	pyruvate_dehydrogenase_E2_component_(dihydrolipoamide_acetyltransferase)_[EC:2.3.1.12]
236_LINAN_t1	K26201	326.23	326.7	3.7e-97	FMRFamide_receptor
238_LINAN_t1	K26164	71.4	124.3	1.2e-35	protein_RIC-3
243_LINAN_t1	K09191	175	286.9	8.9e-85	general_transcription_factor_IIIA
244_LINAN_t1	K02949	156.67	342.2	6.4e-102	small_subunit_ribosomal_protein_S11e
246_LINAN_t1	K24939	149.6	742.1	1.2e-222	CWF19-like_protein_1
247_LINAN_t1	K05765	86	120	1.8e-34	cofilin
249_LINAN_t1	K19752	128.1	664.8	1.9e-199	dynein_axonemal_assembly_factor_3
251_LINAN_t1	K09072	126.17	187.2	4.6e-55	musculin_(activated_B-cell_factor-1)
253_LINAN_t1	K00907	503.47	588.8	3.3e-176	myosin-light-chain_kinase_[EC:2.7.11.18]
253_LINAN_t2	K00907	503.47	595.2	4.1e-178	myosin-light-chain_kinase_[EC:2.7.11.18]
255_LINAN_t1	K03007	104.17	162.9	5.7e-48	DNA-directed_RNA_polymerases_I,_II,_and_III_subunit_RPABC5
257_LINAN_t1	K02265	39	111.3	1.1e-31	cytochrome_c_oxidase_subunit_5b
260_LINAN_t1	K00669	50.07	98.8	8e-28	arylalkylamine_N-acetyltransferase_[EC:2.3.1.87]
261_LINAN_t1	K15439	83.47	200.2	6.9e-59	eukaryotic_translation_elongation_factor_1_epsilon-1
263_LINAN_t1	K01074	86.33	438	1.1e-130	palmitoyl-protein_thioesterase_[EC:3.1.2.22]
263_LINAN_t2	K01074	86.33	422.1	7.4e-126	palmitoyl-protein_thioesterase_[EC:3.1.2.22]
265_LINAN_t1	K07178	154.73	699.7	6.6e-210	RIO_kinase_1_[EC:2.7.11.1]
267_LINAN_t1	K13336	87.27	404.1	1.3e-120	peroxin-3
268_LINAN_t1	K18405	246.83	2124.3	0	tudor_domain-containing_protein_1/4/6/7
269_LINAN_t1	K09856	151.8	325	1.4e-96	Ras_association_domain-containing_protein_9/10
270_LINAN_t1	K22721	115.1	150.7	1e-43	inositol_phosphorylceramide_mannosyltransferase_catalytic_subunit_[EC:2.4.1.370]
272_LINAN_t1	K09191	175	228.3	4.7e-67	general_transcription_factor_IIIA
273_LINAN_t1	K23798	244.47	275.3	1.6e-81	Rho_guanine_nucleotide_exchange_factor_39
274_LINAN_t1	K24098	252.57	343.3	2.2e-102	rhombotin-1/3
274_LINAN_t2	K24098	252.57	339.8	2.7e-101	rhombotin-1/3
276_LINAN_t1	K19931	117.57	477.3	1.5e-142	protein_lin-7
279_LINAN_t1	K14951	1564.87	1650.4	0	cation-transporting_P-type_ATPase_13A3/4/5_[EC:7.2.2.-]
279_LINAN_t1	K13526	1506.53	1600.1	0	cation-transporting_P-type_ATPase_13A2_[EC:7.2.2.-]
279_LINAN_t2	K14951	1564.87	1651.7	0	cation-transporting_P-type_ATPase_13A3/4/5_[EC:7.2.2.-]
279_LINAN_t2	K13526	1506.53	1597.6	0	cation-transporting_P-type_ATPase_13A2_[EC:7.2.2.-]
280_LINAN_t1	K22644	97.97	123.4	2e-35	voltage-gated_hydrogen_channel_1
281_LINAN_t1	K14398	105.13	238	4.2e-70	cleavage_and_polyadenylation_specificity_factor_subunit_6/7
281_LINAN_t2	K14398	105.13	384.4	1.9e-114	cleavage_and_polyadenylation_specificity_factor_subunit_6/7
289_LINAN_t1	K02134	122.5	205.9	1.4e-60	F-type_H+-transporting_ATPase_subunit_delta
290_LINAN_t1	K17614	248.43	283.6	4.2e-84	dual_specificity_phosphatase_3_[EC:3.1.3.16_3.1.3.48]
290_LINAN_t1	K14165	160.87	162.5	2.4e-47	atypical_dual_specificity_phosphatase_[EC:3.1.3.16_3.1.3.48]
293_LINAN_t1	K13149	89.2	274.5	3.2e-81	integrator_complex_subunit_12
296_LINAN_t1	K23327	68.47	268.1	1.9e-79	protein_Hikeshi
300_LINAN_t1	K09442	218.23	292.1	1.3e-86	SAM_pointed_domain-containing_ETS_transcription_factor
300_LINAN_t1	K23327	68.47	112.5	3.4e-32	protein_Hikeshi
301_LINAN_t1	K21956	270.53	309.5	5.3e-92	DNA_damage-regulated_autophagy_modulator_protein_2
304_LINAN_t1	K02219	43.93	175	1.5e-51	cyclin-dependent_kinase_regulatory_subunit_CKS1
305_LINAN_t1	K25636	104.13	320.5	3.2e-95	outer_dense_fiber_protein_3
306_LINAN_t1	K19367	92.77	551.4	3.2e-165	maspardin
306_LINAN_t2	K19367	92.77	457.3	1e-136	maspardin
308_LINAN_t1	K13701	238.9	449.6	3e-134	abhydrolase_domain-containing_protein_8
309_LINAN_t1	K21411	141.07	616.8	1e-184	ankyrin_repeat_and_LEM_domain-containing_protein_1
310_LINAN_t1	K01201	251.77	740.3	4.9e-222	glucosylceramidase_[EC:3.2.1.45]
310_LINAN_t3	K01201	251.77	515.1	6e-154	glucosylceramidase_[EC:3.2.1.45]
311_LINAN_t1	K20799	272.1	294.2	2.4e-87	BRISC_complex_subunit_Abro1
312_LINAN_t1	K00844	370.13	664.9	3.1e-199	hexokinase_[EC:2.7.1.1]
313_LINAN_t1	K17108	220.07	1150.5	0	non-lysosomal_glucosylceramidase_[EC:3.2.1.45]
313_LINAN_t2	K17108	220.07	1151.9	0	non-lysosomal_glucosylceramidase_[EC:3.2.1.45]
314_LINAN_t1	K20477	87.3	401.2	1.3e-119	RAB6A-GEF_complex_partner_protein_2
316_LINAN_t1	K17414	41	76	5.3e-21	small_subunit_ribosomal_protein_S36
317_LINAN_t1	K08654	543.1	709.1	1.9e-212	proprotein_convertase_subtilisin/kexin_type_5_[EC:3.4.21.-]
318_LINAN_t1	K00030	438.9	627.9	2.6e-188	isocitrate_dehydrogenase_(NAD+)_[EC:1.1.1.41]
321_LINAN_t1	K23677	175.3	724.6	2.1e-217	MFS_transporter,_Spinster_family,_sphingosine-1-phosphate_transporter
324_LINAN_t1	K12657	663.9	1340.7	0	delta-1-pyrroline-5-carboxylate_synthetase_[EC:2.7.2.11_1.2.1.41]
324_LINAN_t2	K12657	663.9	1350.9	0	delta-1-pyrroline-5-carboxylate_synthetase_[EC:2.7.2.11_1.2.1.41]
326_LINAN_t1	K00008	408.83	411.1	7.6e-123	L-iditol_2-dehydrogenase_[EC:1.1.1.14]
326_LINAN_t1	K19635	163.33	233	9.3e-69	L-idonate_5-dehydrogenase_[EC:1.1.1.366]
327_LINAN_t1	K08175	137.43	372.4	7.4e-111	MFS_transporter,_FHS_family,_Na+_dependent_glucose_transporter_1
328_LINAN_t1	K08175	137.43	369.3	6.2e-110	MFS_transporter,_FHS_family,_Na+_dependent_glucose_transporter_1
330_LINAN_t1	K15213	134.63	411.1	1.5e-122	TATA_box-binding_protein-associated_factor_RNA_polymerase_I_subunit_B
331_LINAN_t1	K19716	125.93	507.2	6e-152	ancient_ubiquitous_protein_1
332_LINAN_t1	K10837	104.43	333.4	4.4e-99	O-phosphoseryl-tRNA(Sec)_kinase_[EC:2.7.1.164]
333_LINAN_t1	K03265	72.37	955.4	3.9e-287	peptide_chain_release_factor_subunit_1
343_LINAN_t1	K25806	257.2	917	1.3e-275	amyloid_protein-binding_protein_2
344_LINAN_t1	K14771	108.67	608.7	2.4e-182	U3_small_nucleolar_RNA-associated_protein_19
345_LINAN_t1	K11661	1330.67	2374.3	0	helicase_SRCAP/SWR1_[EC:5.6.2.-]
345_LINAN_t2	K11661	1330.67	2371.4	0	helicase_SRCAP/SWR1_[EC:5.6.2.-]
352_LINAN_t1	K19951	475.73	1561.8	0	TBC1_domain_family_member_8/9
353_LINAN_t1	K03676	80.23	137.6	6.8e-40	glutaredoxin_3
356_LINAN_t1	K01769	623.2	654.4	5e-196	guanylate_cyclase,_other_[EC:4.6.1.2]
358_LINAN_t1	K01836	371.37	880.2	3.1e-264	phosphoacetylglucosamine_mutase_[EC:5.4.2.3]
359_LINAN_t1	K09114	109.27	253.1	9.1e-75	MAX_dimerization_protein
360_LINAN_t1	K15223	124.07	228.9	2.4e-67	upstream_activation_factor_subunit_UAF30
360_LINAN_t2	K15223	124.07	230	1.1e-67	upstream_activation_factor_subunit_UAF30
362_LINAN_t1	K00502	747.8	853.6	1.5e-256	tryptophan_5-monooxygenase_[EC:1.14.16.4]
362_LINAN_t1	K00500	157.67	602.1	1.2e-180	phenylalanine-4-hydroxylase_[EC:1.14.16.1]
365_LINAN_t1	K11940	70.33	73.7	1.6e-20	heat_shock_protein_HspQ
365_LINAN_t2	K11940	70.33	73.2	2.4e-20	heat_shock_protein_HspQ
373_LINAN_t1	K21882	376.57	790.4	8.1e-237	PDZ_domain-containing_protein_7
373_LINAN_t2	K21882	376.57	783.7	8.1e-235	PDZ_domain-containing_protein_7
373_LINAN_t3	K21882	376.57	782.6	1.8e-234	PDZ_domain-containing_protein_7
373_LINAN_t4	K21882	376.57	791.2	4.5e-237	PDZ_domain-containing_protein_7
374_LINAN_t1	K23965	199.37	631.2	4.1e-189	radial_spoke_head_protein_3
376_LINAN_t1	K04170	387.3	405.6	4e-121	bombesin_receptor_subtype-3
377_LINAN_t1	K06168	447.57	481.8	4e-144	tRNA-2-methylthio-N6-dimethylallyladenosine_synthase_[EC:2.8.4.3]
380_LINAN_t1	K17809	170.9	203.2	1.3e-59	polymerase_delta-interacting_protein_2
380_LINAN_t2	K17809	170.9	192.2	2.9e-56	polymerase_delta-interacting_protein_2
381_LINAN_t1	K17809	170.9	296.9	4.7e-88	polymerase_delta-interacting_protein_2
382_LINAN_t1	K14843	83.1	895.8	4.1e-269	pescadillo
384_LINAN_t1	K00799	60.3	137.6	1e-39	glutathione_S-transferase_[EC:2.5.1.18]
393_LINAN_t1	K10742	438.4	1212.3	0	DNA_replication_ATP-dependent_helicase/nuclease_Dna2_[EC:5.6.2.3_3.1.-.-]
395_LINAN_t1	K18419	165.63	677.2	5.1e-203	microprocessor_complex_subunit_DGCR8
398_LINAN_t1	K20308	149.13	1225.4	0	trafficking_protein_particle_complex_subunit_11
399_LINAN_t1	K11214	241.57	728.6	1e-218	sedoheptulokinase_[EC:2.7.1.14]
400_LINAN_t1	K12868	41.03	368.3	7.1e-110	pre-mRNA-splicing_factor_SYF2
401_LINAN_t1	K22913	419.5	718.4	3.2e-215	phosphatidylinositol_3,5-bisphosphate_5-phosphatase_[EC:3.1.3.-]
401_LINAN_t2	K22913	419.5	719.6	1.4e-215	phosphatidylinositol_3,5-bisphosphate_5-phosphatase_[EC:3.1.3.-]
401_LINAN_t3	K22913	419.5	708	4.3e-212	phosphatidylinositol_3,5-bisphosphate_5-phosphatase_[EC:3.1.3.-]
405_LINAN_t1	K19527	780.27	5025.1	0	vacuolar_protein_sorting-associated_protein_13D
408_LINAN_t1	K06106	151.53	477.5	1.4e-142	cortactin
409_LINAN_t1	K00115	704.67	710	3.8e-213	glucose_1-dehydrogenase_(FAD,_quinone)_[EC:1.1.5.9]
409_LINAN_t2	K00115	704.67	707.3	2.4e-212	glucose_1-dehydrogenase_(FAD,_quinone)_[EC:1.1.5.9]
412_LINAN_t1	K00698	141.63	972.1	7.1e-292	chitin_synthase_[EC:2.4.1.16]
416_LINAN_t1	K09458	460.6	540.6	9.9e-162	3-oxoacyl-[acyl-carrier-protein]_synthase_II_[EC:2.3.1.179]
417_LINAN_t1	K18529	970.77	1004.8	9.2e-302	kinase_suppressor_of_Ras_2_[EC:2.7.11.1]
418_LINAN_t1	K10756	278	381.8	8.4e-114	replication_factor_C_subunit_3/5
419_LINAN_t1	K01296	567.97	606.4	7.7e-182	carboxypeptidase_M_[EC:3.4.17.12]
420_LINAN_t1	K04468	466.23	867.8	4.1e-261	nemo_like_kinase_[EC:2.7.11.24]
420_LINAN_t2	K04468	466.23	800.8	8.4e-241	nemo_like_kinase_[EC:2.7.11.24]
420_LINAN_t4	K04468	466.23	662	9.4e-199	nemo_like_kinase_[EC:2.7.11.24]
422_LINAN_t1	K18047	219.5	437.4	6.9e-131	serine/threonine/tyrosine-interacting-like_protein_1
423_LINAN_t2	K00026	499.63	584.2	2.7e-175	malate_dehydrogenase_[EC:1.1.1.37]
423_LINAN_t1	K00026	499.63	577	4.2e-173	malate_dehydrogenase_[EC:1.1.1.37]
426_LINAN_t1	K09572	216.9	380.9	1.6e-113	FK506-binding_protein_6_[EC:5.2.1.8]
426_LINAN_t2	K09572	216.9	376.2	4.2e-112	FK506-binding_protein_6_[EC:5.2.1.8]
427_LINAN_t1	K15261	539.9	1530.3	0	poly_[ADP-ribose]_polymerase_10/14/15_[EC:2.4.2.30]
429_LINAN_t1	K15261	539.9	738.4	3.1e-221	poly_[ADP-ribose]_polymerase_10/14/15_[EC:2.4.2.30]
431_LINAN_t1	K03424	87.53	292.4	1.2e-86	TatD_DNase_family_protein_[EC:3.1.21.-]
432_LINAN_t1	K14298	360.8	649.9	5.7e-195	mRNA_export_factor
433_LINAN_t1	K01053	203.3	279.4	9.5e-83	gluconolactonase_[EC:3.1.1.17]
435_LINAN_t1	K23847	410.6	432.9	2.3e-129	hippocalcin-like_protein_1
441_LINAN_t1	K03469	91.43	184.5	3.5e-54	ribonuclease_HI_[EC:3.1.26.4]
442_LINAN_t1	K03872	72.23	220.2	2.7e-65	elongin-C
442_LINAN_t2	K03872	72.23	231.5	8.9e-69	elongin-C
443_LINAN_t1	K17589	360.7	1213.8	0	RB1-inducible_coiled-coil_protein_1
443_LINAN_t2	K17589	360.7	1240.1	0	RB1-inducible_coiled-coil_protein_1
444_LINAN_t1	K21598	54.73	348.4	2.2e-103	chorion-specific_transcription_factor_GCM
445_LINAN_t1	K02993	57.8	408.5	2.6e-122	small_subunit_ribosomal_protein_S7e
446_LINAN_t1	K13344	71.97	390.1	2.6e-116	peroxin-13
447_LINAN_t1	K01127	191.97	1035.5	0	glycosylphosphatidylinositol_phospholipase_D_[EC:3.1.4.50]
448_LINAN_t1	K14971	89.43	188	4.8e-55	nuclear_receptor_coactivator_6
448_LINAN_t2	K14971	89.43	190	1.2e-55	nuclear_receptor_coactivator_6
449_LINAN_t1	K03237	107.97	537.7	3.9e-161	translation_initiation_factor_2_subunit_1
450_LINAN_t1	K11497	54.93	211.4	5.7e-62	centromere_protein_C
450_LINAN_t2	K11497	54.93	171.7	6e-50	centromere_protein_C
451_LINAN_t1	K16586	119.8	567	8.8e-170	HAUS_augmin-like_complex_subunit_3
452_LINAN_t1	K08855	1086.93	1710	0	cyclin_G-associated_kinase_[EC:2.7.11.1]
456_LINAN_t1	K25829	62.17	167.9	3.4e-49	transcription_elongation_factor_1
457_LINAN_t1	K10848	107.17	1167.7	0	DNA_excision_repair_protein_ERCC-4_[EC:3.1.-.-]
458_LINAN_t1	K12393	525.67	880.9	4.2e-265	AP-1_complex_subunit_mu
458_LINAN_t2	K12393	525.67	751.5	6.6e-226	AP-1_complex_subunit_mu
459_LINAN_t1	K08504	66.73	136.1	1.9e-39	blocked_early_in_transport_1
461_LINAN_t1	K14306	71.7	480.6	1.9e-143	nuclear_pore_complex_protein_Nup62
463_LINAN_t1	K18343	167.8	440.2	2.6e-131	ubiquitin_thioesterase_otulin_[EC:3.4.19.12]
464_LINAN_t2	K02877	103.57	433.2	1.3e-129	large_subunit_ribosomal_protein_L15e
464_LINAN_t1	K02877	103.57	442.1	2.6e-132	large_subunit_ribosomal_protein_L15e
465_LINAN_t2	K01464	387.43	926.8	1.5e-278	dihydropyrimidinase_[EC:3.5.2.2]
465_LINAN_t1	K01464	387.43	922.6	2.9e-277	dihydropyrimidinase_[EC:3.5.2.2]
465_LINAN_t3	K01464	387.43	935.6	3.4e-281	dihydropyrimidinase_[EC:3.5.2.2]
465_LINAN_t4	K01464	387.43	923.5	1.6e-277	dihydropyrimidinase_[EC:3.5.2.2]
465_LINAN_t5	K01464	387.43	522.3	3.7e-156	dihydropyrimidinase_[EC:3.5.2.2]
466_LINAN_t1	K09022	77.83	217	6.5e-64	2-iminobutanoate/2-iminopropanoate_deaminase_[EC:3.5.99.10]
467_LINAN_t1	K01164	150.13	905.2	9.5e-272	ribonuclease_P/MRP_protein_subunit_POP1_[EC:3.1.26.5]
468_LINAN_t2	K06999	93.47	126.4	2.4e-36	phospholipase/carboxylesterase
468_LINAN_t1	K06130	316.97	340.9	1.5e-101	lysophospholipase_II_[EC:3.1.1.5]
468_LINAN_t1	K06999	93.47	174	8.6e-51	phospholipase/carboxylesterase
469_LINAN_t2	K22733	61.1	338.6	6e-101	magnesium_transporter
469_LINAN_t1	K22733	61.1	335.5	5.3e-100	magnesium_transporter
470_LINAN_t1	K19403	135.5	521.6	8.6e-156	microcephalin
470_LINAN_t2	K19403	135.5	497.4	1.8e-148	microcephalin
479_LINAN_t1	K14292	80.23	499.8	1.4e-149	trimethylguanosine_synthase_[EC:2.1.1.-]
489_LINAN_t1	K05643	1604.3	1997.9	0	ATP-binding_cassette,_subfamily_A_(ABC1),_member_3
489_LINAN_t1	K01990	256.3	256.9	6.6e-76	ABC-2_type_transport_system_ATP-binding_protein
491_LINAN_t1	K14709	107.17	231.1	3.9e-68	solute_carrier_family_39_(zinc_transporter),_member_1/2/3
493_LINAN_t1	K22531	453.6	1615.1	0	ATPase_family_AAA_domain-containing_protein_2_[EC:3.6.1.-]
493_LINAN_t1	K12826	95.83	97.2	1.4e-27	splicing_factor_3A_subunit_2
495_LINAN_t1	K26266	238.3	241.7	4.6e-71	sterile_alpha_motif_domain-containing_protein_1
496_LINAN_t1	K22817	62.67	273.8	5.3e-81	non-structural_maintenance_of_chromosomes_element_1_[EC:2.3.2.27]
497_LINAN_t1	K14805	495	1031.8	0	ATP-dependent_RNA_helicase_DDX24/MAK5_[EC:3.6.4.13]
503_LINAN_t1	K03128	381.67	1426.4	0	transcription_initiation_factor_TFIID_subunit_2
504_LINAN_t1	K12492	261.93	438.1	1.4e-130	ADP-ribosylation_factor_GTPase-activating_protein_1
504_LINAN_t2	K12492	261.93	446.5	3.9e-133	ADP-ribosylation_factor_GTPase-activating_protein_1
507_LINAN_t1	K17306	76.33	287.6	2.1e-85	armadillo_repeat-containing_protein_1
509_LINAN_t1	K14782	75.2	532.8	2.6e-159	protein_AATF/BFR2
515_LINAN_t1	K24341	614.47	1022.1	0	pikachurin
517_LINAN_t1	K26204	70.43	79.7	4.1e-22	allatostatins_MIP
518_LINAN_t1	K09556	107.2	209.1	1.3e-61	BCL2-associated_athanogene_2
520_LINAN_t1	K09459	347.47	592	1.9e-177	phosphonopyruvate_decarboxylase_[EC:4.1.1.82]
523_LINAN_t1	K25425	154	484.7	8.1e-145	leucine-rich_repeat-containing_protein_56
527_LINAN_t1	K10738	554.23	1175.4	0	DNA_helicase_MCM9_[EC:5.6.2.4]
528_LINAN_t1	K08865	204.47	439.2	3.2e-131	PDZ-binding_kinase_[EC:2.7.12.2]
531_LINAN_t1	K09828	266.53	848.7	3.6e-255	Delta24-sterol_reductase_[EC:1.3.1.72_1.3.1.-]
532_LINAN_t1	K10638	675.07	692.9	1.2e-207	E3_ubiquitin-protein_ligase_UHRF1_[EC:2.3.2.27]
533_LINAN_t1	K13800	260.9	333.5	1.4e-99	UMP-CMP_kinase_[EC:2.7.4.14]
533_LINAN_t1	K00939	157.9	175.4	3.9e-51	adenylate_kinase_[EC:2.7.4.3]
534_LINAN_t1	K16724	109.4	837.9	3.6e-251	SCL-interrupting_locus_protein
534_LINAN_t2	K16724	109.4	836.8	7.4e-251	SCL-interrupting_locus_protein
535_LINAN_t1	K15169	106.17	314.9	2.7e-93	mediator_of_RNA_polymerase_II_transcription_subunit_26
540_LINAN_t1	K22940	90.83	382.7	2.9e-114	protein_YIPF1/2
541_LINAN_t1	K01889	108.67	228.5	3.1e-67	phenylalanyl-tRNA_synthetase_alpha_chain_[EC:6.1.1.20]
544_LINAN_t1	K01889	108.67	146.4	2.4e-42	phenylalanyl-tRNA_synthetase_alpha_chain_[EC:6.1.1.20]
545_LINAN_t1	K00252	481.43	824.7	1.6e-247	glutaryl-CoA_dehydrogenase_[EC:1.3.8.6]
547_LINAN_t1	K00019	189.67	202	2.6e-59	3-hydroxybutyrate_dehydrogenase_[EC:1.1.1.30]
548_LINAN_t1	K00019	189.67	197.9	4.5e-58	3-hydroxybutyrate_dehydrogenase_[EC:1.1.1.30]
549_LINAN_t1	K00019	189.67	198.1	4.1e-58	3-hydroxybutyrate_dehydrogenase_[EC:1.1.1.30]
550_LINAN_t1	K00019	189.67	191.9	3.2e-56	3-hydroxybutyrate_dehydrogenase_[EC:1.1.1.30]
551_LINAN_t1	K04043	759.5	905.9	2.9e-272	molecular_chaperone_DnaK
552_LINAN_t1	K01899	568.87	632.5	1.2e-189	succinyl-CoA_synthetase_alpha_subunit_[EC:6.2.1.4_6.2.1.5]
552_LINAN_t1	K01902	350.73	513.6	7e-154	succinyl-CoA_synthetase_alpha_subunit_[EC:6.2.1.5]
553_LINAN_t1	K25777	176.1	199	4.8e-59	golgin_subfamily_A_member_7
554_LINAN_t1	K06997	68.37	354.5	1.3e-105	PLP_dependent_protein
555_LINAN_t1	K09680	102.33	652.4	2.1e-195	type_II_pantothenate_kinase_[EC:2.7.1.33]
560_LINAN_t2	K25856	191.93	472.5	4.7e-141	AT-rich_interactive_domain-containing_protein_3
560_LINAN_t1	K25856	191.93	469.1	5.1e-140	AT-rich_interactive_domain-containing_protein_3
560_LINAN_t3	K25856	191.93	471.6	8.8e-141	AT-rich_interactive_domain-containing_protein_3
561_LINAN_t1	K14549	364.5	680.9	4.3e-204	U3_small_nucleolar_RNA-associated_protein_15
562_LINAN_t1	K24104	54.3	389.6	4.7e-116	GPN-loop_GTPase
563_LINAN_t1	K22566	72.27	291.8	7.5e-87	COMM_domain_containing_10
564_LINAN_t1	K06842	570.2	637.6	6.6e-191	semaphorin_6
566_LINAN_t1	K06111	154.03	1225.6	0	exocyst_complex_component_4
566_LINAN_t2	K06111	154.03	1220.9	0	exocyst_complex_component_4
569_LINAN_t1	K08267	118.83	209	4.8e-62	rapamycin-insensitive_companion_of_mTOR
572_LINAN_t1	K04659	1081.67	1726.5	0	thrombospondin_2/3/4/5
572_LINAN_t2	K04659	1081.67	1740.5	0	thrombospondin_2/3/4/5
574_LINAN_t1	K15719	428.73	1166.5	0	protein_O-GlcNAcase_/_histone_acetyltransferase_[EC:3.2.1.169_2.3.1.48]
574_LINAN_t2	K15719	428.73	1157.6	0	protein_O-GlcNAcase_/_histone_acetyltransferase_[EC:3.2.1.169_2.3.1.48]
575_LINAN_t1	K14454	633.27	703.4	3.4e-211	aspartate_aminotransferase,_cytoplasmic_[EC:2.6.1.1]
578_LINAN_t1	K07752	640.1	2479.3	0	carboxypeptidase_D_[EC:3.4.17.22]
578_LINAN_t2	K07752	640.1	2455.2	0	carboxypeptidase_D_[EC:3.4.17.22]
580_LINAN_t1	K10362	834.13	2341.4	0	myosin_XVIII
580_LINAN_t2	K10362	834.13	2308.4	0	myosin_XVIII
582_LINAN_t1	K13105	63.97	289.1	1.5e-85	proline-rich_protein_PRCC
583_LINAN_t1	K21917	189.73	254	5.5e-75	BTB/POZ_domain-containing_protein_KCTD7/14
585_LINAN_t1	K24734	343.63	1048.4	0	NACHT_domain-_and_WD_repeat-containing_protein
586_LINAN_t1	K15078	66.07	308.2	1.2e-91	structure-specific_endonuclease_subunit_SLX1_[EC:3.6.1.-]
586_LINAN_t2	K15078	66.07	307.8	1.5e-91	structure-specific_endonuclease_subunit_SLX1_[EC:3.6.1.-]
596_LINAN_t1	K06628	173.97	739.5	4.4e-222	cell_division_control_protein_45
597_LINAN_t1	K14016	73.77	405	5.7e-121	ubiquitin_fusion_degradation_protein_1
599_LINAN_t2	K14411	291.3	355	9.6e-106	RNA-binding_protein_Musashi
599_LINAN_t1	K14411	291.3	379.4	3.6e-113	RNA-binding_protein_Musashi
599_LINAN_t3	K14411	291.3	355.6	6.3e-106	RNA-binding_protein_Musashi
599_LINAN_t4	K14411	291.3	354.3	1.5e-105	RNA-binding_protein_Musashi
599_LINAN_t5	K14411	291.3	354.8	1.1e-105	RNA-binding_protein_Musashi
601_LINAN_t1	K15447	130.43	712.3	1.9e-213	tRNASer_(uridine44-2'-O)-methyltransferase_[EC:2.1.1.211]
602_LINAN_t1	K02893	125.03	298.1	1.3e-88	large_subunit_ribosomal_protein_L23Ae
604_LINAN_t1	K05657	705.73	772.6	6.6e-232	ATP-binding_cassette,_subfamily_B_(MDR/TAP),_member_10
605_LINAN_t1	K05312	664.63	720.6	1.5e-216	nicotinic_acetylcholine_receptor,_invertebrate
606_LINAN_t1	K11339	221.9	466.1	2e-139	mortality_factor_4-like_protein_1
607_LINAN_t1	K23115	84.6	412.8	5.2e-123	TELO2-interacting_protein_2
608_LINAN_t1	K05312	664.63	720.2	2e-216	nicotinic_acetylcholine_receptor,_invertebrate
609_LINAN_t1	K01796	333.93	593.5	7.2e-178	alpha-methylacyl-CoA_racemase_[EC:5.1.99.4]
611_LINAN_t1	K01456	96.27	745.6	1.1e-223	peptide-N4-(N-acetyl-beta-glucosaminyl)asparagine_amidase_[EC:3.5.1.52]
613_LINAN_t1	K25608	165.37	849.7	3.8e-255	cilia-_and_flagella-associated_protein_99
616_LINAN_t2	K18266	174	243.1	8e-72	protein_NDRG1
616_LINAN_t1	K18266	174	249.5	9.6e-74	protein_NDRG1
616_LINAN_t3	K18266	174	251.2	2.8e-74	protein_NDRG1
617_LINAN_t1	K15699	105.27	135.2	4.3e-39	RING_finger_protein_122
618_LINAN_t1	K10262	141.1	466.9	1.2e-139	F-box_and_WD-40_domain_protein_4
618_LINAN_t2	K10262	141.1	372.7	4.1e-111	F-box_and_WD-40_domain_protein_4
620_LINAN_t1	K23333	199	554.4	4.1e-166	E3_ubiquitin-protein_transferase_RMND5_[EC:2.3.2.27]
621_LINAN_t1	K12419	171.7	502.4	1.9e-150	fatty_acid_desaturase_6_[EC:1.14.19.-]
622_LINAN_t2	K01719	43.97	142.2	4.6e-41	uroporphyrinogen-III_synthase_[EC:4.2.1.75]
622_LINAN_t1	K01719	43.97	174.2	8.3e-51	uroporphyrinogen-III_synthase_[EC:4.2.1.75]
623_LINAN_t2	K08000	385.97	500.7	1e-149	matrix_metalloproteinase-21_[EC:3.4.24.-]
623_LINAN_t1	K08000	385.97	500.4	1.3e-149	matrix_metalloproteinase-21_[EC:3.4.24.-]
625_LINAN_t1	K25720	145.7	247	3.1e-73	protease-associated_domain-containing_protein_1
628_LINAN_t1	K24456	237.1	517.3	1.4e-154	kyphoscoliosis_peptidase_[EC:3.4.-.-]
629_LINAN_t1	K24456	237.1	522.8	3e-156	kyphoscoliosis_peptidase_[EC:3.4.-.-]
629_LINAN_t2	K24456	237.1	512	5.8e-153	kyphoscoliosis_peptidase_[EC:3.4.-.-]
630_LINAN_t1	K09702	71.33	178.6	2.4e-52	uncharacterized_protein
630_LINAN_t2	K09702	71.33	126.4	2e-36	uncharacterized_protein
631_LINAN_t1	K18185	34.43	62.8	5.4e-17	cytochrome_c_oxidase_assembly_protein_subunit_23
632_LINAN_t1	K19485	574.03	677.4	6.1e-203	zinc_finger_protein_PLAGL1
633_LINAN_t1	K13304	741.47	824.3	6.8e-248	serum/glucocorticoid-regulated_kinase_3_[EC:2.7.11.1]
634_LINAN_t1	K19681	112.5	752.5	2.9e-226	intraflagellar_transport_protein_52
636_LINAN_t1	K00511	199.97	704	2.9e-211	squalene_monooxygenase_[EC:1.14.14.17]
637_LINAN_t1	K00876	141.8	486	2.1e-145	uridine_kinase_[EC:2.7.1.48]
638_LINAN_t1	K01805	102.87	801.3	7.7e-241	xylose_isomerase_[EC:5.3.1.5]
645_LINAN_t1	K07962	331.9	437.6	9.3e-131	ADP-ribosylation_factor-like_protein_13B
646_LINAN_t1	K03386	217.5	413	1.7e-123	peroxiredoxin_2/4_[EC:1.11.1.24]
647_LINAN_t1	K25625	168.4	344.1	3.1e-102	coiled-coil_domain-containing_protein_181
647_LINAN_t2	K25625	168.4	345.8	9.5e-103	coiled-coil_domain-containing_protein_181
648_LINAN_t1	K08595	704.63	773.4	1e-231	sentrin-specific_protease_6_[EC:3.4.22.68]
650_LINAN_t1	K01183	114.87	318.6	2e-94	chitinase_[EC:3.2.1.14]
651_LINAN_t1	K10421	867.77	1163.9	0	CAP-Gly_domain-containing_linker_protein_1
651_LINAN_t2	K10421	867.77	1156.9	0	CAP-Gly_domain-containing_linker_protein_1
652_LINAN_t1	K17867	106.6	166.8	9e-49	diphthamide_biosynthesis_protein_4
653_LINAN_t1	K25112	78.93	297.3	2.6e-88	thioredoxin-related_transmembrane_protein_2
653_LINAN_t2	K25112	78.93	291.2	1.9e-86	thioredoxin-related_transmembrane_protein_2
655_LINAN_t1	K14780	753.1	1559.6	0	ATP-dependent_RNA_helicase_DHX37/DHR1_[EC:3.6.4.13]
656_LINAN_t1	K20299	159.03	1127.5	0	vacuolar_protein_sorting-associated_protein_53
657_LINAN_t1	K15637	115.9	367.7	1.9e-109	serine/threonine-protein_phosphatase_PGAM5_[EC:3.1.3.16]
658_LINAN_t1	K15637	115.9	419.9	2.9e-125	serine/threonine-protein_phosphatase_PGAM5_[EC:3.1.3.16]
659_LINAN_t1	K23499	165.77	284.5	3.3e-84	required_for_meiotic_nuclear_division_protein_1
660_LINAN_t1	K11252	26.63	270.1	5.5e-80	histone_H2B
661_LINAN_t1	K11251	45.1	277.7	1.6e-82	histone_H2A
662_LINAN_t1	K11254	49.1	258.7	5e-77	histone_H4
663_LINAN_t1	K11252	26.63	270.1	5.5e-80	histone_H2B
664_LINAN_t1	K11251	45.1	277.7	1.6e-82	histone_H2A
665_LINAN_t1	K11254	49.1	258.7	5e-77	histone_H4
666_LINAN_t1	K11252	26.63	270.1	5.5e-80	histone_H2B
667_LINAN_t1	K11251	45.1	277.7	1.6e-82	histone_H2A
668_LINAN_t1	K11254	49.1	258.7	5e-77	histone_H4
669_LINAN_t1	K11252	26.63	270.1	5.5e-80	histone_H2B
670_LINAN_t1	K11254	49.1	258.7	5e-77	histone_H4
671_LINAN_t1	K11252	26.63	270.1	5.5e-80	histone_H2B
672_LINAN_t1	K11251	45.1	277.7	1.6e-82	histone_H2A
673_LINAN_t1	K11251	45.1	143.6	1.4e-41	histone_H2A
674_LINAN_t1	K22867	69.33	249.3	5.8e-74	transmembrane_protein_138
676_LINAN_t1	K16569	389.7	419.4	5.1e-125	gamma-tubulin_complex_component_2
677_LINAN_t1	K16569	389.7	661.3	4.4e-198	gamma-tubulin_complex_component_2
680_LINAN_t1	K10299	193.83	238.9	2.4e-70	F-box_protein_16
688_LINAN_t1	K13649	61.73	208.2	2.7e-61	folate_receptor
689_LINAN_t1	K13649	61.73	202.1	2e-59	folate_receptor
692_LINAN_t1	K07876	335.27	416.8	1.1e-124	Ras-related_protein_Rab-35
692_LINAN_t2	K07876	335.27	343.1	3e-102	Ras-related_protein_Rab-35
693_LINAN_t1	K13703	337.13	410.1	2.2e-122	abhydrolase_domain-containing_protein_11
694_LINAN_t1	K16756	129.53	482.9	3e-144	BICD_family-like_cargo_adapter
694_LINAN_t2	K16756	129.53	487.1	1.6e-145	BICD_family-like_cargo_adapter
695_LINAN_t1	K16308	671.6	2045.7	0	citron_Rho-interacting_kinase_[EC:2.7.11.1]
695_LINAN_t2	K16308	671.6	2040.6	0	citron_Rho-interacting_kinase_[EC:2.7.11.1]
697_LINAN_t1	K10871	191.17	398.5	6.5e-119	RAD51-like_protein_3
697_LINAN_t2	K10871	191.17	347.7	1.7e-103	RAD51-like_protein_3
699_LINAN_t1	K10803	183	200.2	1.3e-58	DNA-repair_protein_XRCC1
701_LINAN_t1	K20804	129.77	367.4	2.2e-109	E3_ubiquitin-protein_ligase_RNF34_[EC:2.3.2.31]
711_LINAN_t1	K00784	84.8	93.8	1e-26	ribonuclease_Z_[EC:3.1.26.11]
713_LINAN_t1	K21248	103.4	658.1	1.3e-197	vacuole_membrane_protein_1
715_LINAN_t1	K16574	30.2	105.7	5.8e-30	mitotic-spindle_organizing_protein_2A/2B
716_LINAN_t1	K20456	858.5	987.9	1.1e-296	oxysterol-binding_protein_1
716_LINAN_t2	K20456	858.5	988.2	8.6e-297	oxysterol-binding_protein_1
716_LINAN_t3	K20456	858.5	984.1	1.5e-295	oxysterol-binding_protein_1
721_LINAN_t1	K02156	443.67	1293.5	0	aubergine
721_LINAN_t2	K02156	443.67	1300.9	0	aubergine
721_LINAN_t3	K02156	443.67	1372.3	0	aubergine
722_LINAN_t1	K04371	548.77	680.6	1.4e-204	mitogen-activated_protein_kinase_1/3_[EC:2.7.11.24]
726_LINAN_t1	K20129	317.57	1859.3	0	rabankyrin-5
731_LINAN_t1	K10575	259.97	352.9	1.5e-105	ubiquitin-conjugating_enzyme_E2_G1_[EC:2.3.2.23]
736_LINAN_t1	K11648	218.47	457.4	1.3e-136	SWI/SNF-related_matrix-associated_actin-dependent_regulator_of_chromatin_subfamily_B_member_1
739_LINAN_t2	K01372	87.07	150.9	8.8e-44	bleomycin_hydrolase_[EC:3.4.22.40]
739_LINAN_t1	K01372	87.07	718.9	5.6e-216	bleomycin_hydrolase_[EC:3.4.22.40]
739_LINAN_t3	K01372	87.07	720	2.5e-216	bleomycin_hydrolase_[EC:3.4.22.40]
752_LINAN_t1	K09272	140.77	937.9	1.2e-281	FACT_complex_subunit_SSRP1/POB3
755_LINAN_t1	K01841	347.8	540	1.1e-161	phosphoenolpyruvate_phosphomutase_[EC:5.4.2.9]
755_LINAN_t2	K01841	347.8	530.1	1.1e-158	phosphoenolpyruvate_phosphomutase_[EC:5.4.2.9]
756_LINAN_t1	K01181	99.57	186	1.6e-54	endo-1,4-beta-xylanase_[EC:3.2.1.8]
757_LINAN_t1	K01181	99.57	206	1.4e-60	endo-1,4-beta-xylanase_[EC:3.2.1.8]
758_LINAN_t1	K05853	1342.6	1933.5	0	P-type_Ca2+_transporter_type_2A_[EC:7.2.2.10]
758_LINAN_t2	K05853	1342.6	1932.1	0	P-type_Ca2+_transporter_type_2A_[EC:7.2.2.10]
758_LINAN_t3	K05853	1342.6	1952.9	0	P-type_Ca2+_transporter_type_2A_[EC:7.2.2.10]
759_LINAN_t1	K13093	108.57	456.6	1.9e-136	HIV_Tat-specific_factor_1
762_LINAN_t1	K11538	576.97	826.7	2e-248	isobutyryl-CoA_dehydrogenase_[EC:1.3.99.-]
762_LINAN_t1	K00249	378	384.3	2.3e-114	acyl-CoA_dehydrogenase_[EC:1.3.8.7]
764_LINAN_t1	K16609	195.37	853.7	2.4e-256	tubulin--tyrosine_ligase-like_protein_12
766_LINAN_t1	K12193	158.33	347.4	2.4e-103	charged_multivesicular_body_protein_3
769_LINAN_t1	K14792	204.43	1818.2	0	rRNA_biogenesis_protein_RRP5
771_LINAN_t1	K10582	100.3	476.1	2.7e-142	ubiquitin-conjugating_enzyme_E2_Q_[EC:2.3.2.23]
771_LINAN_t2	K10582	100.3	411.7	9.1e-123	ubiquitin-conjugating_enzyme_E2_Q_[EC:2.3.2.23]
774_LINAN_t1	K04255	340.63	360.8	2.5e-107	r-opsin
780_LINAN_t1	K09341	131.47	289.8	1.1e-85	homeobox_protein_MSX
782_LINAN_t1	K09995	200.77	251.3	2.9e-74	homeobox_protein_Nkx-3.2
783_LINAN_t1	K09353	175.67	302.4	1.5e-89	homeobox_protein_LBX
786_LINAN_t1	K17659	153.57	476.8	2.5e-142	pentatricopeptide_repeat_domain-containing_protein_3
787_LINAN_t1	K24938	296.2	3049.9	0	cilia-_and_flagella-associated_protein_46
787_LINAN_t2	K24938	296.2	3044.6	0	cilia-_and_flagella-associated_protein_46
787_LINAN_t3	K24938	296.2	3048.4	0	cilia-_and_flagella-associated_protein_46
787_LINAN_t4	K24938	296.2	3048.6	0	cilia-_and_flagella-associated_protein_46
787_LINAN_t5	K24938	296.2	3052.3	0	cilia-_and_flagella-associated_protein_46
793_LINAN_t1	K15528	431.47	1245.5	0	fatty_acid_amide_hydrolase_[EC:3.5.1.99]
793_LINAN_t1	K01426	298.43	543.2	1.7e-162	amidase_[EC:3.5.1.4]
793_LINAN_t1	K02433	444.1	474	1.2e-141	aspartyl-tRNA(Asn)/glutamyl-tRNA(Gln)_amidotransferase_subunit_A_[EC:6.3.5.6_6.3.5.7]
794_LINAN_t2	K13293	435.27	988.1	5.7e-297	cAMP-specific_phosphodiesterase_4_[EC:3.1.4.53]
794_LINAN_t1	K13293	435.27	1089.3	0	cAMP-specific_phosphodiesterase_4_[EC:3.1.4.53]
798_LINAN_t2	K15281	174.13	484.1	5.3e-145	solute_carrier_family_35,_member_D1/2/3
798_LINAN_t1	K15281	174.13	484.3	4.8e-145	solute_carrier_family_35,_member_D1/2/3
801_LINAN_t1	K05655	698.03	1086.5	0	ATP-binding_cassette,_subfamily_B_(MDR/TAP),_member_8
806_LINAN_t1	K10598	311.3	901.7	6e-271	peptidyl-prolyl_cis-trans_isomerase-like_2_[EC:5.2.1.8]
809_LINAN_t1	K21765	116	826.9	5.9e-248	protein_moonraker
814_LINAN_t1	K03098	96.73	204	8.1e-60	apolipoprotein_D_and_lipocalin_family_protein
817_LINAN_t1	K00718	94.33	312.2	1.2e-92	galactoside_2-L-fucosyltransferase_1/2_[EC:2.4.1.69]
820_LINAN_t1	K16599	519.63	841.5	1e-252	tubulin_polyglutamylase_TTLL1_[EC:6.3.2.61]
821_LINAN_t1	K05357	38.4	187.5	6.4e-55	vitamin-K-epoxide_reductase_(warfarin-sensitive)_[EC:1.17.4.4]
822_LINAN_t1	K05357	38.4	173.7	1.1e-50	vitamin-K-epoxide_reductase_(warfarin-sensitive)_[EC:1.17.4.4]
824_LINAN_t1	K01176	229.23	260.4	6.2e-77	alpha-amylase_[EC:3.2.1.1]
827_LINAN_t1	K07573	70.53	298.3	8.8e-89	exosome_complex_component_CSL4
828_LINAN_t1	K13121	62.23	360.8	1.1e-107	protein_FRA10AC1
829_LINAN_t1	K13763	1169.53	1330.5	0	cGMP-specific_3',5'-cyclic_phosphodiesterase,_invertebrate_[EC:3.1.4.35]
829_LINAN_t1	K13298	1183.27	1219.9	0	dual_3',5'-cyclic-AMP_and_-GMP_phosphodiesterase_11_[EC:3.1.4.17_3.1.4.35]
829_LINAN_t2	K13763	1169.53	1317.7	0	cGMP-specific_3',5'-cyclic_phosphodiesterase,_invertebrate_[EC:3.1.4.35]
829_LINAN_t2	K13298	1183.27	1218.8	0	dual_3',5'-cyclic-AMP_and_-GMP_phosphodiesterase_11_[EC:3.1.4.17_3.1.4.35]
831_LINAN_t1	K10434	98.07	312.6	1.4e-92	microtubule-associated_protein_9
832_LINAN_t1	K03648	63.97	436	3.8e-130	uracil-DNA_glycosylase_[EC:3.2.2.27]
838_LINAN_t1	K08171	387.57	542.9	1e-162	MFS_transporter,_OPA_family,_solute_carrier_family_37_(glycerol-6-phosphate_transporter),_member_4
839_LINAN_t1	K09429	293.27	348.5	1.6e-103	E74-like_factor_3
839_LINAN_t1	K17102	265.4	279.1	1.5e-82	ETS_homologous_factor
840_LINAN_t1	K11324	118.53	593.4	1.4e-177	DNA_methyltransferase_1-associated_protein_1
842_LINAN_t1	K17346	347.8	356.1	4.2e-106	tetraspanin-33
843_LINAN_t1	K18460	928.7	1850.5	0	exportin-7
843_LINAN_t2	K18460	928.7	1855.3	0	exportin-7
848_LINAN_t1	K10316	360.47	801.1	3.6e-240	F-box_protein_41
849_LINAN_t1	K00232	178.87	919	5.4e-276	acyl-CoA_oxidase_[EC:1.3.3.6]
854_LINAN_t1	K05129	718.2	748.9	2e-224	muscle,_skeletal,_receptor_tyrosine_kinase_[EC:2.7.10.1]
854_LINAN_t2	K05129	718.2	748.9	2e-224	muscle,_skeletal,_receptor_tyrosine_kinase_[EC:2.7.10.1]
855_LINAN_t1	K21630	67.7	236.7	1.2e-69	GATA-type_zinc_finger_protein_1
856_LINAN_t1	K10584	190.13	347.2	1.8e-103	ubiquitin-conjugating_enzyme_E2_U_[EC:2.3.2.23]
857_LINAN_t1	K22071	201.73	243.4	3.7e-72	ferredoxin-2,_mitochondrial
861_LINAN_t1	K10878	296.87	477.5	7.8e-143	meiotic_recombination_protein_SPO11
863_LINAN_t1	K12386	45.47	553.7	8.7e-166	cystinosin
876_LINAN_t1	K12386	45.47	438.8	5.8e-131	cystinosin
878_LINAN_t1	K10692	414.83	774.5	2.1e-232	ligand_of_Numb_protein_X_1/2_[EC:2.3.2.27]
878_LINAN_t2	K10692	414.83	602	2.9e-180	ligand_of_Numb_protein_X_1/2_[EC:2.3.2.27]
880_LINAN_t1	K05038	968.53	975.6	4.5e-293	solute_carrier_family_6_(neurotransmitter_transporter,_glycine)_member_5/9
883_LINAN_t1	K12826	95.83	486.8	1.5e-145	splicing_factor_3A_subunit_2
885_LINAN_t1	K19489	168.93	286	1.8e-84	doublesex-_and_mab-3-related_transcription_factor_2
886_LINAN_t1	K10522	61.4	146.6	2.1e-42	diablo
890_LINAN_t1	K11652	491.3	777	1.1e-233	actin-like_protein_6B
892_LINAN_t1	K10284	117.17	393	4.4e-117	F-box_and_leucine-rich_repeat_protein_18
896_LINAN_t2	K00280	348.97	433.1	3.4e-129	lysyl_oxidase-like_protein_2/3/4_[EC:1.4.3.-]
896_LINAN_t1	K00280	348.97	432.1	6.8e-129	lysyl_oxidase-like_protein_2/3/4_[EC:1.4.3.-]
897_LINAN_t1	K19949	2412	2980.4	0	otoferlin
897_LINAN_t2	K19949	2412	2991.2	0	otoferlin
898_LINAN_t1	K21842	61.83	811.5	2e-243	protein_EFR3
898_LINAN_t2	K21842	61.83	811.2	2.4e-243	protein_EFR3
898_LINAN_t3	K21842	61.83	806.3	7.2e-242	protein_EFR3
900_LINAN_t1	K09291	162.63	1660	0	nucleoprotein_TPR
901_LINAN_t1	K18629	357.97	653.2	4.6e-196	tektin-2
903_LINAN_t1	K01519	49.97	263.4	4.6e-78	XTP/dITP_diphosphohydrolase_[EC:3.6.1.66]
904_LINAN_t1	K24635	191.8	656.2	4.8e-197	SET_and_MYND_domain-containing_protein_5_[EC:2.1.1.-]
910_LINAN_t1	K14407	135.07	491.3	7.7e-147	cleavage_stimulation_factor_subunit_2
910_LINAN_t2	K14407	135.07	492.4	3.6e-147	cleavage_stimulation_factor_subunit_2
911_LINAN_t1	K22138	85.93	200.9	6.2e-59	mitochondrial_pyruvate_carrier_1
917_LINAN_t1	K14574	81.4	438.6	4.9e-131	ribosome_maturation_protein_SDO1
918_LINAN_t1	K00869	152.93	413.1	2.9e-123	mevalonate_kinase_[EC:2.7.1.36]
919_LINAN_t1	K00798	33.77	278.5	9.8e-83	cob(I)alamin_adenosyltransferase_[EC:2.5.1.17]
922_LINAN_t1	K04646	532.1	3230.6	0	clathrin_heavy_chain
922_LINAN_t2	K04646	532.1	3234.6	0	clathrin_heavy_chain
924_LINAN_t1	K10408	2875.73	4918.3	0	dynein_axonemal_heavy_chain
931_LINAN_t1	K11502	243.7	926.5	4.8e-278	centromere_protein_J
931_LINAN_t2	K11502	243.7	925	1.4e-277	centromere_protein_J
934_LINAN_t1	K11859	373.03	792.1	1.2e-237	tumor_necrosis_factor,_alpha-induced_protein_3_[EC:3.4.19.12]
935_LINAN_t1	K19176	406.67	815.2	1.1e-244	fatty_acid_amide_hydrolase_2_[EC:3.5.1.99]
937_LINAN_t1	K09085	173.87	183.6	1.7e-53	class_B_basic_helix-loop-helix_protein_1/6/7
938_LINAN_t1	K14165	160.87	170.8	7e-50	atypical_dual_specificity_phosphatase_[EC:3.1.3.16_3.1.3.48]
939_LINAN_t1	K14305	120.9	475.4	2.4e-142	nuclear_pore_complex_protein_Nup43
939_LINAN_t2	K14305	120.9	472	2.7e-141	nuclear_pore_complex_protein_Nup43
940_LINAN_t1	K06013	125.8	654.9	3.1e-196	STE24_endopeptidase_[EC:3.4.24.84]
941_LINAN_t1	K18533	404.37	2554	0	adenylate/nucleoside-diphosphate_kinase_[EC:2.7.4.3_2.7.4.6]
941_LINAN_t2	K18533	404.37	2553.5	0	adenylate/nucleoside-diphosphate_kinase_[EC:2.7.4.3_2.7.4.6]
941_LINAN_t3	K18533	404.37	2558.9	0	adenylate/nucleoside-diphosphate_kinase_[EC:2.7.4.3_2.7.4.6]
941_LINAN_t4	K18533	404.37	2555.8	0	adenylate/nucleoside-diphosphate_kinase_[EC:2.7.4.3_2.7.4.6]
945_LINAN_t1	K14719	336.13	513.1	2e-153	solute_carrier_family_39_(zinc_transporter),_member_13
945_LINAN_t2	K14719	336.13	508.4	5.5e-152	solute_carrier_family_39_(zinc_transporter),_member_13
951_LINAN_t1	K26390	245.43	265.8	9.7e-79	tumor_necrosis_factor_alpha-induced_protein_8
952_LINAN_t1	K19873	101.73	613.4	6.4e-184	fukutin-related_protein_[EC:2.7.8.-]
956_LINAN_t1	K11851	290.67	509.8	1.4e-152	ubiquitin_carboxyl-terminal_hydrolase_30_[EC:3.4.19.12]
957_LINAN_t1	K04442	510.83	709.9	6e-213	mitogen-activated_protein_kinase-activated_protein_kinase_5_[EC:2.7.11.1]
957_LINAN_t2	K04442	510.83	711.9	1.5e-213	mitogen-activated_protein_kinase-activated_protein_kinase_5_[EC:2.7.11.1]
958_LINAN_t1	K07851	254.77	295.2	1.2e-87	Ras-like_protein_family_member_10B
959_LINAN_t1	K12354	451.87	497.6	7.4e-149	ectonucleotide_pyrophosphatase/phosphodiesterase_family_member_7_[EC:3.1.4.12]
960_LINAN_t1	K15027	205	710.9	2.5e-213	translation_initiation_factor_2D
962_LINAN_t1	K11421	557.63	1217.6	0	[histone_H3]-N6,N6-dimethyl-lysine9_N-methyltransferase_[EC:2.1.1.366]
962_LINAN_t1	K08826	527.5	1190	0	homeodomain_interacting_protein_kinase_[EC:2.7.11.1]
965_LINAN_t1	K11471	177.17	619.6	3.3e-185	additional_sex_combs-like_protein
966_LINAN_t1	K24734	343.63	1009.9	3.9e-303	NACHT_domain-_and_WD_repeat-containing_protein
966_LINAN_t2	K24734	343.63	1009.9	3.9e-303	NACHT_domain-_and_WD_repeat-containing_protein
967_LINAN_t1	K10423	306.23	857.5	1.4e-257	CAP-Gly_domain-containing_linker_protein_3/4
968_LINAN_t1	K11877	59.37	136.5	1.6e-39	proteasome_assembly_chaperone_3
969_LINAN_t1	K05129	718.2	907.6	2.2e-272	muscle,_skeletal,_receptor_tyrosine_kinase_[EC:2.7.10.1]
972_LINAN_t1	K09562	166.5	312.5	9.2e-93	hsp70-interacting_protein
974_LINAN_t2	K26162	694.17	2230.6	0	MAP_kinase-activating_death_domain_protein
974_LINAN_t1	K26162	694.17	2171.7	0	MAP_kinase-activating_death_domain_protein
974_LINAN_t3	K26162	694.17	2182.9	0	MAP_kinase-activating_death_domain_protein
975_LINAN_t1	K06981	116.6	303.1	3.3e-90	isopentenyl_phosphate_kinase_[EC:2.7.4.26]
976_LINAN_t1	K24175	210.03	565.4	1.5e-169	MFS_transporter,_MFS_domain-containing_protein_family,_molybdate-anion_transporter
977_LINAN_t1	K03439	62.67	285.5	1.7e-84	tRNA_(guanine-N7-)-methyltransferase_[EC:2.1.1.33]
990_LINAN_t1	K10085	658.33	985.3	2.3e-296	ER_degradation_enhancer,_mannosidase_alpha-like_2
990_LINAN_t2	K10085	658.33	986.5	1e-296	ER_degradation_enhancer,_mannosidase_alpha-like_2
991_LINAN_t1	K02947	206.53	292.1	9.3e-87	small_subunit_ribosomal_protein_S10e
992_LINAN_t1	K10249	390.23	401.9	3.9e-120	elongation_of_very_long_chain_fatty_acids_protein_4_[EC:2.3.1.199]
993_LINAN_t1	K10249	390.23	411.6	4.4e-123	elongation_of_very_long_chain_fatty_acids_protein_4_[EC:2.3.1.199]
994_LINAN_t1	K12859	74.37	344.5	4.2e-103	U5_snRNP_protein,_DIM1_family
995_LINAN_t1	K03953	199.4	351.1	1.5e-104	NADH_dehydrogenase_(ubiquinone)_1_alpha_subcomplex_subunit_9
996_LINAN_t1	K17580	133.47	829	6.6e-249	cancer_susceptibility_candidate_protein_1
998_LINAN_t1	K21956	270.53	303.5	3.7e-90	DNA_damage-regulated_autophagy_modulator_protein_2
998_LINAN_t2	K21956	270.53	276.8	4.5e-82	DNA_damage-regulated_autophagy_modulator_protein_2
999_LINAN_t1	K22765	89.83	294.5	2.5e-87	transmembrane_protein_237
1000_LINAN_t1	K03963	34.37	145.2	5.5e-42	NADH_dehydrogenase_(ubiquinone)_1_beta_subcomplex_subunit_7
1001_LINAN_t1	K25531	153.27	241.7	1.2e-71	sperm_axonemal_maintenance_protein_CFAP97D1
1001_LINAN_t2	K25531	153.27	256.8	3e-76	sperm_axonemal_maintenance_protein_CFAP97D1
1003_LINAN_t1	K05291	31.97	547.8	7e-164	GPI-anchor_transamidase_subunit_S
1006_LINAN_t1	K08269	402.1	791.8	1.7e-237	serine/threonine-protein_kinase_ULK2_[EC:2.7.11.1]
1006_LINAN_t2	K08269	402.1	768.2	2.3e-230	serine/threonine-protein_kinase_ULK2_[EC:2.7.11.1]
1006_LINAN_t3	K08269	402.1	763.4	6.7e-229	serine/threonine-protein_kinase_ULK2_[EC:2.7.11.1]
1006_LINAN_t4	K08269	402.1	733.3	8e-220	serine/threonine-protein_kinase_ULK2_[EC:2.7.11.1]
1007_LINAN_t1	K16518	248.4	513	3.2e-153	A-kinase_anchor_protein_1,_mitochondrial
1007_LINAN_t2	K16518	248.4	516.1	3.6e-154	A-kinase_anchor_protein_1,_mitochondrial
1008_LINAN_t1	K13675	205.6	679.5	5e-204	UDP-glucose:O-linked_fucose_beta-1,3-glucosyltransferase_[EC:2.4.1.-]
1010_LINAN_t1	K01021	95.67	557.7	3.4e-167	protein-tyrosine_sulfotransferase_[EC:2.8.2.20]
1013_LINAN_t1	K01755	179	777.6	2.6e-233	argininosuccinate_lyase_[EC:4.3.2.1]
1014_LINAN_t1	K26125	170.63	1186.2	0	protein_MMS22-like
1023_LINAN_t1	K18484	288.67	299.2	7.3e-89	myogenic_factor_5
1028_LINAN_t1	K05402	129.83	421.3	4.5e-126	toll-interacting_protein
1028_LINAN_t2	K05402	129.83	416.1	1.7e-124	toll-interacting_protein
1028_LINAN_t3	K05402	129.83	405.4	3e-121	toll-interacting_protein
1029_LINAN_t1	K23863	97.43	273.9	4.5e-81	osteopetrosis-associated_transmembrane_protein_1_(chloride_channel_7_beta_subunit)
1030_LINAN_t1	K17410	94.03	262.2	2.3e-77	small_subunit_ribosomal_protein_S31
1031_LINAN_t1	K13345	124.1	390.6	2.3e-116	peroxin-12
1032_LINAN_t2	K12392	978.63	1672.1	0	AP-1_complex_subunit_beta-1
1032_LINAN_t1	K12392	978.63	1670.9	0	AP-1_complex_subunit_beta-1
1033_LINAN_t1	K10718	151.27	236.4	9.4e-70	juvenile_hormone-III_synthase_[EC:2.1.1.325]
1034_LINAN_t1	K10859	237.23	353	3.2e-105	DNA_oxidative_demethylase_[EC:1.14.11.33]
1034_LINAN_t2	K10859	237.23	348.6	7.2e-104	DNA_oxidative_demethylase_[EC:1.14.11.33]
1035_LINAN_t1	K11124	325.83	1489.6	0	protein_SMG6_[EC:3.1.-.-]
1036_LINAN_t1	K11844	306.97	748.2	3.1e-224	ubiquitin_carboxyl-terminal_hydrolase_16/45_[EC:3.4.19.12]
1037_LINAN_t1	K02842	786.47	836.9	2.9e-251	frizzled_9/10
1038_LINAN_t1	K21435	255.23	655.5	2.5e-196	ankyrin_repeat_domain-containing_protein_6
1038_LINAN_t1	K06867	99.8	108.3	7.5e-31	uncharacterized_protein
1039_LINAN_t1	K00626	349.7	638.4	2.1e-191	acetyl-CoA_C-acetyltransferase_[EC:2.3.1.9]
1040_LINAN_t1	K02358	352.57	710.4	3.5e-213	elongation_factor_Tu
1040_LINAN_t2	K02358	352.57	710.5	3.3e-213	elongation_factor_Tu
1041_LINAN_t1	K03537	45.77	135.7	2.7e-39	ribonuclease_P/MRP_protein_subunit_POP5_[EC:3.1.26.5]
1041_LINAN_t2	K03537	45.77	122	4.1e-35	ribonuclease_P/MRP_protein_subunit_POP5_[EC:3.1.26.5]
1045_LINAN_t1	K20302	86.37	348.6	5.7e-104	trafficking_protein_particle_complex_subunit_3
1048_LINAN_t1	K16533	393.17	2726.3	0	centrosomal_protein_CEP290
1049_LINAN_t1	K24522	514.83	1031.7	0	kielin/chordin-like_protein
1049_LINAN_t1	K00505	172.37	174	8.6e-51	tyrosinase_[EC:1.14.18.1]
1053_LINAN_t1	K07555	92.67	287.9	2.2e-85	ATP_synthase_mitochondrial_F1_complex_assembly_factor_1
1054_LINAN_t1	K15336	259.43	538.7	2.9e-161	tRNA_(cytosine38-C5)-methyltransferase_[EC:2.1.1.204]
1055_LINAN_t1	K06978	233	444.7	9.7e-133	uncharacterized_protein
1055_LINAN_t3	K08963	367.43	564.6	3.9e-169	methylthioribose-1-phosphate_isomerase_[EC:5.3.1.23]
1055_LINAN_t3	K06978	233	447.3	1.6e-133	uncharacterized_protein
1055_LINAN_t2	K08963	367.43	567.1	7.1e-170	methylthioribose-1-phosphate_isomerase_[EC:5.3.1.23]
1055_LINAN_t2	K00899	269.43	269.9	8e-80	5-methylthioribose_kinase_[EC:2.7.1.100]
1056_LINAN_t1	K26266	238.3	242.8	2.2e-71	sterile_alpha_motif_domain-containing_protein_1
1060_LINAN_t1	K04648	335.33	1530.2	0	dynactin_1
1060_LINAN_t2	K04648	335.33	1533.5	0	dynactin_1
1060_LINAN_t3	K04648	335.33	1528.4	0	dynactin_1
1064_LINAN_t1	K25701	124.27	256	1.2e-75	MORN_repeat-containing_protein_4
1065_LINAN_t1	K20015	284.4	407.5	3.4e-121	ecdysone-induced_protein_93F,_isoform_B
1065_LINAN_t2	K20015	284.4	407.4	3.7e-121	ecdysone-induced_protein_93F,_isoform_B
1066_LINAN_t1	K06676	87.93	789.1	9.8e-237	condensin_complex_subunit_2
1067_LINAN_t1	K10992	27.57	123.8	1.5e-35	Swi5-dependent_recombination_DNA_repair_protein_1
1070_LINAN_t1	K11791	155.07	595.9	1.6e-178	DDB1-_and_CUL4-associated_factor_15
1071_LINAN_t1	K17921	247.6	564.4	5.8e-169	sorting_nexin-7/30
1072_LINAN_t1	K10250	408.6	418.4	3.1e-125	elongation_of_very_long_chain_fatty_acids_protein_7_[EC:2.3.1.199]
1074_LINAN_t1	K12169	172.23	175.5	2.5e-51	Kip1_ubiquitination-promoting_complex_protein_1_[EC:2.3.2.27]
1075_LINAN_t1	K14568	53.63	400.8	8.5e-120	rRNA_small_subunit_pseudouridine_methyltransferase_Nep1_[EC:2.1.1.260]
1080_LINAN_t1	K07925	295.5	344.9	8.5e-103	Ras-related_protein_Rab-39B
1083_LINAN_t1	K09067	91.4	136.9	1.9e-39	achaete-scute_complex_protein
1085_LINAN_t1	K23851	361.07	1746.7	0	EF-hand_calcium-binding_domain-containing_protein_6
1085_LINAN_t2	K23851	361.07	1718.3	0	EF-hand_calcium-binding_domain-containing_protein_6
1086_LINAN_t1	K14634	153.53	356.4	2.6e-106	fructose-2,6-bisphosphatase_[EC:3.1.3.46]
1086_LINAN_t2	K14634	153.53	335.2	6.8e-100	fructose-2,6-bisphosphatase_[EC:3.1.3.46]
1089_LINAN_t1	K18592	589.83	838.3	7.8e-252	gamma-glutamyltranspeptidase_/_glutathione_hydrolase_/_leukotriene-C4_hydrolase_[EC:2.3.2.2_3.4.19.13_3.4.19.14]
1090_LINAN_t1	K18592	589.83	833.3	2.5e-250	gamma-glutamyltranspeptidase_/_glutathione_hydrolase_/_leukotriene-C4_hydrolase_[EC:2.3.2.2_3.4.19.13_3.4.19.14]
1092_LINAN_t1	K18592	589.83	822.9	3.5e-247	gamma-glutamyltranspeptidase_/_glutathione_hydrolase_/_leukotriene-C4_hydrolase_[EC:2.3.2.2_3.4.19.13_3.4.19.14]
1094_LINAN_t1	K00306	317.57	415.7	5.4e-124	sarcosine_oxidase_/_L-pipecolate_oxidase_[EC:1.5.3.1_1.5.3.7]
1095_LINAN_t1	K00306	317.57	363.7	3.1e-108	sarcosine_oxidase_/_L-pipecolate_oxidase_[EC:1.5.3.1_1.5.3.7]
1095_LINAN_t2	K00306	317.57	349.2	7.3e-104	sarcosine_oxidase_/_L-pipecolate_oxidase_[EC:1.5.3.1_1.5.3.7]
1096_LINAN_t1	K18592	589.83	773.5	3e-232	gamma-glutamyltranspeptidase_/_glutathione_hydrolase_/_leukotriene-C4_hydrolase_[EC:2.3.2.2_3.4.19.13_3.4.19.14]
1097_LINAN_t1	K00306	317.57	433.6	2e-129	sarcosine_oxidase_/_L-pipecolate_oxidase_[EC:1.5.3.1_1.5.3.7]
1099_LINAN_t1	K25591	78.1	203.4	1.1e-59	U7_snRNA-associated_Sm-like_protein_LSm10
1100_LINAN_t1	K00868	136.47	448	5.5e-134	pyridoxine_kinase_[EC:2.7.1.35]
1100_LINAN_t2	K00868	136.47	392.9	3.1e-117	pyridoxine_kinase_[EC:2.7.1.35]
1101_LINAN_t1	K25939	422.97	487.4	9.4e-146	4-oxoproline_reductase_[EC:1.1.1.104]
1101_LINAN_t1	K18335	357.97	404.2	3.1e-121	2-dehydro-3-deoxy-L-fuconate_4-dehydrogenase_[EC:1.1.1.434]
1102_LINAN_t1	K01230	619.97	765.7	7.3e-230	mannosyl-oligosaccharide_alpha-1,2-mannosidase_[EC:3.2.1.113]
1103_LINAN_t1	K23718	216.93	635.1	3.4e-190	protein_SON
1104_LINAN_t2	K22422	87.9	513.4	1.5e-153	protein_downstream_neighbor_of_Son
1104_LINAN_t1	K22422	87.9	513.8	1.1e-153	protein_downstream_neighbor_of_Son
1108_LINAN_t1	K09422	178.6	180.1	7.7e-53	transcription_factor_MYB,_plant
1108_LINAN_t2	K09422	178.6	179.3	1.3e-52	transcription_factor_MYB,_plant
1109_LINAN_t1	K24029	146.73	640.4	4.8e-192	prolyl_3-hydroxylase_/prolyl_3,4-dihydroxylase_[EC:1.14.11.-]
1112_LINAN_t1	K24174	177.97	427.8	1.1e-127	N(6)-adenine-specific_DNA_methyltransferase_[EC:2.1.1.72]
1115_LINAN_t1	K01764	41.47	383.5	3.4e-114	cytochrome_c_heme-lyase_[EC:4.4.1.17]
1116_LINAN_t1	K03875	189.37	418.4	6.8e-125	F-box_and_leucine-rich_repeat_protein_1_(S-phase_kinase-associated_protein_2)
1118_LINAN_t1	K07827	354.1	396.9	2.6e-118	GTPase_KRas
1120_LINAN_t1	K19521	719.87	867.3	4.3e-260	regulatory_factor_X_6
1121_LINAN_t1	K19521	719.87	1057.9	0	regulatory_factor_X_6
1122_LINAN_t1	K17199	269.2	460.8	1.5e-137	Ras_and_EF-hand_domain-containing_protein
1122_LINAN_t3	K17199	269.2	584.3	7e-175	Ras_and_EF-hand_domain-containing_protein
1124_LINAN_t1	K05906	136.13	529	2e-158	prenylcysteine_oxidase_/_farnesylcysteine_lyase_[EC:1.8.3.5_1.8.3.6]
1124_LINAN_t2	K05906	136.13	507.1	8.8e-152	prenylcysteine_oxidase_/_farnesylcysteine_lyase_[EC:1.8.3.5_1.8.3.6]
1127_LINAN_t1	K19938	598.97	816.5	3.8e-245	rabphilin-3A
1129_LINAN_t1	K08202	591.2	592.3	2.1e-177	MFS_transporter,_OCT_family,_solute_carrier_family_22_(organic_cation_transporter),_member_4/5
1130_LINAN_t1	K12856	1370.67	4909.6	0	pre-mRNA-processing_factor_8
1131_LINAN_t1	K08470	113.23	338.3	1.6e-100	ocular_albinism_type_1_protein
1132_LINAN_t1	K16452	55.4	173.2	2e-50	coiled-coil_domain-containing_protein_92
1132_LINAN_t2	K16452	55.4	186.6	1.7e-54	coiled-coil_domain-containing_protein_92
1133_LINAN_t1	K06058	105.27	405.3	9.6e-121	deltex_[EC:2.3.2.27]
1135_LINAN_t1	K25174	116.27	585.9	2.2e-175	E3_ubiquitin-protein_ligase_RNF220_[EC:2.3.2.27]
1135_LINAN_t2	K25174	116.27	586.3	1.7e-175	E3_ubiquitin-protein_ligase_RNF220_[EC:2.3.2.27]
1135_LINAN_t3	K25174	116.27	589.5	1.8e-176	E3_ubiquitin-protein_ligase_RNF220_[EC:2.3.2.27]
1136_LINAN_t1	K05691	328.2	1635.5	0	catenin_alpha
1136_LINAN_t2	K05691	328.2	1644	0	catenin_alpha
1137_LINAN_t1	K15263	42.03	303.1	5.8e-90	cell_growth-regulating_nucleolar_protein
1138_LINAN_t1	K24876	152.3	200.1	1.9e-58	homeobox_protein_notochord
1139_LINAN_t1	K24876	152.3	202.4	3.9e-59	homeobox_protein_notochord
1139_LINAN_t2	K24876	152.3	201.1	9.8e-59	homeobox_protein_notochord
1140_LINAN_t1	K23503	375.17	570	5.4e-171	sideroflexin-5
1141_LINAN_t1	K09317	142.63	278.3	3.4e-82	homeobox_protein_EMX
1145_LINAN_t1	K14312	197.37	1636.6	0	nuclear_pore_complex_protein_Nup155
1145_LINAN_t2	K14312	197.37	1584.3	0	nuclear_pore_complex_protein_Nup155
1147_LINAN_t1	K17866	245.7	698	2.9e-209	diphthamide_biosynthesis_protein_2
1148_LINAN_t1	K06674	642.53	1830.3	0	structural_maintenance_of_chromosome_2
1155_LINAN_t1	K04984	456.97	1147.9	0	transient_receptor_potential_cation_channel_subfamily_A_member_1
1155_LINAN_t1	K06867	99.8	106.2	3.4e-30	uncharacterized_protein
1155_LINAN_t2	K04984	456.97	1147.6	0	transient_receptor_potential_cation_channel_subfamily_A_member_1
1155_LINAN_t2	K06867	99.8	106	3.8e-30	uncharacterized_protein
1156_LINAN_t1	K17885	87.5	326.4	2.8e-97	mitochondrial_carrier
1157_LINAN_t1	K20307	167.17	911.6	1.4e-273	trafficking_protein_particle_complex_subunit_10
1167_LINAN_t1	K20840	365.7	391.1	1.7e-116	MFS_transporter,_PCFT/HCP_family,_solute_carrier_family_46,_member_3
1168_LINAN_t1	K19026	260.4	1497	0	spatacsin
1175_LINAN_t1	K23611	201.13	582.7	2.6e-174	guanine_nucleotide_exchange_protein_SMCR8
1180_LINAN_t1	K00774	196.97	422.1	5.2e-126	poly_[ADP-ribose]_polymerase_16_[EC:2.4.2.30]
1181_LINAN_t1	K10571	218.53	886.8	1.6e-266	de-etiolated-1
1182_LINAN_t1	K12886	268.8	372.5	5.5e-111	heterogeneous_nuclear_ribonucleoprotein_K
1185_LINAN_t1	K15210	53.33	378.1	1.3e-112	snRNA-activating_protein_complex_subunit_3
1187_LINAN_t1	K12880	183.47	545.2	1.7e-163	THO_complex_subunit_3
1188_LINAN_t1	K11546	85.27	182.8	1.9e-53	polyamine-modulated_factor_1
1190_LINAN_t1	K16582	648.6	1000.4	1.3e-300	tubulin_polyglutamylase_TTLL6/13_[EC:6.3.2.61]
1190_LINAN_t2	K16582	648.6	1000.6	1.2e-300	tubulin_polyglutamylase_TTLL6/13_[EC:6.3.2.61]
1198_LINAN_t1	K20099	1097	1318.4	0	ATP-dependent_RNA_helicase_YTHDC2_[EC:3.6.4.13]
1199_LINAN_t1	K19758	116.4	581.1	5.8e-174	dynein_axonemal_assembly_factor_4
1200_LINAN_t1	K26392	278.1	599.7	8.6e-180	stomatin-like_protein_2
1200_LINAN_t2	K26392	278.1	598.9	1.4e-179	stomatin-like_protein_2
1201_LINAN_t1	K00471	415.4	460.8	1.1e-137	gamma-butyrobetaine_dioxygenase_[EC:1.14.11.1]
1206_LINAN_t1	K07119	324.23	541.1	2.6e-162	prostaglandin_reductase_3_[EC:1.3.1.48]
1207_LINAN_t1	K23437	641.13	1121.2	0	cytosolic_carboxypeptidase_protein_2/3_[EC:3.4.17.-]
1212_LINAN_t1	K17088	633.8	800.5	1.1e-240	cytochrome_P450_family_10
1213_LINAN_t1	K05312	664.63	729	4.3e-219	nicotinic_acetylcholine_receptor,_invertebrate
1214_LINAN_t2	K05312	664.63	702.4	5.1e-211	nicotinic_acetylcholine_receptor,_invertebrate
1214_LINAN_t1	K05312	664.63	705.4	6.1e-212	nicotinic_acetylcholine_receptor,_invertebrate
1215_LINAN_t1	K05312	664.63	706.7	2.6e-212	nicotinic_acetylcholine_receptor,_invertebrate
1219_LINAN_t2	K05312	664.63	728.4	6.7e-219	nicotinic_acetylcholine_receptor,_invertebrate
1222_LINAN_t1	K03454	203	564.8	4e-169	solute_carrier_family_25,_member_46
1227_LINAN_t1	K00856	108.97	505.3	1.9e-151	adenosine_kinase_[EC:2.7.1.20]
1228_LINAN_t1	K02895	55.73	110.5	1.9e-31	large_subunit_ribosomal_protein_L24
1229_LINAN_t1	K25165	1348.23	2114.1	0	helicase_with_zinc_finger_domain_2_[EC:3.6.4.-]
1230_LINAN_t1	K13096	101.57	480.1	2.1e-143	splicing_factor_4
1230_LINAN_t2	K13096	101.57	450.2	2.5e-134	splicing_factor_4
1232_LINAN_t1	K05766	352.6	891.7	1.2e-267	protein_phosphatase_slingshot_[EC:3.1.3.16_3.1.3.48]
1235_LINAN_t1	K00029	289.27	958.8	2.4e-288	malate_dehydrogenase_(oxaloacetate-decarboxylating)(NADP+)_[EC:1.1.1.40]
1236_LINAN_t1	K25550	95.87	182.5	7.6e-54	c-Myc-binding_protein
1237_LINAN_t1	K04728	808.33	2546.2	0	serine-protein_kinase_ATM_[EC:2.7.11.1]
1242_LINAN_t1	K21138	259.27	320.6	1.6e-95	guanosine-3',5'-bis(diphosphate)_3'-pyrophosphohydrolase_[EC:3.1.7.2]
1247_LINAN_t1	K07106	203.37	218	4.5e-64	N-acetylmuramic_acid_6-phosphate_etherase_[EC:4.2.1.126]
1248_LINAN_t1	K08892	749.1	900.9	5.7e-271	fyn-related_kinase_[EC:2.7.10.2]
1249_LINAN_t1	K12878	140.63	727.6	3.1e-218	THO_complex_subunit_1
1250_LINAN_t1	K15277	231.43	519.1	1.4e-155	solute_carrier_family_35_(adenosine_3'-phospho_5'-phosphosulfate_transporter),_member_B3
1256_LINAN_t1	K07249	971.8	978	9.3e-294	retinal_dehydrogenase_[EC:1.2.1.36]
1256_LINAN_t1	K00128	568.17	698.4	1.2e-209	aldehyde_dehydrogenase_(NAD+)_[EC:1.2.1.3]
1257_LINAN_t1	K10356	898.93	1406.6	0	myosin_I
1258_LINAN_t1	K03937	54.37	216.2	1.1e-63	NADH_dehydrogenase_(ubiquinone)_Fe-S_protein_4
1259_LINAN_t1	K04661	289.87	391.5	6.9e-117	follistatin
1260_LINAN_t1	K13094	102.67	103.6	2.2e-29	RNA-binding_protein_5/10
1261_LINAN_t1	K15258	188.17	791.8	1.2e-237	poly_[ADP-ribose]_polymerase_6/8_[EC:2.4.2.30]
1263_LINAN_t1	K03008	96.33	223.2	3.2e-66	DNA-directed_RNA_polymerase_II_subunit_RPB11
1264_LINAN_t1	K20182	587.6	876.2	3.2e-263	vacuolar_protein_sorting-associated_protein_33A
1269_LINAN_t1	K09115	126.77	259.2	2.5e-76	MAX-binding_protein
1272_LINAN_t1	K24135	158.97	827.5	3.1e-248	MORC_family_CW-type_zinc_finger_protein
1272_LINAN_t2	K24135	158.97	825.9	9.5e-248	MORC_family_CW-type_zinc_finger_protein
1273_LINAN_t1	K10180	420.87	441.6	1.3e-131	T-box_protein_6
1277_LINAN_t1	K10894	152.03	310.7	3.6e-92	fanconi_anemia_group_G_protein
1278_LINAN_t1	K21421	777.23	848.3	4.8e-255	NADPH_oxidase_2_[EC:1.-.-.-]
1280_LINAN_t1	K16811	241.7	557.5	7.9e-167	trichoplein_keratin_filament-binding_protein
1281_LINAN_t1	K10860	218.1	457.8	4.8e-137	mRNA_N1-methyladenine_demethylase_[EC:1.14.11.54]
1282_LINAN_t1	K20819	43.1	269.5	5.1e-80	BLOC-1_related_complex_subunit_5
1284_LINAN_t1	K19996	108.03	108.8	6.1e-31	phosphatidylinositol_transfer_protein_SFH5
1291_LINAN_t1	K15362	764.9	1168.4	0	fanconi_anemia_group_J_protein_[EC:5.6.2.3]
1293_LINAN_t1	K24550	210.67	1076.4	0	breast_carcinoma-amplified_sequence_3
1295_LINAN_t1	K24086	162	201.3	3.5e-59	translation_initiation_factor_4H
1295_LINAN_t2	K24086	162	257.8	2.3e-76	translation_initiation_factor_4H
1296_LINAN_t1	K02331	160.73	804.6	3.5e-241	DNA_polymerase_phi_[EC:2.7.7.7]
1297_LINAN_t1	K07253	103.4	130.5	1e-37	phenylpyruvate_tautomerase_[EC:5.3.2.1]
1300_LINAN_t1	K17778	83.8	117.3	1.5e-33	mitochondrial_import_inner_membrane_translocase_subunit_TIM10
1301_LINAN_t1	K17973	111.87	877.1	3.8e-263	N-terminal_acetyltransferase_B_complex_non-catalytic_subunit
1302_LINAN_t2	K14556	328.17	1351.1	0	U3_small_nucleolar_RNA-associated_protein_12
1307_LINAN_t1	K16729	500	504.7	4.3e-151	cysteine_and_histidine-rich_domain-containing_protein
1309_LINAN_t1	K13206	42.93	322	1.2e-95	coiled-coil_domain-containing_protein_55
1318_LINAN_t1	K21770	544.6	564.1	5.9e-169	G2/mitotic-specific_cyclin-B2
1318_LINAN_t1	K06627	348.3	350.2	4.2e-104	cyclin-A
1319_LINAN_t1	K26201	326.23	416.4	2.4e-124	FMRFamide_receptor
1328_LINAN_t1	K04209	380.27	462.7	2.6e-138	neuropeptide_F_receptor
1329_LINAN_t1	K12379	158.53	199	2.4e-58	huckebein
1329_LINAN_t2	K12379	158.53	203.6	9.4e-60	huckebein
1330_LINAN_t1	K04210	360	500.9	6.8e-150	G_protein-coupled_receptor_83
1331_LINAN_t1	K01754	269.43	343.6	4.9e-102	threonine_dehydratase_[EC:4.3.1.19]
1333_LINAN_t1	K11968	424.23	637	7.4e-191	ariadne-1_[EC:2.3.2.31]
1336_LINAN_t1	K14564	532.43	906.7	3.6e-272	nucleolar_protein_56
1337_LINAN_t1	K11470	260.1	297.7	1.9e-88	polycomb_group_RING_finger_protein_6
1338_LINAN_t1	K15053	153.67	406.5	3.2e-121	charged_multivesicular_body_protein_7
1343_LINAN_t1	K08546	484.13	610.8	4.3e-183	nuclear_receptor_subfamily_2_group_E_member_3
1344_LINAN_t1	K05648	1814.1	1832.4	0	ATP-binding_cassette,_subfamily_A_(ABC1),_member_5
1345_LINAN_t1	K24732	296.83	366.2	3.3e-109	guanine_nucleotide-binding_protein_subunit_beta-like_protein_1
1350_LINAN_t2	K14688	429.93	564	3.8e-169	solute_carrier_family_30_(zinc_transporter),_member_1
1350_LINAN_t1	K14688	429.93	550	6.9e-165	solute_carrier_family_30_(zinc_transporter),_member_1
1354_LINAN_t1	K24511	380.03	686.6	1e-205	von_Willebrand_factor_A_domain-containing_protein_7
1357_LINAN_t1	K24752	180.93	917.8	1.2e-275	WD_repeat-containing_protein_70
1358_LINAN_t1	K03843	198.67	664.9	1.4e-199	alpha-1,3/alpha-1,6-mannosyltransferase_[EC:2.4.1.132_2.4.1.257]
1359_LINAN_t1	K19511	731.7	775.7	8.1e-233	peroxidase_[EC:1.11.1.7]
1365_LINAN_t1	K01881	163.23	361.4	1.5e-107	prolyl-tRNA_synthetase_[EC:6.1.1.15]
1366_LINAN_t1	K03754	203.5	535.9	1.1e-160	translation_initiation_factor_eIF-2B_subunit_beta
1368_LINAN_t1	K13199	215.8	219.2	2.2e-64	plasminogen_activator_inhibitor_1_RNA-binding_protein
1369_LINAN_t1	K13862	613.3	972.4	2.9e-292	solute_carrier_family_4_(sodium_borate_transporter),_member_11
1370_LINAN_t1	K20042	694.67	1086.9	0	F-BAR_domain_only_protein
1370_LINAN_t2	K20042	694.67	1088.6	0	F-BAR_domain_only_protein
1372_LINAN_t1	K14820	107.2	503.8	7.8e-151	ribosome_biogenesis_protein_BRX1
1373_LINAN_t1	K14322	150.33	386.5	2.9e-115	polyadenylate-binding_protein-interacting_protein_1
1374_LINAN_t1	K11647	1566	2328.1	0	SWI/SNF-related_matrix-associated_actin-dependent_regulator_of_chromatin_subfamily_A_member_2/4_[EC:5.6.2.-]
1374_LINAN_t2	K11647	1566	2342.2	0	SWI/SNF-related_matrix-associated_actin-dependent_regulator_of_chromatin_subfamily_A_member_2/4_[EC:5.6.2.-]
1377_LINAN_t1	K10448	598.63	632.6	2.2e-189	kelch-like_protein_10
1382_LINAN_t1	K19538	147.83	391	2.4e-116	retinitis_pigmentosa_1
1384_LINAN_t2	K03246	203.53	456.4	1.4e-136	translation_initiation_factor_3_subunit_I
1384_LINAN_t1	K03246	203.53	611.5	1.2e-183	translation_initiation_factor_3_subunit_I
1387_LINAN_t1	K12877	64.73	340.7	4.7e-102	protein_mago_nashi
1388_LINAN_t1	K13124	274.27	492.8	7.6e-148	mitogen-activated_protein_kinase_organizer_1
1394_LINAN_t1	K06234	247.07	396.8	8e-119	Ras-related_protein_Rab-23
1395_LINAN_t1	K09191	175	313.1	1.1e-92	general_transcription_factor_IIIA
1396_LINAN_t1	K15014	285.9	499	2.5e-149	solute_carrier_family_29_(equilibrative_nucleoside_transporter),_member_1/2/3
1397_LINAN_t1	K18160	71.57	74.8	1.5e-20	NADH_dehydrogenase_[ubiquinone]_1_alpha_subcomplex_assembly_factor_2
1399_LINAN_t1	K13775	219.63	476.4	7.8e-143	citronellol/citronellal_dehydrogenase
1402_LINAN_t2	K20780	333.7	505.6	8.1e-151	mediator_of_DNA_damage_checkpoint_protein_1
1402_LINAN_t1	K20780	333.7	508.5	1.1e-151	mediator_of_DNA_damage_checkpoint_protein_1
1403_LINAN_t1	K09568	180.73	222.9	6.5e-66	FK506-binding_protein_1_[EC:5.2.1.8]
1403_LINAN_t1	K01802	92.47	93.2	4e-26	peptidylprolyl_isomerase_[EC:5.2.1.8]
1404_LINAN_t1	K03938	39.5	53.2	6.1e-14	NADH_dehydrogenase_(ubiquinone)_Fe-S_protein_5
1405_LINAN_t1	K12386	45.47	391.7	1.1e-116	cystinosin
1406_LINAN_t1	K06639	142.47	906.1	4.1e-272	cell_division_cycle_14_[EC:3.1.3.16_3.1.3.48]
1406_LINAN_t2	K06639	142.47	904.9	9.2e-272	cell_division_cycle_14_[EC:3.1.3.16_3.1.3.48]
1406_LINAN_t3	K06639	142.47	903.3	2.8e-271	cell_division_cycle_14_[EC:3.1.3.16_3.1.3.48]
1406_LINAN_t4	K06639	142.47	521.9	5.9e-156	cell_division_cycle_14_[EC:3.1.3.16_3.1.3.48]
1407_LINAN_t1	K05286	174.97	771.9	1.6e-231	GPI_mannosyltransferase_3_[EC:2.4.1.-]
1412_LINAN_t1	K10314	191.37	361.3	1.5e-107	F-box_protein_39
1413_LINAN_t1	K00993	394.5	431.6	5.5e-129	ethanolaminephosphotransferase_[EC:2.7.8.1]
1414_LINAN_t1	K20402	249.07	453.4	2e-135	DEP_domain-containing_mTOR-interacting_protein
1415_LINAN_t1	K11271	46.03	457.9	6.2e-137	sister_chromatid_cohesion_protein_DCC1
1416_LINAN_t1	K14648	86	378.1	1.1e-112	poly(U)-specific_endoribonuclease_[EC:3.1.-.-]
1418_LINAN_t1	K12896	143.87	198.3	3e-58	serine/arginine-rich_splicing_factor_7
1418_LINAN_t2	K12896	143.87	189.4	1.6e-55	serine/arginine-rich_splicing_factor_7
1419_LINAN_t2	K12896	143.87	213.9	5.2e-63	serine/arginine-rich_splicing_factor_7
1419_LINAN_t1	K12896	143.87	251.5	1.7e-74	serine/arginine-rich_splicing_factor_7
1419_LINAN_t3	K12896	143.87	206.1	1.3e-60	serine/arginine-rich_splicing_factor_7
1421_LINAN_t1	K18762	43.7	114.1	1.5e-32	zygote_arrest_protein_1
1422_LINAN_t1	K18762	43.7	119.3	4.2e-34	zygote_arrest_protein_1
1425_LINAN_t1	K05677	788.13	1275.7	0	ATP-binding_cassette,_subfamily_D_(ALD),_member_3_[EC:7.6.2.4]
1428_LINAN_t1	K07298	302.23	654.4	2.9e-196	serine/threonine-protein_kinase_11_[EC:2.7.11.1]
1429_LINAN_t1	K01953	93.67	119.8	2.2e-34	asparagine_synthase_(glutamine-hydrolysing)_[EC:6.3.5.4]
1430_LINAN_t1	K11259	543.47	1201.2	0	2-hydroxyacyl-CoA_lyase_[EC:4.1.2.-]
1437_LINAN_t1	K14462	566.3	582.8	1.7e-174	apolipoprotein_B
1438_LINAN_t1	K01641	220.5	744.9	1.3e-223	hydroxymethylglutaryl-CoA_synthase_[EC:2.3.3.10]
1442_LINAN_t1	K25202	528.53	1376	0	importin-13
1443_LINAN_t1	K10777	446.5	1020.8	0	DNA_ligase_4_[EC:6.5.1.1]
1444_LINAN_t1	K10393	416.87	884.9	8.7e-266	kinesin_family_member_2/24
1445_LINAN_t1	K01758	602.83	748.4	1.1e-224	cystathionine_gamma-lyase_[EC:4.4.1.1]
1445_LINAN_t1	K01760	477.17	524.7	3.8e-157	cysteine-S-conjugate_beta-lyase_[EC:4.4.1.13]
1446_LINAN_t1	K21437	79.13	545.9	2.4e-163	ankyrin_repeat_domain-containing_protein_13
1451_LINAN_t1	K25304	71.07	205.7	1.3e-60	DNA-directed_RNA_polymerase_III_subunit_RPC9
1459_LINAN_t1	K11834	498.13	890.8	1.8e-267	ubiquitin_carboxyl-terminal_hydrolase_44/49_[EC:3.4.19.12]
1460_LINAN_t1	K24818	530.63	808.7	2.2e-242	Rho_family-interacting_cell_polarization_regulator
1460_LINAN_t2	K24818	530.63	789.6	1.2e-236	Rho_family-interacting_cell_polarization_regulator
1461_LINAN_t1	K14313	89.53	323.2	5.5e-96	nuclear_pore_complex_protein_Nup53
1462_LINAN_t1	K20649	162.93	812.3	1.6e-243	Rho_GTPase-activating_protein_39
1463_LINAN_t1	K23338	149.9	344.9	1e-102	glucose-induced_degradation_protein_8
1464_LINAN_t1	K19352	273.7	1860.4	0	coiled-coil_and_C2_domain-containing_protein_2A
1464_LINAN_t2	K19352	273.7	1815.8	0	coiled-coil_and_C2_domain-containing_protein_2A
1467_LINAN_t1	K05504	215.27	237.5	6.9e-70	growth_differentiation_factor_15
1467_LINAN_t1	K04384	220.33	224.9	4.1e-66	transforming_growth_factor_beta,_invertebrate
1469_LINAN_t1	K01196	403.77	2429.6	0	glycogen_debranching_enzyme_[EC:2.4.1.25_3.2.1.33]
1470_LINAN_t1	K13115	125.27	484.8	7e-145	coiled-coil_domain-containing_protein_130
1471_LINAN_t2	K05863	224.37	504	6.4e-151	solute_carrier_family_25_(mitochondrial_adenine_nucleotide_translocator),_member_4/5/6/31
1471_LINAN_t1	K05863	224.37	506.4	1.2e-151	solute_carrier_family_25_(mitochondrial_adenine_nucleotide_translocator),_member_4/5/6/31
1472_LINAN_t1	K05863	224.37	503.6	8.2e-151	solute_carrier_family_25_(mitochondrial_adenine_nucleotide_translocator),_member_4/5/6/31
1473_LINAN_t1	K15283	266.2	386.2	3.2e-115	solute_carrier_family_35,_member_E1
1473_LINAN_t2	K15283	266.2	430.8	9.1e-129	solute_carrier_family_35,_member_E1
1474_LINAN_t1	K19872	157.67	511.6	5.2e-153	fukutin_[EC:2.7.8.-]
1475_LINAN_t1	K05038	968.53	1821.8	0	solute_carrier_family_6_(neurotransmitter_transporter,_glycine)_member_5/9
1475_LINAN_t1	K05036	1167.57	1425.7	0	solute_carrier_family_6_(neurotransmitter_transporter,_dopamine)_member_3
1475_LINAN_t2	K05038	968.53	1741.3	0	solute_carrier_family_6_(neurotransmitter_transporter,_glycine)_member_5/9
1475_LINAN_t2	K05036	1167.57	1364.3	0	solute_carrier_family_6_(neurotransmitter_transporter,_dopamine)_member_3
1475_LINAN_t3	K05038	968.53	1674.9	0	solute_carrier_family_6_(neurotransmitter_transporter,_glycine)_member_5/9
1475_LINAN_t3	K05036	1167.57	1303	0	solute_carrier_family_6_(neurotransmitter_transporter,_dopamine)_member_3
1479_LINAN_t2	K10456	658.37	1014.7	0	kelch-like_protein_19
1479_LINAN_t1	K10456	658.37	1015.4	0	kelch-like_protein_19
1483_LINAN_t1	K00078	259.4	478.9	3.5e-143	dihydrodiol_dehydrogenase_/_D-xylose_1-dehydrogenase_(NADP)_[EC:1.3.1.20_1.1.1.179]
1484_LINAN_t1	K00078	259.4	467.9	7.1e-140	dihydrodiol_dehydrogenase_/_D-xylose_1-dehydrogenase_(NADP)_[EC:1.3.1.20_1.1.1.179]
1485_LINAN_t1	K00078	259.4	453.7	1.4e-135	dihydrodiol_dehydrogenase_/_D-xylose_1-dehydrogenase_(NADP)_[EC:1.3.1.20_1.1.1.179]
1487_LINAN_t2	K09407	186.93	278.3	3.7e-82	forkhead_box_protein_N
1487_LINAN_t1	K09407	186.93	277.8	5.4e-82	forkhead_box_protein_N
1490_LINAN_t1	K05700	309.53	1160	0	vinculin
1490_LINAN_t2	K05700	309.53	1160.1	0	vinculin
1490_LINAN_t3	K05700	309.53	929.8	4.4e-279	vinculin
1490_LINAN_t4	K05700	309.53	1165.4	0	vinculin
1493_LINAN_t1	K14324	44.63	233.7	2.4e-69	histone_deacetylase_complex_subunit_SAP18
1495_LINAN_t1	K13137	216.37	564	3.7e-169	serine-threonine_kinase_receptor-associated_protein
1496_LINAN_t1	K12192	285.1	324.5	8e-97	charged_multivesicular_body_protein_2B
1498_LINAN_t1	K24627	131.73	487.9	7.4e-146	growth_arrest-specific_protein_2
1501_LINAN_t2	K06085	86.57	585.2	2.6e-175	synovial_sarcoma,_X_breakpoint_2_interacting_protein
1501_LINAN_t1	K06085	86.57	576.7	9.8e-173	synovial_sarcoma,_X_breakpoint_2_interacting_protein
1502_LINAN_t1	K15707	78.93	329.4	4.1e-98	E3_ubiquitin-protein_ligase_RNF170_[EC:2.3.2.27]
1503_LINAN_t3	K16536	954.73	1001.5	6.9e-301	protein_HOOK3
1503_LINAN_t1	K16536	954.73	999.3	3.3e-300	protein_HOOK3
1503_LINAN_t2	K16536	954.73	1002.9	2.7e-301	protein_HOOK3
1504_LINAN_t1	K23852	549.6	834.5	1.7e-250	EF-hand_calcium-binding_domain-containing_protein_7
1504_LINAN_t2	K23852	549.6	831	1.9e-249	EF-hand_calcium-binding_domain-containing_protein_7
1504_LINAN_t3	K23852	549.6	825.9	6.5e-248	EF-hand_calcium-binding_domain-containing_protein_7
1505_LINAN_t1	K15176	166.57	1819.1	0	RNA_polymerase-associated_protein_CTR9
1507_LINAN_t2	K00586	283.5	438.5	3.3e-131	diphthine_methyl_ester_synthase_[EC:2.1.1.314]
1507_LINAN_t1	K00586	283.5	566.9	3.5e-170	diphthine_methyl_ester_synthase_[EC:2.1.1.314]
1508_LINAN_t1	K10589	797.63	1183.9	0	ubiquitin-protein_ligase_E3_C_[EC:2.3.2.26]
1528_LINAN_t1	K13335	168.83	446	3.1e-133	peroxin-16
1529_LINAN_t1	K09668	204.33	1226.1	0	glycosyltransferase-like_protein_LARGE_[EC:2.4.2.-_2.4.1.-]
1535_LINAN_t2	K15421	249.5	427.4	1.1e-127	secretion-regulating_guanine_nucleotide_exchange_factor
1535_LINAN_t1	K15421	249.5	443.8	1.1e-132	secretion-regulating_guanine_nucleotide_exchange_factor
1536_LINAN_t3	K08064	51.3	150.9	1.3e-43	nuclear_transcription_factor_Y,_alpha
1536_LINAN_t1	K08064	51.3	152.7	3.6e-44	nuclear_transcription_factor_Y,_alpha
1536_LINAN_t2	K08064	51.3	190.4	1.1e-55	nuclear_transcription_factor_Y,_alpha
1537_LINAN_t1	K24827	96.7	201.3	5.3e-59	sodium_channel_modifier_1
1538_LINAN_t1	K23901	447.67	517.6	8.4e-155	calumenin
1540_LINAN_t1	K04615	326.73	985.1	4.6e-296	gamma-aminobutyric_acid_type_B_receptor
1540_LINAN_t2	K04615	326.73	984.6	6.5e-296	gamma-aminobutyric_acid_type_B_receptor
1540_LINAN_t3	K04615	326.73	916	3.6e-275	gamma-aminobutyric_acid_type_B_receptor
1541_LINAN_t1	K08239	537.7	1523.7	0	UDP-N-acetylglucosamine-lysosomal-enzyme_[EC:2.7.8.17]
1542_LINAN_t1	K24822	802.23	3239.2	0	lipoxygenase_homology_domain-containing_protein_1
1543_LINAN_t1	K15259	255.73	297.2	5.1e-88	poly_[ADP-ribose]_polymerase_7/11/12/13_[EC:2.4.2.30]
1545_LINAN_t1	K22204	642.83	708.7	1.2e-212	bestrophin,_other
1549_LINAN_t1	K19947	292.43	1382.8	0	F-actin_monooxygenase_[EC:1.14.13.225]
1549_LINAN_t4	K19947	292.43	1373.5	0	F-actin_monooxygenase_[EC:1.14.13.225]
1550_LINAN_t1	K12351	121.4	450.7	8.4e-135	sphingomyelin_phosphodiesterase_2_[EC:3.1.4.12]
1551_LINAN_t1	K12493	196.3	639.4	1.9e-191	ADP-ribosylation_factor_GTPase-activating_protein_2/3
1551_LINAN_t2	K12493	196.3	644.8	4.4e-193	ADP-ribosylation_factor_GTPase-activating_protein_2/3
1551_LINAN_t3	K12493	196.3	640.9	6.7e-192	ADP-ribosylation_factor_GTPase-activating_protein_2/3
1551_LINAN_t4	K12493	196.3	633.6	1.1e-189	ADP-ribosylation_factor_GTPase-activating_protein_2/3
1556_LINAN_t1	K02888	32.73	114.8	5.7e-33	large_subunit_ribosomal_protein_L21
1556_LINAN_t2	K02888	32.73	59.2	6.3e-16	large_subunit_ribosomal_protein_L21
1557_LINAN_t1	K15107	321.93	466.3	9.6e-140	solute_carrier_family_25_(mitochondrial_glutamate_transporter),_member_18/22
1558_LINAN_t1	K02150	101.43	359.1	5.9e-107	V-type_H+-transporting_ATPase_subunit_E
1558_LINAN_t2	K02150	101.43	375.1	8.2e-112	V-type_H+-transporting_ATPase_subunit_E
1559_LINAN_t1	K08791	793.3	1348.5	0	serine/threonine-protein_kinase_LATS1/2_[EC:2.7.11.1]
1561_LINAN_t1	K09494	522.53	1061.9	0	T-complex_protein_1_subunit_beta
1563_LINAN_t1	K19907	428.53	504.3	7.1e-151	synaptotagmin-7
1563_LINAN_t2	K19907	428.53	506.2	1.9e-151	synaptotagmin-7
1565_LINAN_t1	K10771	396.97	456.4	2.1e-136	AP_endonuclease_1_[EC:3.1.11.2]
1565_LINAN_t1	K01142	226.27	336.9	4.1e-100	exodeoxyribonuclease_III_[EC:3.1.11.2]
1568_LINAN_t1	K10223	203	245.5	1.1e-72	cholesterol_25-hydroxylase_[EC:1.14.99.38]
1580_LINAN_t3	K17266	143.67	1606.6	0	major_vault_protein
1580_LINAN_t1	K17266	143.67	1610	0	major_vault_protein
1580_LINAN_t2	K17266	143.67	1609.8	0	major_vault_protein
1581_LINAN_t1	K03130	226.2	680	1.1e-203	transcription_initiation_factor_TFIID_subunit_5
1583_LINAN_t1	K02295	398.47	955.3	2.9e-287	cryptochrome
1584_LINAN_t1	K14408	175.6	1029	0	cleavage_stimulation_factor_subunit_3
1584_LINAN_t2	K14408	175.6	843.3	3.9e-253	cleavage_stimulation_factor_subunit_3
1586_LINAN_t1	K18463	70.83	281	1.7e-83	WASH_complex_subunit_CCDC53
1587_LINAN_t1	K15436	550.07	1166.8	0	transportin-3
1593_LINAN_t1	K00161	437.07	447.9	1.1e-133	pyruvate_dehydrogenase_E1_component_alpha_subunit_[EC:1.2.4.1]
1594_LINAN_t1	K14439	608.9	1065.7	0	SWI/SNF-related_matrix-associated_actin-dependent_regulator_of_chromatin_subfamily_A_containing_DEAD/H_box_1_[EC:5.6.2.-]
1594_LINAN_t2	K14439	608.9	1065.7	0	SWI/SNF-related_matrix-associated_actin-dependent_regulator_of_chromatin_subfamily_A_containing_DEAD/H_box_1_[EC:5.6.2.-]
1597_LINAN_t1	K01613	28.17	384.5	1e-114	phosphatidylserine_decarboxylase_[EC:4.1.1.65]
1597_LINAN_t2	K01613	28.17	384.2	1.3e-114	phosphatidylserine_decarboxylase_[EC:4.1.1.65]
1597_LINAN_t3	K01613	28.17	384.3	1.2e-114	phosphatidylserine_decarboxylase_[EC:4.1.1.65]
1598_LINAN_t1	K24069	464.2	1781	0	membrane-associated_phosphatidylinositol_transfer_protein
1599_LINAN_t1	K23732	92.57	527.8	6.5e-158	coiled-coil_domain-containing_protein_63/114
1599_LINAN_t2	K23732	92.57	521.7	4.6e-156	coiled-coil_domain-containing_protein_63/114
1602_LINAN_t1	K00264	2796.87	3540	0	glutamate_synthase_(NADH)_[EC:1.4.1.14]
1602_LINAN_t1	K00265	1957.67	2099.5	0	glutamate_synthase_(NADPH)_large_chain_[EC:1.4.1.13]
1602_LINAN_t1	K00266	510.3	594.2	6.1e-178	glutamate_synthase_(NADPH)_small_chain_[EC:1.4.1.13]
1602_LINAN_t2	K00264	2796.87	3538.6	0	glutamate_synthase_(NADH)_[EC:1.4.1.14]
1602_LINAN_t2	K00265	1957.67	2098.9	0	glutamate_synthase_(NADPH)_large_chain_[EC:1.4.1.13]
1602_LINAN_t2	K00266	510.3	596.3	1.3e-178	glutamate_synthase_(NADPH)_small_chain_[EC:1.4.1.13]
1602_LINAN_t3	K00264	2796.87	3539.1	0	glutamate_synthase_(NADH)_[EC:1.4.1.14]
1602_LINAN_t3	K00265	1957.67	2099.1	0	glutamate_synthase_(NADPH)_large_chain_[EC:1.4.1.13]
1602_LINAN_t3	K00266	510.3	595.8	1.9e-178	glutamate_synthase_(NADPH)_small_chain_[EC:1.4.1.13]
1605_LINAN_t1	K08813	372.5	585.7	1.3e-175	serine/threonine_kinase_33_[EC:2.7.11.1]
1607_LINAN_t1	K02929	26.93	226.7	6.5e-67	large_subunit_ribosomal_protein_L44e
1608_LINAN_t3	K10290	155.6	311	3.4e-92	F-box_protein_3
1608_LINAN_t1	K10290	155.6	396.8	3.3e-118	F-box_protein_3
1608_LINAN_t2	K10290	155.6	423.7	2.4e-126	F-box_protein_3
1609_LINAN_t1	K13207	137.9	369	9.3e-110	CUG-BP-_and_ETR3-like_factor
1609_LINAN_t2	K13207	137.9	368.2	1.7e-109	CUG-BP-_and_ETR3-like_factor
1609_LINAN_t3	K13207	137.9	576.6	1.1e-172	CUG-BP-_and_ETR3-like_factor
1609_LINAN_t4	K13207	137.9	580.1	1e-173	CUG-BP-_and_ETR3-like_factor
1609_LINAN_t5	K13207	137.9	368.9	1.1e-109	CUG-BP-_and_ETR3-like_factor
1612_LINAN_t1	K24427	272.1	760.8	5.3e-228	spondin-1
1614_LINAN_t1	K01867	132.67	451.4	9.5e-135	tryptophanyl-tRNA_synthetase_[EC:6.1.1.2]
1618_LINAN_t1	K20404	418.43	1548.6	0	SEA/GATOR_complex_protein_SEA1/DEPDC5
1618_LINAN_t2	K20404	418.43	1543.9	0	SEA/GATOR_complex_protein_SEA1/DEPDC5
1619_LINAN_t1	K02878	65.6	169.9	1.1e-49	large_subunit_ribosomal_protein_L16
1619_LINAN_t2	K02878	65.6	167.8	4.8e-49	large_subunit_ribosomal_protein_L16
1622_LINAN_t1	K26403	103.87	219.9	7.2e-65	cytosolic_iron-sulfur_assembly_component_2
1626_LINAN_t1	K00819	477.63	808.7	6.4e-243	ornithine--oxo-acid_transaminase_[EC:2.6.1.13]
1626_LINAN_t2	K00819	477.63	807.8	1.2e-242	ornithine--oxo-acid_transaminase_[EC:2.6.1.13]
1629_LINAN_t1	K22070	181.97	243	8.9e-72	ferredoxin-1,_mitochondrial
1630_LINAN_t1	K16794	255.17	725.5	1.5e-217	platelet-activating_factor_acetylhydrolase_IB_subunit_alpha
1631_LINAN_t1	K11393	313.57	511.1	5e-153	U6_snRNA_m6A_methyltransferase_[EC:2.1.1.346]
1632_LINAN_t1	K03255	222.33	1697.4	0	protein_TIF31
1633_LINAN_t1	K18723	95.5	543.2	1.5e-162	nucleoporin_GLE1
1639_LINAN_t1	K04280	291.67	483.3	1e-144	gonadotropin-releasing_hormone_receptor
1641_LINAN_t1	K03426	85.3	383.1	3.4e-114	NAD+_diphosphatase_[EC:3.6.1.22]
1642_LINAN_t1	K10261	245.97	454.2	1e-135	F-box_and_WD-40_domain_protein_2
1645_LINAN_t1	K04352	439.8	1449	0	Ras_GTPase-activating_protein_1
1646_LINAN_t1	K11373	304.83	1596.8	0	elongator_complex_protein_1
1647_LINAN_t1	K19589	157.57	295.9	6e-88	release_factor_glutamine_methyltransferase_[EC:2.1.1.297]
1649_LINAN_t1	K07767	451.77	600.4	8.1e-180	katanin_p60_ATPase-containing_subunit_A1_[EC:5.6.1.1]
1650_LINAN_t1	K16890	227.57	495.7	3.1e-148	cation_channel_sperm-associated_protein_2
1651_LINAN_t1	K07369	173.53	465.8	5.7e-139	mucosa-associated_lymphoid_tissue_lymphoma_translocation_protein_1_[EC:3.4.22.-]
1653_LINAN_t3	K01868	142.83	1180.4	0	threonyl-tRNA_synthetase_[EC:6.1.1.3]
1653_LINAN_t2	K01868	142.83	1178.4	0	threonyl-tRNA_synthetase_[EC:6.1.1.3]
1653_LINAN_t1	K01868	142.83	1177.1	0	threonyl-tRNA_synthetase_[EC:6.1.1.3]
1662_LINAN_t1	K03355	316.1	796.5	4.5e-239	anaphase-promoting_complex_subunit_8
1664_LINAN_t1	K16719	160.03	942.6	6.1e-283	regulatory_NSL_complex_subunit_3
1665_LINAN_t1	K03004	57.43	259.6	1e-76	DNA-directed_RNA_polymerase_I_subunit_RPA43
1666_LINAN_t1	K15214	149.73	410.1	4.9e-122	TATA_box-binding_protein-associated_factor_RNA_polymerase_I_subunit_C
1667_LINAN_t1	K18416	272.2	431.1	7.6e-129	3'-5'_exoribonuclease_1_[EC:3.1.-.-]
1673_LINAN_t1	K24646	305.1	776.3	4.2e-233	PR_domain_zinc_finger_protein_14_[EC:2.1.1.-]
1673_LINAN_t1	K09191	175	199.5	2.4e-58	general_transcription_factor_IIIA
1676_LINAN_t1	K06867	99.8	117.4	1.3e-33	uncharacterized_protein
1677_LINAN_t1	K06944	350.03	798.5	1.6e-239	developmentally-regulated_GTP-binding_protein_[EC:3.6.5.-]
1677_LINAN_t2	K06944	350.03	722.5	1.6e-216	developmentally-regulated_GTP-binding_protein_[EC:3.6.5.-]
1678_LINAN_t1	K18728	165.77	468.9	1.1e-139	eukaryotic_translation_initiation_factor_4E_transporter
1678_LINAN_t2	K18728	165.77	464.2	2.8e-138	eukaryotic_translation_initiation_factor_4E_transporter
1678_LINAN_t3	K18728	165.77	465.7	9.5e-139	eukaryotic_translation_initiation_factor_4E_transporter
1691_LINAN_t1	K10390	307.83	677.2	2.1e-203	tubulin_delta
1692_LINAN_t2	K17431	96.13	216.9	8.8e-64	large_subunit_ribosomal_protein_L50
1692_LINAN_t1	K17431	96.13	183.5	1.3e-53	large_subunit_ribosomal_protein_L50
1695_LINAN_t1	K04978	1937.53	1963.1	0	transient_receptor_potential_cation_channel_subfamily_M_member_3
1697_LINAN_t1	K17936	290.9	866.2	2.2e-260	sorting_nexin-27
1698_LINAN_t1	K12646	870.97	1071.6	0	ATP-dependent_RNA_helicase_DDX58_[EC:3.6.4.13]
1698_LINAN_t2	K12646	870.97	1072	0	ATP-dependent_RNA_helicase_DDX58_[EC:3.6.4.13]
1699_LINAN_t1	K12646	870.97	1434.5	0	ATP-dependent_RNA_helicase_DDX58_[EC:3.6.4.13]
1700_LINAN_t1	K02147	808.83	1145.3	0	V-type_H+-transporting_ATPase_subunit_B
1706_LINAN_t1	K10594	1957.7	6417.8	0	E3_ubiquitin-protein_ligase_HERC1_[EC:2.3.2.26]
1706_LINAN_t2	K10594	1957.7	6425.4	0	E3_ubiquitin-protein_ligase_HERC1_[EC:2.3.2.26]
1706_LINAN_t3	K10594	1957.7	6425.4	0	E3_ubiquitin-protein_ligase_HERC1_[EC:2.3.2.26]
1707_LINAN_t1	K24428	278.63	442.9	3e-132	spondin-2
1708_LINAN_t1	K04565	87.7	212.1	2.1e-62	superoxide_dismutase,_Cu-Zn_family_[EC:1.15.1.1]
1709_LINAN_t1	K04463	413.4	699.7	4.9e-210	mitogen-activated_protein_kinase_kinase_5_[EC:2.7.12.2]
1713_LINAN_t1	K10743	217.03	483.9	1e-144	ribonuclease_H2_subunit_A_[EC:3.1.26.4]
1719_LINAN_t1	K11540	3262.4	4312.4	0	carbamoyl-phosphate_synthase_/_aspartate_carbamoyltransferase_/_dihydroorotase_[EC:6.3.5.5_2.1.3.2_3.5.2.3]
1719_LINAN_t1	K01956	518.83	525.8	2.9e-157	carbamoyl-phosphate_synthase_small_subunit_[EC:6.3.5.5]
1719_LINAN_t1	K00609	247.8	396.6	2e-118	aspartate_carbamoyltransferase_catalytic_subunit_[EC:2.1.3.2]
1719_LINAN_t1	K01465	319.43	331.8	1.8e-98	dihydroorotase_[EC:3.5.2.3]
1719_LINAN_t2	K11540	3262.4	4315.2	0	carbamoyl-phosphate_synthase_/_aspartate_carbamoyltransferase_/_dihydroorotase_[EC:6.3.5.5_2.1.3.2_3.5.2.3]
1719_LINAN_t2	K01956	518.83	525.8	2.9e-157	carbamoyl-phosphate_synthase_small_subunit_[EC:6.3.5.5]
1719_LINAN_t2	K00609	247.8	396.7	1.8e-118	aspartate_carbamoyltransferase_catalytic_subunit_[EC:2.1.3.2]
1719_LINAN_t2	K01465	319.43	332	1.5e-98	dihydroorotase_[EC:3.5.2.3]
1719_LINAN_t3	K11540	3262.4	4302.1	0	carbamoyl-phosphate_synthase_/_aspartate_carbamoyltransferase_/_dihydroorotase_[EC:6.3.5.5_2.1.3.2_3.5.2.3]
1719_LINAN_t3	K01956	518.83	525.7	3e-157	carbamoyl-phosphate_synthase_small_subunit_[EC:6.3.5.5]
1719_LINAN_t3	K00609	247.8	396.6	2e-118	aspartate_carbamoyltransferase_catalytic_subunit_[EC:2.1.3.2]
1719_LINAN_t3	K01465	319.43	331.7	1.8e-98	dihydroorotase_[EC:3.5.2.3]
1721_LINAN_t1	K18809	360.6	361.6	9.5e-108	protein_toll
1723_LINAN_t1	K19519	542.77	605.3	2.7e-181	transforming_growth_factor-beta-induced_protein
1724_LINAN_t1	K00894	342.17	505	3.8e-151	ethanolamine_kinase_[EC:2.7.1.82]
1725_LINAN_t1	K18168	100.87	218.7	1.8e-64	succinate_dehydrogenase_assembly_factor_2
1725_LINAN_t2	K18168	100.87	212.6	1.3e-62	succinate_dehydrogenase_assembly_factor_2
1727_LINAN_t2	K24774	125.63	405.6	1.1e-120	formin-binding_protein_4
1727_LINAN_t1	K24774	125.63	406.5	5.6e-121	formin-binding_protein_4
1728_LINAN_t1	K25459	119.57	472.2	2.1e-141	radial_spoke_head_protein_14
1729_LINAN_t1	K00699	157.43	419.1	6.9e-125	glucuronosyltransferase_[EC:2.4.1.17]
1731_LINAN_t1	K20705	662.77	1072.3	0	dynamin-binding_protein
1732_LINAN_t1	K05732	1673.07	1785.3	0	glucocorticoid_receptor_DNA-binding_factor_1
1732_LINAN_t2	K05732	1673.07	1781.2	0	glucocorticoid_receptor_DNA-binding_factor_1
1737_LINAN_t1	K04429	526.1	1353.5	0	thousand_and_one_amino_acid_protein_kinase_[EC:2.7.11.1]
1740_LINAN_t1	K10587	622.63	748.6	2.1e-224	ubiquitin-protein_ligase_E3_A_[EC:2.3.2.26]
1741_LINAN_t1	K17607	78.37	109	4.4e-31	type_2A_phosphatase_activator_TIP41
1743_LINAN_t1	K17607	78.37	232.7	1.1e-68	type_2A_phosphatase_activator_TIP41
1745_LINAN_t1	K07114	95.7	95.8	4.3e-27	Ca-activated_chloride_channel_homolog
1746_LINAN_t1	K20164	295.5	1815.4	0	DENN_domain-containing_protein_5
1747_LINAN_t1	K02503	86.43	178.7	2.7e-52	histidine_triad_(HIT)_family_protein
1748_LINAN_t1	K11765	358.7	1232.5	0	AT-rich_interactive_domain-containing_protein_2
1749_LINAN_t1	K01052	111.4	568.7	2.8e-170	lysosomal_acid_lipase/cholesteryl_ester_hydrolase_[EC:3.1.1.13]
1750_LINAN_t1	K01052	111.4	580	1.1e-173	lysosomal_acid_lipase/cholesteryl_ester_hydrolase_[EC:3.1.1.13]
1752_LINAN_t1	K09500	501.67	1003	2.2e-301	T-complex_protein_1_subunit_theta
1752_LINAN_t2	K09500	501.67	1008.7	4.1e-303	T-complex_protein_1_subunit_theta
1755_LINAN_t1	K25636	104.13	296.5	6.3e-88	outer_dense_fiber_protein_3
1757_LINAN_t1	K19970	616.17	802.4	1e-240	5'-nucleotidase_[EC:3.1.3.5]
1757_LINAN_t1	K11751	415.4	470.1	1.9e-140	5'-nucleotidase_/_UDP-sugar_diphosphatase_[EC:3.1.3.5_3.6.1.45]
1759_LINAN_t1	K19970	616.17	814.2	2.8e-244	5'-nucleotidase_[EC:3.1.3.5]
1759_LINAN_t1	K11751	415.4	489.1	3.5e-146	5'-nucleotidase_/_UDP-sugar_diphosphatase_[EC:3.1.3.5_3.6.1.45]
1761_LINAN_t1	K19970	616.17	834.6	1.9e-250	5'-nucleotidase_[EC:3.1.3.5]
1761_LINAN_t1	K11751	415.4	504.1	9.8e-151	5'-nucleotidase_/_UDP-sugar_diphosphatase_[EC:3.1.3.5_3.6.1.45]
1762_LINAN_t1	K19970	616.17	836.8	4.1e-251	5'-nucleotidase_[EC:3.1.3.5]
1762_LINAN_t1	K11751	415.4	497.7	8.5e-149	5'-nucleotidase_/_UDP-sugar_diphosphatase_[EC:3.1.3.5_3.6.1.45]
1767_LINAN_t1	K01969	775.9	779.5	8.5e-234	3-methylcrotonyl-CoA_carboxylase_beta_subunit_[EC:6.4.1.4]
1768_LINAN_t1	K02327	631.73	1925.9	0	DNA_polymerase_delta_subunit_1_[EC:2.7.7.7]
1772_LINAN_t1	K26405	151.6	382.9	1.4e-114	coiled-coil_domain-containing_protein_25
1773_LINAN_t1	K11268	67.77	422.6	7e-126	N-acetyltransferase_[EC:2.3.1.-]
1773_LINAN_t2	K11268	67.77	422.1	1e-125	N-acetyltransferase_[EC:2.3.1.-]
1774_LINAN_t1	K17043	768.83	1037.2	0	ATP-dependent_RNA_helicase_DDX43_[EC:3.6.4.13]
1775_LINAN_t1	K11343	92.4	185.2	4.1e-54	MRG-binding_protein
1776_LINAN_t1	K10645	241.2	1263.1	0	E3_ubiquitin-protein_ligase_mind-bomb_[EC:2.3.2.27]
1783_LINAN_t1	K15304	135.63	227.5	7.9e-67	Ran-binding_protein_3
1783_LINAN_t2	K15304	135.63	226.8	1.3e-66	Ran-binding_protein_3
1784_LINAN_t1	K00875	366.83	849.1	3.6e-255	D-ribulokinase_[EC:2.7.1.47]
1785_LINAN_t1	K07509	577.37	807	1.1e-242	acetyl-CoA_acyltransferase_[EC:2.3.1.16]
1785_LINAN_t1	K00626	349.7	376.4	5.1e-112	acetyl-CoA_C-acetyltransferase_[EC:2.3.1.9]
1790_LINAN_t1	K01099	425.57	782.4	1.3e-234	inositol_polyphosphate_5-phosphatase_INPP5B/F_[EC:3.1.3.36]
1795_LINAN_t1	K00451	47.67	854.7	5.9e-257	homogentisate_1,2-dioxygenase_[EC:1.13.11.5]
1797_LINAN_t1	K18754	122.53	208.7	2.4e-61	protein_lin-28
1797_LINAN_t1	K03704	83.73	89.8	3.2e-25	cold_shock_protein
1802_LINAN_t1	K09191	175	214.6	6.6e-63	general_transcription_factor_IIIA
1804_LINAN_t1	K01262	255.5	428.9	6.2e-128	Xaa-Pro_aminopeptidase_[EC:3.4.11.9]
1804_LINAN_t2	K01262	255.5	423.1	3.7e-126	Xaa-Pro_aminopeptidase_[EC:3.4.11.9]
1804_LINAN_t3	K01262	255.5	421.5	1.1e-125	Xaa-Pro_aminopeptidase_[EC:3.4.11.9]
1805_LINAN_t2	K05349	403.23	603.4	1.1e-180	beta-glucosidase_[EC:3.2.1.21]
1805_LINAN_t1	K05349	403.23	604.5	5.1e-181	beta-glucosidase_[EC:3.2.1.21]
1806_LINAN_t1	K22139	112.6	221.8	2.9e-65	mitochondrial_pyruvate_carrier_2
1806_LINAN_t2	K22139	112.6	210.2	9.6e-62	mitochondrial_pyruvate_carrier_2
1809_LINAN_t1	K01942	250.9	738.4	2.5e-221	biotin---protein_ligase_[EC:6.3.4.9_6.3.4.10_6.3.4.11_6.3.4.15]
1809_LINAN_t2	K01942	250.9	719.5	1.3e-215	biotin---protein_ligase_[EC:6.3.4.9_6.3.4.10_6.3.4.11_6.3.4.15]
1810_LINAN_t1	K09100	541.8	911.5	9.5e-274	single-minded
1811_LINAN_t1	K26229	328	344.5	1.7e-102	arrestin_domain-containing_protein_2/3
1813_LINAN_t1	K20276	17.1	158.6	2.1e-46	large_repetitive_protein
1813_LINAN_t1	K21449	12.5	91.4	6.8e-26	trimeric_autotransporter_adhesin
1815_LINAN_t1	K20276	17.1	151.6	2.6e-44	large_repetitive_protein
1815_LINAN_t1	K21449	12.5	76.9	1.6e-21	trimeric_autotransporter_adhesin
1816_LINAN_t1	K05194	624.2	785.5	2.6e-236	glycine_receptor_alpha-2
1816_LINAN_t1	K05181	519.33	730.2	1.9e-219	gamma-aminobutyric_acid_receptor_subunit_beta
1816_LINAN_t1	K05196	631.7	639.6	7e-192	glycine_receptor_beta
1818_LINAN_t1	K24634	216.6	601.4	4.4e-180	SET_and_MYND_domain-containing_protein_4_[EC:2.1.1.-]
1820_LINAN_t1	K08497	77.6	288.5	1.3e-85	protein_transport_protein_SEC20
1822_LINAN_t1	K05728	641.3	807.2	2e-242	c-src_tyrosine_kinase_[EC:2.7.10.2]
1828_LINAN_t1	K15261	539.9	1873.6	0	poly_[ADP-ribose]_polymerase_10/14/15_[EC:2.4.2.30]
1829_LINAN_t1	K06058	105.27	388.2	1.5e-115	deltex_[EC:2.3.2.27]
1831_LINAN_t1	K06058	105.27	369.3	7.8e-110	deltex_[EC:2.3.2.27]
1832_LINAN_t1	K01227	191.33	699.8	7.7e-210	mannosyl-glycoprotein_endo-beta-N-acetylglucosaminidase_[EC:3.2.1.96]
1833_LINAN_t1	K08836	744.97	747.2	6.9e-224	STE20-like_kinase_[EC:2.7.11.1]
1833_LINAN_t2	K08836	744.97	747.2	6.7e-224	STE20-like_kinase_[EC:2.7.11.1]
1836_LINAN_t1	K08730	432	736.6	3.9e-221	phosphatidylserine_synthase_2_[EC:2.7.8.29]
1837_LINAN_t1	K10579	176.97	367.8	7.3e-110	ubiquitin-conjugating_enzyme_E2_M_[EC:2.3.2.34]
1839_LINAN_t1	K02953	199.5	351.6	4.7e-105	small_subunit_ribosomal_protein_S13e
1840_LINAN_t1	K13356	145.47	628.3	2.7e-188	alcohol-forming_fatty_acyl-CoA_reductase_[EC:1.2.1.84]
1842_LINAN_t1	K09595	254.7	626.2	7.2e-188	minor_histocompatibility_antigen_H13_[EC:3.4.23.-]
1844_LINAN_t1	K14074	673.1	953.4	9.7e-287	pancreatic_lipase-related_protein_1_[EC:3.1.1.3]
1845_LINAN_t1	K12387	63.9	238.2	3.3e-70	lysosomal-associated_transmembrane_protein
1848_LINAN_t1	K14416	556.3	1042.5	0	elongation_factor_1_alpha-like_protein
1848_LINAN_t2	K14416	556.3	886.2	2.9e-266	elongation_factor_1_alpha-like_protein
1849_LINAN_t1	K22380	184.73	547.3	6.4e-164	E3_ubiquitin-protein_ligase_TM129_[EC:2.3.2.27]
1850_LINAN_t1	K14766	68.47	1007.4	1.2e-302	nucleolar_protein_14
1851_LINAN_t1	K06210	109.73	430.8	1e-128	nicotinamide_mononucleotide_adenylyltransferase_[EC:2.7.7.1_2.7.7.18]
1854_LINAN_t1	K11436	508.13	752.3	7e-226	type_I_protein_arginine_methyltransferase_[EC:2.1.1.319]
1857_LINAN_t1	K12854	2405.5	4060.1	0	pre-mRNA-splicing_helicase_BRR2_[EC:3.6.4.13]
1859_LINAN_t1	K11666	119.8	359.7	3.7e-107	INO80_complex_subunit_B
1867_LINAN_t1	K18622	131.93	141.9	3e-41	adducin
1867_LINAN_t2	K18622	131.93	141.9	3e-41	adducin
1871_LINAN_t1	K24081	234.53	435.9	4.6e-130	zinc_finger_MYND_domain-containing_protein_15
1874_LINAN_t1	K20523	56.23	428.4	4.8e-128	SH3_domain-containing_YSC84-like_protein_1
1876_LINAN_t1	K12373	98.03	215.4	2.3e-63	hexosaminidase_[EC:3.2.1.52]
1877_LINAN_t1	K11275	71.23	143.1	3e-41	histone_H1/5
1878_LINAN_t2	K01128	369	584.7	3.2e-175	sphingomyelin_phosphodiesterase_acid-like_3_[EC:3.1.4.-]
1878_LINAN_t1	K01128	369	588.3	2.6e-176	sphingomyelin_phosphodiesterase_acid-like_3_[EC:3.1.4.-]
1880_LINAN_t2	K09275	89.23	385.5	7.3e-115	transcription_factor_CP2_and_related_proteins
1880_LINAN_t1	K09275	89.23	385.8	5.8e-115	transcription_factor_CP2_and_related_proteins
1880_LINAN_t3	K09275	89.23	385.4	7.9e-115	transcription_factor_CP2_and_related_proteins
1883_LINAN_t1	K00207	408.7	1870.1	0	dihydropyrimidine_dehydrogenase_(NADP+)_[EC:1.3.1.2]
1884_LINAN_t1	K15255	120.7	149.8	1.4e-43	ATP-dependent_DNA_helicase_PIF1_[EC:5.6.2.3]
1890_LINAN_t1	K20098	613.8	1221	0	DNA_excision_repair_protein_ERCC-6-like_2_[EC:5.6.2.-]
1899_LINAN_t1	K11434	460.73	621.5	1.2e-186	type_I_protein_arginine_methyltransferase_[EC:2.1.1.319]
1899_LINAN_t3	K11434	460.73	635.7	5.8e-191	type_I_protein_arginine_methyltransferase_[EC:2.1.1.319]
1907_LINAN_t1	K19307	80.1	177.1	1e-51	25S_rRNA_(uracil2634-N3)-methyltransferase_[EC:2.1.1.313]
1912_LINAN_t1	K03671	107.13	139.9	2.4e-40	thioredoxin_1
1913_LINAN_t1	K14618	96.33	385.9	3.6e-115	cyanocobalamin_reductase_(cyanide-eliminating)_/_alkylcobalamin_dealkylase_[EC:1.16.1.6_2.5.1.151]
1914_LINAN_t1	K08059	63.03	247.8	2e-73	interferon,_gamma-inducible_protein_30
1915_LINAN_t1	K14570	177.9	461.4	1.2e-137	RNA_exonuclease_[EC:3.1.-.-]
1916_LINAN_t1	K13291	311.67	1235.1	0	terminal_uridylyltransferase_[EC:2.7.7.52]
1919_LINAN_t1	K07883	447.8	477	8.3e-143	Ras-related_protein_Rab-3C
1919_LINAN_t1	K07884	460.8	467.3	5.5e-140	Ras-related_protein_Rab-3D
1919_LINAN_t2	K07884	460.8	531.1	2.1e-159	Ras-related_protein_Rab-3D
1919_LINAN_t2	K06108	458.97	497	1.8e-149	Ras-related_protein_Rab-3B
1921_LINAN_t1	K15135	60.53	301.7	9.2e-90	mediator_of_RNA_polymerase_II_transcription_subunit_18
1922_LINAN_t1	K16803	833.7	2630.8	0	cytoskeleton-associated_protein_5
1923_LINAN_t1	K13125	97.7	427.5	1.7e-127	nitric_oxide_synthase-interacting_protein
1927_LINAN_t1	K10599	225.03	786.1	3.2e-236	pre-mRNA-processing_factor_19_[EC:2.3.2.27]
1930_LINAN_t2	K01866	91.3	352.4	9.5e-105	tyrosyl-tRNA_synthetase_[EC:6.1.1.1]
1930_LINAN_t1	K01866	91.3	354.8	1.7e-105	tyrosyl-tRNA_synthetase_[EC:6.1.1.1]
1931_LINAN_t1	K13523	294.37	547.1	4.2e-164	lysophosphatidic_acid_acyltransferase_/_lysophosphatidylinositol_acyltransferase_[EC:2.3.1.51_2.3.1.-]
1931_LINAN_t2	K13523	294.37	540.6	4.1e-162	lysophosphatidic_acid_acyltransferase_/_lysophosphatidylinositol_acyltransferase_[EC:2.3.1.51_2.3.1.-]
1935_LINAN_t1	K24810	228.07	1049.9	0	inhibitor_of_Bruton_tyrosine_kinase
1938_LINAN_t1	K05731	1337.37	1712.3	0	T-lymphoma_invasion_and_metastasis-inducing_protein_1
1940_LINAN_t1	K11807	444.4	1012.6	0	WD_and_tetratricopeptide_repeats_protein_1
1940_LINAN_t2	K11807	444.4	1013.7	0	WD_and_tetratricopeptide_repeats_protein_1
1942_LINAN_t1	K23424	155.8	743.4	6.5e-223	protein_O-mannosyl-transferase_[EC:2.4.1.-]
1943_LINAN_t1	K24426	306.53	787.1	2.2e-236	pyridine_nucleotide-disulfide_oxidoreductase_domain-containing_protein_1_[EC:1.8.1.-]
1946_LINAN_t1	K08545	476.1	489.3	2.5e-146	nuclear_receptor_subfamily_2_group_E_member_1
1948_LINAN_t1	K03014	88.7	224.3	2.9e-66	DNA-directed_RNA_polymerases_I,_II,_and_III_subunit_RPABC2
1949_LINAN_t1	K10612	576.3	1472	0	cullin_5
1951_LINAN_t1	K20526	106.87	123	3.1e-35	transgelin
1952_LINAN_t1	K20526	106.87	187.1	9.9e-55	transgelin
1953_LINAN_t1	K11414	212.67	449	2.8e-134	NAD+-dependent_protein_deacetylase_sirtuin_4_[EC:2.3.1.286]
1954_LINAN_t1	K08202	591.2	603.6	8e-181	MFS_transporter,_OCT_family,_solute_carrier_family_22_(organic_cation_transporter),_member_4/5
1958_LINAN_t1	K10393	416.87	588.5	3.8e-176	kinesin_family_member_2/24
1959_LINAN_t1	K01518	106.47	219.6	9.9e-65	bis(5'-nucleosidyl)-tetraphosphatase_[EC:3.6.1.17]
1960_LINAN_t1	K11860	293	827.9	1.9e-248	OTU_domain-containing_protein_7_[EC:3.4.19.12]
1961_LINAN_t1	K15261	539.9	1469.3	0	poly_[ADP-ribose]_polymerase_10/14/15_[EC:2.4.2.30]
1966_LINAN_t1	K15261	539.9	964.4	2.1e-289	poly_[ADP-ribose]_polymerase_10/14/15_[EC:2.4.2.30]
1967_LINAN_t1	K10847	63	343.8	2e-102	DNA-repair_protein_complementing_XP-A_cells
1970_LINAN_t1	K11093	179.6	431.8	3.8e-129	U1_small_nuclear_ribonucleoprotein_70kDa
1970_LINAN_t4	K11093	179.6	275.6	1.1e-81	U1_small_nuclear_ribonucleoprotein_70kDa
1971_LINAN_t1	K04874	879.37	919.1	3.5e-276	potassium_voltage-gated_channel_Shaker-related_subfamily_A_member_1
1973_LINAN_t1	K25457	277.17	373.6	1.7e-111	ropporin-1-like_protein
1974_LINAN_t1	K12778	114.23	391.2	1.6e-116	meiosis-specific_protein
1976_LINAN_t1	K06961	69.03	586.2	9.2e-176	ribosomal_RNA_assembly_protein
1978_LINAN_t1	K00693	406.1	1337.4	0	glycogen_synthase_[EC:2.4.1.11]
1979_LINAN_t1	K17541	306.93	1046	0	SCY1-like_protein_2
1981_LINAN_t1	K03175	379	456	3.1e-136	TNF_receptor-associated_factor_6_[EC:2.3.2.27]
1983_LINAN_t1	K01908	795.33	1074.4	0	propionyl-CoA_synthetase_[EC:6.2.1.17]
1984_LINAN_t1	K09571	235.3	595.8	1.6e-178	FK506-binding_protein_4/5_[EC:5.2.1.8]
1984_LINAN_t2	K09571	235.3	597.3	5.8e-179	FK506-binding_protein_4/5_[EC:5.2.1.8]
1986_LINAN_t1	K02159	127.37	193.6	6.7e-57	apoptosis_regulator_BAX
1990_LINAN_t1	K19603	444.9	792.5	7.4e-238	mitogen-activated_protein_kinase_15_[EC:2.7.11.24]
1995_LINAN_t1	K11413	446.83	550	4.9e-165	NAD+-dependent_protein_deacetylase_sirtuin_3_[EC:2.3.1.286]
1996_LINAN_t1	K23296	91.2	613.9	3.7e-184	KICSTOR_complex_protein_ITFG2
1996_LINAN_t2	K23296	91.2	608.5	1.6e-182	KICSTOR_complex_protein_ITFG2
1997_LINAN_t1	K23609	168.73	320.4	3.1e-95	guanine_nucleotide_exchange_protein_C9orf72
1998_LINAN_t1	K24723	507	983	2.5e-295	dynein_axonemal_intermediate_chain_4
1998_LINAN_t1	K10409	431.3	431.6	1e-128	dynein_axonemal_intermediate_chain_1
2002_LINAN_t1	K13350	82.23	311.5	1.3e-92	peroxisomal_membrane_protein_4
2002_LINAN_t2	K13350	82.23	311.5	1.3e-92	peroxisomal_membrane_protein_4
2002_LINAN_t3	K13350	82.23	311.4	1.4e-92	peroxisomal_membrane_protein_4
2002_LINAN_t4	K13350	82.23	311.4	1.4e-92	peroxisomal_membrane_protein_4
2004_LINAN_t1	K24387	548.4	1062.2	0	lethal(3)malignant_brain_tumor-like_protein
2004_LINAN_t2	K24387	548.4	1051	0	lethal(3)malignant_brain_tumor-like_protein
2005_LINAN_t2	K08829	394.7	399.2	3.5e-119	male_germ_cell-associated_kinase_[EC:2.7.11.22]
2005_LINAN_t1	K08829	394.7	678.7	5.8e-204	male_germ_cell-associated_kinase_[EC:2.7.11.22]
2005_LINAN_t3	K08829	394.7	667.7	1.3e-200	male_germ_cell-associated_kinase_[EC:2.7.11.22]
2006_LINAN_t1	K07903	360.2	387.3	1.1e-115	Ras-related_protein_Rab-10
2009_LINAN_t1	K08789	415.43	1857.9	0	microtubule-associated_serine/threonine_kinase_[EC:2.7.11.1]
2017_LINAN_t1	K12472	263.47	286.3	1.3e-84	epidermal_growth_factor_receptor_substrate_15
2020_LINAN_t1	K12472	263.47	489.1	6.6e-146	epidermal_growth_factor_receptor_substrate_15
2023_LINAN_t1	K14846	255.4	547	1.1e-163	ribosome_production_factor_1
2025_LINAN_t1	K24428	278.63	375	1.1e-111	spondin-2
2026_LINAN_t1	K14379	171.9	323.8	2.7e-96	tartrate-resistant_acid_phosphatase_type_5_[EC:3.1.3.2]
2026_LINAN_t1	K23680	135.53	199.9	8.2e-59	solute_carrier_family_66,_member_3
2027_LINAN_t1	K25458	320.6	1003.6	1.7e-301	radial_spoke_head_protein_10B
2028_LINAN_t1	K11824	548.87	1543	0	AP-2_complex_subunit_alpha
2028_LINAN_t2	K11824	548.87	1549.2	0	AP-2_complex_subunit_alpha
2029_LINAN_t1	K23400	140.67	1999.4	0	doublecortin_domain-containing_protein_1
2029_LINAN_t2	K23400	140.67	2002	0	doublecortin_domain-containing_protein_1
2032_LINAN_t1	K09406	226.37	316.8	9.5e-94	forkhead_box_protein_M
2032_LINAN_t2	K09406	226.37	362.5	1.4e-107	forkhead_box_protein_M
2034_LINAN_t1	K17259	244.9	305	6.9e-91	calcium_and_integrin-binding_protein_1
2034_LINAN_t2	K17259	244.9	295.8	4.2e-88	calcium_and_integrin-binding_protein_1
2035_LINAN_t1	K12184	93.83	397.3	1.1e-118	ESCRT-I_complex_subunit_VPS28
2037_LINAN_t1	K18438	656.8	1158.1	0	cAMP_and_cAMP-inhibited_cGMP_3',5'-cyclic_phosphodiesterase_10_[EC:3.1.4.17_3.1.4.35]
2037_LINAN_t3	K18438	656.8	1156.3	0	cAMP_and_cAMP-inhibited_cGMP_3',5'-cyclic_phosphodiesterase_10_[EC:3.1.4.17_3.1.4.35]
2037_LINAN_t4	K18438	656.8	1161.3	0	cAMP_and_cAMP-inhibited_cGMP_3',5'-cyclic_phosphodiesterase_10_[EC:3.1.4.17_3.1.4.35]
2037_LINAN_t5	K18438	656.8	1071.9	0	cAMP_and_cAMP-inhibited_cGMP_3',5'-cyclic_phosphodiesterase_10_[EC:3.1.4.17_3.1.4.35]
2037_LINAN_t6	K18438	656.8	1078.5	0	cAMP_and_cAMP-inhibited_cGMP_3',5'-cyclic_phosphodiesterase_10_[EC:3.1.4.17_3.1.4.35]
2041_LINAN_t1	K11500	69.07	146.2	2.2e-42	centromere_protein_H
2043_LINAN_t1	K24727	388.7	734.3	2.8e-220	myogenesis-regulating_glycosidase_[EC:3.2.1.-]
2044_LINAN_t1	K13203	574.83	1261.5	0	zinc_finger_RNA-binding_protein
2044_LINAN_t3	K13203	574.83	1313.9	0	zinc_finger_RNA-binding_protein
2044_LINAN_t4	K13203	574.83	1308.6	0	zinc_finger_RNA-binding_protein
2044_LINAN_t5	K13203	574.83	1304.9	0	zinc_finger_RNA-binding_protein
2044_LINAN_t6	K13203	574.83	1297.9	0	zinc_finger_RNA-binding_protein
2044_LINAN_t7	K13203	574.83	673.6	1.3e-201	zinc_finger_RNA-binding_protein
2045_LINAN_t1	K14326	471.13	1889.6	0	regulator_of_nonsense_transcripts_1_[EC:3.6.4.13_5.6.2.3]
2046_LINAN_t1	K14079	254.93	554.8	3.9e-166	poly(A)_RNA_polymerase_GLD2_[EC:2.7.7.19]
2046_LINAN_t2	K14079	254.93	553.9	7.5e-166	poly(A)_RNA_polymerase_GLD2_[EC:2.7.7.19]
2049_LINAN_t1	K20193	95.17	648.8	2.2e-194	Hermansky-Pudlak_syndrome_1_protein
2050_LINAN_t1	K20520	325.5	521.3	8.1e-156	drebrin-like_protein
2051_LINAN_t1	K07868	509.53	817	2.9e-245	Rho-related_BTB_domain-containing_protein_1/2
2053_LINAN_t1	K10861	217.4	289.4	1.1e-85	uracil-DNA_glycosylase_2_[EC:3.2.2.-]
2054_LINAN_t1	K09332	229.8	307	5.8e-91	retina_and_anterior_neural_fold_homeobox_protein
2055_LINAN_t1	K09452	225.9	228.8	2.9e-67	homeobox_protein_aristaless-related
2059_LINAN_t1	K19511	731.7	866	4.2e-260	peroxidase_[EC:1.11.1.7]
2060_LINAN_t1	K11298	121.9	362.5	9.9e-108	HMG_domain-containing_protein_4
2061_LINAN_t1	K19750	144.8	588.6	4.6e-176	dynein_axonemal_assembly_factor_1
2062_LINAN_t1	K02148	75.23	728.7	1.5e-218	V-type_H+-transporting_ATPase_subunit_C
2065_LINAN_t1	K08175	137.43	456.3	3.1e-136	MFS_transporter,_FHS_family,_Na+_dependent_glucose_transporter_1
2065_LINAN_t2	K08175	137.43	425.7	5.5e-127	MFS_transporter,_FHS_family,_Na+_dependent_glucose_transporter_1
2066_LINAN_t1	K08175	137.43	463.4	2.1e-138	MFS_transporter,_FHS_family,_Na+_dependent_glucose_transporter_1
2069_LINAN_t1	K21852	1531.1	3129.6	0	dedicator_of_cytokinesis_protein_6/7/8
2069_LINAN_t2	K21852	1531.1	3115.9	0	dedicator_of_cytokinesis_protein_6/7/8
2069_LINAN_t3	K21852	1531.1	3129.4	0	dedicator_of_cytokinesis_protein_6/7/8
2069_LINAN_t4	K21852	1531.1	3144	0	dedicator_of_cytokinesis_protein_6/7/8
2070_LINAN_t1	K20989	200.23	740.1	4.1e-222	urea-proton_symporter
2072_LINAN_t1	K20989	200.23	728.5	1.3e-218	urea-proton_symporter
2073_LINAN_t1	K20989	200.23	730.4	3.6e-219	urea-proton_symporter
2076_LINAN_t1	K05613	714.8	776.3	3.5e-233	solute_carrier_family_1_(glial_high_affinity_glutamate_transporter),_member_2
2079_LINAN_t1	K17815	114.1	328	1.7e-97	exonuclease_V_[EC:3.1.-.-]
2080_LINAN_t1	K02208	340.97	810.5	1.3e-243	cyclin-dependent_kinase_8/11_[EC:2.7.11.22_2.7.11.23]
2081_LINAN_t1	K01611	17.77	241	5.3e-71	S-adenosylmethionine_decarboxylase_[EC:4.1.1.50]
2082_LINAN_t1	K01611	17.77	152.7	3.2e-44	S-adenosylmethionine_decarboxylase_[EC:4.1.1.50]
2083_LINAN_t2	K11390	299.2	472.4	1.7e-141	citrate_lyase_subunit_beta-like_protein_[EC:4.1.-.-]
2083_LINAN_t2	K01644	143.27	273	7.6e-81	citrate_lyase_subunit_beta_/_citryl-CoA_lyase_[EC:4.1.3.34]
2083_LINAN_t1	K11390	299.2	473.3	9.4e-142	citrate_lyase_subunit_beta-like_protein_[EC:4.1.-.-]
2083_LINAN_t1	K01644	143.27	273.6	4.9e-81	citrate_lyase_subunit_beta_/_citryl-CoA_lyase_[EC:4.1.3.34]
2084_LINAN_t1	K19525	1038	2549.6	0	vacuolar_protein_sorting-associated_protein_13A/C
2084_LINAN_t2	K19525	1038	2551.7	0	vacuolar_protein_sorting-associated_protein_13A/C
2085_LINAN_t1	K14572	187.23	984.5	2.1e-295	midasin
2087_LINAN_t1	K14572	187.23	1065.6	0	midasin
2089_LINAN_t1	K14572	187.23	3085.6	0	midasin
2090_LINAN_t1	K19476	156.23	475.9	3.5e-142	vacuolar_protein_sorting-associated_protein_IST1
2092_LINAN_t1	K09540	314	885.5	4.8e-266	translocation_protein_SEC63
2093_LINAN_t2	K05770	24.9	181.8	3.6e-53	translocator_protein
2093_LINAN_t1	K05770	24.9	189.2	2e-55	translocator_protein
2094_LINAN_t1	K06275	208.8	650.4	3.8e-195	parvin
2095_LINAN_t1	K09448	50.93	741.1	2.1e-222	transcriptional_enhancer_factor
2095_LINAN_t2	K09448	50.93	743.4	4.4e-223	transcriptional_enhancer_factor
2097_LINAN_t1	K04926	700.1	971.9	4.3e-292	potassium_voltage-gated_channel_KQT-like_subfamily_member_1
2100_LINAN_t1	K06867	99.8	104.3	1.3e-29	uncharacterized_protein
2100_LINAN_t3	K06867	99.8	104.8	9.1e-30	uncharacterized_protein
2100_LINAN_t4	K06867	99.8	104.3	1.3e-29	uncharacterized_protein
2100_LINAN_t5	K06867	99.8	103.8	1.7e-29	uncharacterized_protein
2101_LINAN_t1	K17413	50.63	275.6	1.5e-81	small_subunit_ribosomal_protein_S35
2108_LINAN_t1	K23424	155.8	754.3	3.4e-226	protein_O-mannosyl-transferase_[EC:2.4.1.-]
2109_LINAN_t1	K08175	137.43	360.5	2.9e-107	MFS_transporter,_FHS_family,_Na+_dependent_glucose_transporter_1
2113_LINAN_t1	K12486	198.67	364.3	2.5e-108	stromal_membrane-associated_protein
2113_LINAN_t2	K12486	198.67	364.9	1.7e-108	stromal_membrane-associated_protein
2114_LINAN_t1	K14798	82.57	510.2	2e-152	protein_LTV1
2115_LINAN_t1	K12303	382.53	565.9	1.4e-169	MFS_transporter,_ACS_family,_solute_carrier_family_17_(sodium-dependent_inorganic_phosphate_cotransporter),_member_9
2117_LINAN_t1	K06095	1872.23	2420.1	0	multiple_PDZ_domain_protein
2117_LINAN_t2	K06095	1872.23	2417.6	0	multiple_PDZ_domain_protein
2117_LINAN_t3	K06095	1872.23	2417.8	0	multiple_PDZ_domain_protein
2117_LINAN_t4	K06095	1872.23	2418.3	0	multiple_PDZ_domain_protein
2119_LINAN_t1	K16490	134.27	256.6	1.1e-75	spindle_and_centriole-associated_protein_1
2124_LINAN_t1	K16490	134.27	238.8	2.5e-70	spindle_and_centriole-associated_protein_1
2124_LINAN_t2	K16490	134.27	238.2	3.9e-70	spindle_and_centriole-associated_protein_1
2129_LINAN_t1	K03524	153.77	179.7	1.8e-52	BirA_family_transcriptional_regulator,_biotin_operon_repressor_/_biotin---[acetyl-CoA-carboxylase]_ligase_[EC:6.3.4.15]
2130_LINAN_t3	K16449	139	274.2	4.6e-81	regulator_of_G-protein_signaling
2130_LINAN_t1	K16449	139	255.5	2.1e-75	regulator_of_G-protein_signaling
2130_LINAN_t2	K16449	139	262.9	1.2e-77	regulator_of_G-protein_signaling
2131_LINAN_t1	K14073	495.67	522.7	2.5e-156	pancreatic_triacylglycerol_lipase_[EC:3.1.1.3]
2132_LINAN_t1	K11136	748.53	1356.6	0	regulator_of_telomere_elongation_helicase_1_[EC:5.6.2.3]
2135_LINAN_t1	K19511	731.7	867.6	1.4e-260	peroxidase_[EC:1.11.1.7]
2136_LINAN_t1	K17362	79	199.6	8.9e-59	acyl-coenzyme_A_thioesterase_13_[EC:3.1.2.-]
2138_LINAN_t1	K20223	1269.23	1361.2	0	importin-7
2139_LINAN_t1	K10610	544.9	1788.6	0	DNA_damage-binding_protein_1
2139_LINAN_t2	K10610	544.9	1778.3	0	DNA_damage-binding_protein_1
2140_LINAN_t1	K10884	191.23	795.6	1e-238	ATP-dependent_DNA_helicase_2_subunit_1
2141_LINAN_t1	K01158	99.27	390.5	1.4e-116	deoxyribonuclease_II_[EC:3.1.22.1]
2142_LINAN_t1	K03962	56.27	106.3	3e-30	NADH_dehydrogenase_(ubiquinone)_1_beta_subcomplex_subunit_6
2143_LINAN_t1	K10769	126.53	302.6	5.5e-90	alkylated_DNA_repair_protein_alkB_homolog_7_[EC:1.14.11.-]
2144_LINAN_t1	K24729	327.2	1885.6	0	cilia-_and_flagella-associated_protein_57
2145_LINAN_t2	K10258	437.77	454.1	8.7e-136	very-long-chain_enoyl-CoA_reductase_[EC:1.3.1.93]
2145_LINAN_t1	K10258	437.77	514.4	4.4e-154	very-long-chain_enoyl-CoA_reductase_[EC:1.3.1.93]
2147_LINAN_t1	K10875	667.37	908.6	1.3e-272	DNA_repair_and_recombination_protein_RAD54_and_RAD54-like_protein_[EC:5.6.2.-]
2148_LINAN_t1	K11427	105.67	966.1	4.6e-290	[histone_H3]-lysine79_N-trimethyltransferase_[EC:2.1.1.360]
2149_LINAN_t1	K24537	254.5	927.3	1.5e-278	cysteine-rich_protein_2-binding_protein
2151_LINAN_t1	K09172	636.07	710.3	6.9e-213	nuclear_factor_I,_invertebrate
2151_LINAN_t2	K09172	636.07	701.1	4.4e-210	nuclear_factor_I,_invertebrate
2155_LINAN_t1	K06515	788.8	806.1	6.3e-242	solute_carrier_family_44_(choline_transporter-like_protein),_member_1
2155_LINAN_t1	K15377	527.2	587.4	7.7e-176	solute_carrier_family_44_(choline_transporter-like_protein),_member_2/4/5
2159_LINAN_t1	K06867	99.8	100.9	1.3e-28	uncharacterized_protein
2161_LINAN_t1	K22808	134.6	542	7.4e-162	KN_motif_and_ankyrin_repeat_domain-containing_protein
2161_LINAN_t1	K06867	99.8	104.5	1.1e-29	uncharacterized_protein
2163_LINAN_t1	K03138	77.97	468.1	9.3e-140	transcription_initiation_factor_TFIIF_subunit_alpha
2164_LINAN_t1	K10291	151	355.2	9.1e-106	F-box_protein_4
2165_LINAN_t1	K02922	46.43	182.2	8.8e-54	large_subunit_ribosomal_protein_L37e
2166_LINAN_t1	K11792	29.43	153.8	4.8e-45	DET1-_and_DDB1-associated_protein_1
2167_LINAN_t1	K12176	169.17	940.5	7.7e-283	COP9_signalosome_complex_subunit_2
2168_LINAN_t1	K15293	116.5	1581.2	0	protein_unc-13_A/B/C
2168_LINAN_t2	K15293	116.5	1581.5	0	protein_unc-13_A/B/C
2168_LINAN_t3	K15293	116.5	1580.7	0	protein_unc-13_A/B/C
2168_LINAN_t4	K15293	116.5	1580.7	0	protein_unc-13_A/B/C
2169_LINAN_t1	K15293	116.5	172.7	1.3e-50	protein_unc-13_A/B/C
2177_LINAN_t1	K10696	115.93	1257.5	0	E3_ubiquitin-protein_ligase_BRE1_[EC:2.3.2.27]
2177_LINAN_t2	K10696	115.93	1258.8	0	E3_ubiquitin-protein_ligase_BRE1_[EC:2.3.2.27]
2178_LINAN_t1	K20175	244.13	306.6	6.8e-91	ankyrin_repeat_domain-containing_protein_27
2180_LINAN_t1	K13129	93.37	262.3	1.3e-77	survival_motor_neuron_protein
2180_LINAN_t2	K13129	93.37	266.1	8.8e-79	survival_motor_neuron_protein
2182_LINAN_t1	K25815	57.07	148.4	4.3e-43	activated_RNA_polymerase_II_transcriptional_coactivator_p15
2186_LINAN_t1	K14821	49.63	193.2	1.1e-56	bud_site_selection_protein_20
2189_LINAN_t1	K04506	76.47	261.9	1.9e-77	E3_ubiquitin-protein_ligase_SIAH1_[EC:2.3.2.27]
2193_LINAN_t1	K15172	46.13	1233	0	transcription_elongation_factor_SPT5
2195_LINAN_t1	K09525	160.47	333	3.2e-99	DnaJ_homolog_subfamily_C_member_5
2196_LINAN_t1	K13110	75.1	518.1	7.2e-155	microfibrillar-associated_protein_1
2199_LINAN_t1	K10808	607.57	698.6	4e-210	ribonucleoside-diphosphate_reductase_subunit_M2_[EC:1.17.4.1]
2199_LINAN_t1	K00526	220.03	303.5	4.4e-90	ribonucleoside-diphosphate_reductase_beta_chain_[EC:1.17.4.1]
2200_LINAN_t1	K11975	151.93	184.2	5.7e-54	E3_ubiquitin-protein_ligase_RNF144_[EC:2.3.2.31]
2201_LINAN_t1	K17046	90.67	337.8	2e-100	protein_DEK
2204_LINAN_t1	K13356	145.47	704.3	2.7e-211	alcohol-forming_fatty_acyl-CoA_reductase_[EC:1.2.1.84]
2210_LINAN_t2	K26141	407.9	598.6	2.6e-179	Xaa-Arg_dipeptidase_[EC:3.4.13.4]
2210_LINAN_t1	K26141	407.9	600.1	8.9e-180	Xaa-Arg_dipeptidase_[EC:3.4.13.4]
2211_LINAN_t1	K10487	296.13	769.3	5.6e-231	BTB/POZ_domain-containing_protein_16
2211_LINAN_t2	K10487	296.13	768.9	7.1e-231	BTB/POZ_domain-containing_protein_16
2212_LINAN_t1	K00733	211.1	476.2	1.5e-142	xylosylprotein_4-beta-galactosyltransferase_[EC:2.4.1.133]
2213_LINAN_t1	K09349	161.67	301.2	3.4e-89	homeobox_protein_Nkx-5
2214_LINAN_t1	K09309	156.13	277.5	3.7e-82	homeobox_protein_Nkx-1
2215_LINAN_t1	K09309	156.13	291.8	1.6e-86	homeobox_protein_Nkx-1
2217_LINAN_t1	K11315	53.5	457	2.4e-136	transcriptional_adapter_3
2218_LINAN_t1	K07542	121	479	3.1e-143	GPI_mannosyltransferase_2_[EC:2.4.1.-]
2220_LINAN_t1	K06631	753.43	973.1	2.2e-292	polo-like_kinase_1_[EC:2.7.11.21]
2221_LINAN_t1	K11135	54.47	332.5	6.9e-99	Pin2-interacting_protein_X1
2222_LINAN_t1	K00213	422.9	555.4	1.9e-166	7-dehydrocholesterol_reductase_[EC:1.3.1.21]
2223_LINAN_t1	K16280	192.8	392.2	4.8e-117	E3_ubiquitin-protein_ligase_RGLG_[EC:2.3.2.27]
2224_LINAN_t1	K15100	243.4	528.8	1.5e-158	solute_carrier_family_25_(mitochondrial_citrate_transporter),_member_1
2225_LINAN_t1	K18628	482.43	630.2	3.6e-189	tektin-1
2226_LINAN_t2	K15332	578.23	818.1	2e-245	tRNA_(uracil-5-)-methyltransferase_[EC:2.1.1.-]
2226_LINAN_t2	K15331	415.1	421.4	1.3e-125	tRNA_(uracil-5-)-methyltransferase_[EC:2.1.1.35]
2226_LINAN_t1	K15332	578.23	819.3	8.7e-246	tRNA_(uracil-5-)-methyltransferase_[EC:2.1.1.-]
2226_LINAN_t1	K15331	415.1	421.4	1.2e-125	tRNA_(uracil-5-)-methyltransferase_[EC:2.1.1.35]
2227_LINAN_t1	K15306	269.8	302.2	9.5e-90	Ran-binding_protein_1
2228_LINAN_t1	K09586	125.73	301.5	1.2e-89	endoplasmic_reticulum_protein_29
2231_LINAN_t1	K04282	344.7	459.9	1.6e-137	thyrotropin-releasing_hormone_receptor
2232_LINAN_t1	K04282	344.7	426.7	1.8e-127	thyrotropin-releasing_hormone_receptor
2234_LINAN_t1	K04282	344.7	448.4	5.1e-134	thyrotropin-releasing_hormone_receptor
2239_LINAN_t1	K07223	181.27	227.4	5.3e-67	porphyrinogen_peroxidase_[EC:1.11.1.-]
2240_LINAN_t1	K03687	36.8	212.9	1.5e-62	molecular_chaperone_GrpE
2243_LINAN_t1	K08155	533.07	839.2	4.2e-252	MFS_transporter,_DHA1_family,_solute_carrier_family_18_(vesicular_amine_transporter),_member_1/2
2243_LINAN_t2	K08155	533.07	830.7	1.6e-249	MFS_transporter,_DHA1_family,_solute_carrier_family_18_(vesicular_amine_transporter),_member_1/2
2247_LINAN_t1	K18674	502.47	716	6.5e-215	N-acetylgalactosamine_kinase_[EC:2.7.1.157]
2247_LINAN_t2	K18674	502.47	717.3	2.6e-215	N-acetylgalactosamine_kinase_[EC:2.7.1.157]
2248_LINAN_t1	K17409	147.13	332.7	9e-99	small_subunit_ribosomal_protein_S30
2250_LINAN_t1	K22900	92.97	367.6	2.1e-109	tRNA_(adenine37-N6)-methyltransferase_[EC:2.1.1.-]
2252_LINAN_t1	K10567	122.37	545.9	1.4e-163	endonuclease_VIII-like_1_[EC:3.2.2.-_4.2.99.18]
2256_LINAN_t1	K10703	62.4	267.4	2.5e-79	very-long-chain_(3R)-3-hydroxyacyl-CoA_dehydratase_[EC:4.2.1.134]
2257_LINAN_t1	K08803	369.33	500	2.3e-149	death-associated_protein_kinase_[EC:2.7.11.1]
2258_LINAN_t1	K06867	99.8	115.6	4.7e-33	uncharacterized_protein
2258_LINAN_t2	K06867	99.8	115.7	4.1e-33	uncharacterized_protein
2260_LINAN_t1	K25780	246.53	498.7	6.4e-149	kelch_domain-containing_protein_4
2261_LINAN_t1	K07854	216.77	329.1	9.3e-98	Ras-like_protein_family_member_12
2262_LINAN_t1	K16584	66.6	290.1	2.9e-86	HAUS_augmin-like_complex_subunit_1
2263_LINAN_t1	K18201	137.13	363.7	1.8e-108	hydroxylysine_kinase_[EC:2.7.1.81]
2264_LINAN_t1	K18201	137.13	387.8	8.9e-116	hydroxylysine_kinase_[EC:2.7.1.81]
2266_LINAN_t1	K17408	101.5	382.9	4.6e-114	small_subunit_ribosomal_protein_S29
2267_LINAN_t1	K06101	307.87	1467.3	0	[histone_H3]-lysine4_N-trimethyltransferase_ASH1L_[EC:2.1.1.354]
2267_LINAN_t2	K06101	307.87	1476.4	0	[histone_H3]-lysine4_N-trimethyltransferase_ASH1L_[EC:2.1.1.354]
2268_LINAN_t1	K06678	110.07	1115	0	condensin_complex_subunit_3
2272_LINAN_t1	K11701	639.77	746.8	7.5e-224	helicase_required_for_RNAi-mediated_heterochromatin_assembly_1_[EC:3.6.4.13]
2275_LINAN_t1	K19178	821.4	1395.6	0	POLQ-like_helicase_[EC:5.6.2.4]
2282_LINAN_t1	K02963	74.53	111.3	1.1e-31	small_subunit_ribosomal_protein_S18
2283_LINAN_t1	K23538	84.13	254.9	2.9e-75	ELMO_domain-containing_protein
2284_LINAN_t2	K17547	193.9	427.6	9.9e-128	glycoprotein-mannosyl_O6-kinase_[EC:2.7.1.183]
2284_LINAN_t1	K17547	193.9	443.2	1.7e-132	glycoprotein-mannosyl_O6-kinase_[EC:2.7.1.183]
2286_LINAN_t1	K07189	140.57	202.6	1.4e-59	protein_phosphatase_1_regulatory_subunit_3A/B/C/D/E
2287_LINAN_t1	K10735	67.8	268.3	1.5e-79	GINS_complex_subunit_4
2287_LINAN_t2	K10735	67.8	291.7	1.1e-86	GINS_complex_subunit_4
2288_LINAN_t1	K10799	430.03	2172.3	0	tankyrase_[EC:2.4.2.30]
2288_LINAN_t1	K06867	99.8	131.5	6.4e-38	uncharacterized_protein
2288_LINAN_t2	K10799	430.03	2170.9	0	tankyrase_[EC:2.4.2.30]
2288_LINAN_t2	K06867	99.8	131.5	6.4e-38	uncharacterized_protein
2289_LINAN_t2	K05869	442.73	551.2	3.1e-165	calcium/calmodulin-dependent_protein_kinase_IV_[EC:2.7.11.17]
2289_LINAN_t1	K05869	442.73	549.8	8.5e-165	calcium/calmodulin-dependent_protein_kinase_IV_[EC:2.7.11.17]
2290_LINAN_t1	K00902	91.23	377.1	3.3e-112	dolichol_kinase_[EC:2.7.1.108]
2292_LINAN_t1	K08518	715.57	1623.9	0	syntaxin-binding_protein_5
2292_LINAN_t2	K08518	715.57	1628.6	0	syntaxin-binding_protein_5
2292_LINAN_t3	K08518	715.57	1630.8	0	syntaxin-binding_protein_5
2292_LINAN_t4	K08518	715.57	1629.1	0	syntaxin-binding_protein_5
2293_LINAN_t1	K00228	69.27	539.6	6e-162	coproporphyrinogen_III_oxidase_[EC:1.3.3.3]
2294_LINAN_t1	K19882	89.7	477.4	2.4e-142	O-palmitoleoyl-L-serine_hydrolase_[EC:3.1.1.98]
2296_LINAN_t1	K03873	52.23	202.5	1.2e-59	elongin-B
2297_LINAN_t1	K07393	72.63	569.2	1.3e-170	glutathionyl-hydroquinone_reductase_[EC:1.8.5.7]
2298_LINAN_t1	K08860	551.07	955.1	1e-286	eukaryotic_translation_initiation_factor_2-alpha_kinase_3_[EC:2.7.11.1]
2303_LINAN_t1	K10895	177	444.7	1.3e-132	fanconi_anemia_group_I_protein
2304_LINAN_t1	K10895	177	1126.7	0	fanconi_anemia_group_I_protein
2305_LINAN_t1	K03512	459.67	710.9	3.5e-213	DNA_polymerase_lambda_[EC:2.7.7.7_4.2.99.-]
2305_LINAN_t1	K10981	417.3	427.1	2.2e-127	DNA_polymerase_IV_[EC:2.7.7.7]
2307_LINAN_t1	K24483	190.7	470.3	7.4e-141	fibronectin_type_3_and_ankyrin_repeat_domains_protein_1
2307_LINAN_t2	K24483	190.7	472.4	1.7e-141	fibronectin_type_3_and_ankyrin_repeat_domains_protein_1
2310_LINAN_t1	K02728	283.97	558.2	3.9e-167	20S_proteasome_subunit_alpha_3_[EC:3.4.25.1]
2311_LINAN_t1	K06240	1525.57	1967.1	0	laminin,_alpha_3/5
2311_LINAN_t2	K06240	1525.57	1967.2	0	laminin,_alpha_3/5
2313_LINAN_t1	K20101	650.87	1751.4	0	ATP-dependent_RNA_helicase_DHX34_[EC:3.6.4.13]
2316_LINAN_t1	K08145	585.2	598.3	2.8e-179	MFS_transporter,_SP_family,_solute_carrier_family_2_(facilitated_glucose_transporter),_member_8
2317_LINAN_t1	K01557	259.8	390.8	1.5e-116	acylpyruvate_hydrolase_[EC:3.7.1.5]
2318_LINAN_t1	K23311	129.3	763.2	8.5e-229	CST_complex_subunit_CTC1
2318_LINAN_t2	K23311	129.3	718.2	3.4e-215	CST_complex_subunit_CTC1
2319_LINAN_t1	K20526	106.87	275.2	1.6e-81	transgelin
2320_LINAN_t1	K23289	129.3	678.1	2e-203	EARP_and_GARP_complex-interacting_protein_1
2321_LINAN_t1	K20309	71.6	696	1.4e-208	trafficking_protein_particle_complex_subunit_12
2325_LINAN_t1	K23791	130.1	275.5	1e-81	sesquipedalian
2326_LINAN_t1	K00248	532.63	737.4	1.7e-221	butyryl-CoA_dehydrogenase_[EC:1.3.8.1]
2326_LINAN_t1	K00249	378	403.6	3.4e-120	acyl-CoA_dehydrogenase_[EC:1.3.8.7]
2328_LINAN_t1	K11314	381.5	467.7	1.3e-139	transcriptional_adapter_2-alpha
2331_LINAN_t1	K13174	76.3	858.8	7.9e-258	THO_complex_subunit_5
2332_LINAN_t1	K00888	457.27	2423.2	0	phosphatidylinositol_4-kinase_A_[EC:2.7.1.67]
2335_LINAN_t1	K20194	144.3	567.5	1.1e-169	Hermansky-Pudlak_syndrome_4_protein
2336_LINAN_t1	K00871	346.77	592.2	3.3e-177	phosphorylase_kinase_gamma_subunit_[EC:2.7.11.19]
2336_LINAN_t2	K00871	346.77	725	2.5e-217	phosphorylase_kinase_gamma_subunit_[EC:2.7.11.19]
2336_LINAN_t3	K00871	346.77	538.6	5.1e-161	phosphorylase_kinase_gamma_subunit_[EC:2.7.11.19]
2338_LINAN_t1	K24627	131.73	380.5	2.6e-113	growth_arrest-specific_protein_2
2340_LINAN_t1	K00635	86	187.9	5.8e-55	diacylglycerol_O-acyltransferase_/_wax_synthase_[EC:2.3.1.20_2.3.1.75]
2340_LINAN_t2	K00635	86	186.7	1.3e-54	diacylglycerol_O-acyltransferase_/_wax_synthase_[EC:2.3.1.20_2.3.1.75]
2342_LINAN_t1	K01411	1010.33	1499.9	0	nardilysin_[EC:3.4.24.61]
2349_LINAN_t1	K10755	421.07	583	7.6e-175	replication_factor_C_subunit_2/4
2350_LINAN_t1	K11509	74.17	139.7	2.1e-40	centromere_protein_Q
2351_LINAN_t1	K10644	159.9	639.8	8.1e-192	E3_ubiquitin-protein_ligase_CHFR_[EC:2.3.2.27]
2352_LINAN_t1	K24755	260.37	591.1	4.4e-177	WD_repeat-containing_protein_76
2353_LINAN_t1	K20191	303.1	1075.1	0	Hermansky-Pudlak_syndrome_5_protein
2353_LINAN_t2	K20191	303.1	1074	0	Hermansky-Pudlak_syndrome_5_protein
2354_LINAN_t1	K22861	94.97	564.6	2.7e-169	protein_fuzzy
2357_LINAN_t1	K01104	89.97	91	1.4e-25	protein-tyrosine_phosphatase_[EC:3.1.3.48]
2358_LINAN_t1	K12737	261.07	636	1.1e-190	peptidyl-prolyl_cis-trans_isomerase_SDCCAG10_[EC:5.2.1.8]
2360_LINAN_t1	K14861	151.43	594.9	7.5e-178	nucleolar_pre-ribosomal-associated_protein_1
2363_LINAN_t1	K14861	151.43	706.8	1.4e-211	nucleolar_pre-ribosomal-associated_protein_1
2364_LINAN_t1	K12197	99.93	327.9	6.6e-98	charged_multivesicular_body_protein_1
2365_LINAN_t1	K00626	349.7	582.4	2e-174	acetyl-CoA_C-acetyltransferase_[EC:2.3.1.9]
2366_LINAN_t1	K12735	196.53	751.8	2.4e-225	peptidyl-prolyl_cis-trans_isomerase-like_4_[EC:5.2.1.8]
2367_LINAN_t1	K17817	173.4	388.8	9e-116	8-oxo-dGDP_phosphatase_[EC:3.6.1.58]
2368_LINAN_t1	K16675	613.47	641.3	4.5e-192	palmitoyltransferase_ZDHHC14/18_[EC:2.3.1.225]
2368_LINAN_t2	K16675	613.47	661.9	2.6e-198	palmitoyltransferase_ZDHHC14/18_[EC:2.3.1.225]
2368_LINAN_t3	K16675	613.47	641.9	2.9e-192	palmitoyltransferase_ZDHHC14/18_[EC:2.3.1.225]
2368_LINAN_t4	K16675	613.47	639.8	1.2e-191	palmitoyltransferase_ZDHHC14/18_[EC:2.3.1.225]
2369_LINAN_t1	K08187	592.47	600.4	4.5e-180	MFS_transporter,_MCT_family,_solute_carrier_family_16_(monocarboxylic_acid_transporters),_member_10
2370_LINAN_t1	K13171	99.2	406.3	4.8e-121	serine/arginine_repetitive_matrix_protein_1
2371_LINAN_t1	K14769	34.37	318.1	1.1e-94	U3_small_nucleolar_RNA-associated_protein_11
2372_LINAN_t1	K09365	363.17	517.8	9e-155	POU_domain_transcription_factor,_class_3
2373_LINAN_t1	K07439	385.03	693.7	3.1e-208	24-hydroxycholesterol_7alpha-hydroxylase_[EC:1.14.14.26]
2376_LINAN_t1	K05037	911.3	987.2	7e-297	solute_carrier_family_6_(neurotransmitter_transporter,_serotonin)_member_4
2379_LINAN_t1	K10341	501.6	525.6	2.3e-157	WD_repeat_and_SOCS_box-containing_protein_1
2379_LINAN_t2	K10341	501.6	526.4	1.3e-157	WD_repeat_and_SOCS_box-containing_protein_1
2380_LINAN_t1	K04688	558.8	760.6	1.8e-228	ribosomal_protein_S6_kinase_beta_[EC:2.7.11.1]
2381_LINAN_t1	K04560	513.5	582.6	8.2e-175	syntaxin_1A
2381_LINAN_t1	K08486	209.97	423.7	1.1e-126	syntaxin_1B/2/3
2382_LINAN_t1	K07936	150.63	512.9	1.3e-153	GTP-binding_nuclear_protein_Ran
2383_LINAN_t1	K15157	95.57	609.8	1.1e-182	mediator_of_RNA_polymerase_II_transcription_subunit_15
2383_LINAN_t2	K15157	95.57	610.7	6.2e-183	mediator_of_RNA_polymerase_II_transcription_subunit_15
2385_LINAN_t1	K00685	192.9	653.2	6.7e-196	arginyl-tRNA---protein_transferase_[EC:2.3.2.8]
2386_LINAN_t1	K00167	477.97	663.8	2.7e-199	2-oxoisovalerate_dehydrogenase_E1_component_beta_subunit_[EC:1.2.4.4]
2388_LINAN_t1	K02605	147.5	819.5	8.9e-246	origin_recognition_complex_subunit_3
2389_LINAN_t1	K01619	43.63	354.6	9.3e-106	deoxyribose-phosphate_aldolase_[EC:4.1.2.4]
2390_LINAN_t1	K22377	191.73	761	7.1e-228	E3_ubiquitin-protein_ligase_listerin_[EC:2.3.2.27]
2392_LINAN_t1	K22377	191.73	578.3	8.8e-173	E3_ubiquitin-protein_ligase_listerin_[EC:2.3.2.27]
2395_LINAN_t2	K12401	521.67	638.3	2.6e-191	AP-4_complex_subunit_beta-1
2395_LINAN_t1	K12401	521.67	638.6	2.1e-191	AP-4_complex_subunit_beta-1
2396_LINAN_t1	K17598	283.03	644.9	4e-193	synaptotagmin-like_protein
2399_LINAN_t1	K26082	1178.2	1271.9	0	arachidonate_8-lipoxygenase_/_allene_oxide_synthase_[EC:1.13.11.40_4.2.1.-]
2400_LINAN_t1	K09113	107.3	705.7	1.4e-211	MAX-like_protein_X
2400_LINAN_t2	K09113	107.3	709.4	1e-212	MAX-like_protein_X
2400_LINAN_t3	K09113	107.3	711.7	2.1e-213	MAX-like_protein_X
2402_LINAN_t1	K10408	2875.73	5019.3	0	dynein_axonemal_heavy_chain
2404_LINAN_t1	K14784	109.97	265.4	1.1e-78	protein_CMS1
2405_LINAN_t2	K17814	600.9	631.7	1.5e-189	cytochrome_P450_family_1,_invertebrate
2407_LINAN_t1	K14784	109.97	138.4	4.3e-40	protein_CMS1
2407_LINAN_t2	K14784	109.97	145.1	4.1e-42	protein_CMS1
2408_LINAN_t1	K17814	600.9	629.6	6.1e-189	cytochrome_P450_family_1,_invertebrate
2408_LINAN_t2	K17814	600.9	635.4	1.1e-190	cytochrome_P450_family_1,_invertebrate
2410_LINAN_t1	K18470	571.17	586.5	1.1e-175	Rho_GTPase-activating_protein_1
2410_LINAN_t2	K18470	571.17	590.5	6.7e-177	Rho_GTPase-activating_protein_1
2414_LINAN_t1	K05767	180.7	1602.8	0	Ras_GTPase-activating-like_protein_IQGAP2/3
2414_LINAN_t2	K05767	180.7	1602.7	0	Ras_GTPase-activating-like_protein_IQGAP2/3
2414_LINAN_t3	K05767	180.7	1600.1	0	Ras_GTPase-activating-like_protein_IQGAP2/3
2416_LINAN_t1	K17293	216.63	270	4.5e-80	tetraspanin-3
2417_LINAN_t2	K02132	984.93	1064.7	0	F-type_H+-transporting_ATPase_subunit_alpha
2417_LINAN_t2	K02111	434.3	914.1	2e-274	F-type_H+/Na+-transporting_ATPase_subunit_alpha_[EC:7.1.2.2_7.2.2.1]
2417_LINAN_t1	K02132	984.93	1060.6	0	F-type_H+-transporting_ATPase_subunit_alpha
2417_LINAN_t1	K02111	434.3	912.6	5.8e-274	F-type_H+/Na+-transporting_ATPase_subunit_alpha_[EC:7.1.2.2_7.2.2.1]
2423_LINAN_t1	K01598	193.27	336.4	4.2e-100	phosphopantothenoylcysteine_decarboxylase_[EC:4.1.1.36]
2424_LINAN_t1	K20473	261.77	2387.2	0	neuroblastoma-amplified_sequence
2425_LINAN_t1	K06232	98.97	158.4	5.1e-46	growth_arrest-specific_1
2426_LINAN_t1	K21358	348.1	647.7	2.4e-194	serine/threonine-protein_kinase_ULK3_[EC:2.7.11.1]
2426_LINAN_t2	K21358	348.1	648.6	1.2e-194	serine/threonine-protein_kinase_ULK3_[EC:2.7.11.1]
2428_LINAN_t1	K17292	32.5	168.3	4.2e-49	tubulin-specific_chaperone_A
2429_LINAN_t1	K12397	462.8	1665.1	0	AP-3_complex_subunit_beta
2429_LINAN_t1	K15172	46.13	46.6	2.5e-12	transcription_elongation_factor_SPT5
2429_LINAN_t2	K12397	462.8	1670.8	0	AP-3_complex_subunit_beta
2429_LINAN_t2	K15172	46.13	46.9	2.1e-12	transcription_elongation_factor_SPT5
2429_LINAN_t3	K12397	462.8	1671.4	0	AP-3_complex_subunit_beta
2429_LINAN_t3	K15172	46.13	46.9	2e-12	transcription_elongation_factor_SPT5
2430_LINAN_t1	K19995	46.33	451.1	1.2e-134	secretory_carrier-associated_membrane_protein
2434_LINAN_t1	K15382	57.67	114.7	8.6e-33	solute_carrier_family_50_(sugar_transporter)
2435_LINAN_t1	K02367	643.93	1119.2	0	glucuronyl/N-acetylglucosaminyl_transferase_EXT2_[EC:2.4.1.224_2.4.1.225]
2436_LINAN_t1	K13806	97.47	978.6	6.1e-294	sn1-specific_diacylglycerol_lipase_[EC:3.1.1.116]
2436_LINAN_t2	K13806	97.47	984	1.5e-295	sn1-specific_diacylglycerol_lipase_[EC:3.1.1.116]
2437_LINAN_t1	K17571	83.3	480.5	1.1e-143	protein_phosphatase_1_regulatory_subunit_32
2439_LINAN_t1	K15710	369.93	1478.8	0	E3_ubiquitin-protein_ligase_SHPRH_[EC:5.6.2.-_2.3.2.27]
2441_LINAN_t1	K10358	939.6	2125.1	0	myosin_VI
2441_LINAN_t2	K10358	939.6	2125.2	0	myosin_VI
2442_LINAN_t1	K23435	1261.8	1366.5	0	cytosolic_carboxypeptidase_protein_1_[EC:3.4.17.24]
2444_LINAN_t1	K21862	2444.9	2454.2	0	voltage-gated_cation_channel
2445_LINAN_t1	K03635	64.23	255.3	2.1e-75	molybdopterin_synthase_catalytic_subunit_[EC:2.8.1.12]
2446_LINAN_t1	K03023	111.67	554.1	7.3e-166	DNA-directed_RNA_polymerase_III_subunit_RPC3
2447_LINAN_t1	K03574	67.77	72.7	5.3e-20	8-oxo-dGTP_diphosphatase_[EC:3.6.1.55]
2448_LINAN_t1	K10349	670.83	1015	0	protein_fem-1_homolog_B
2449_LINAN_t1	K12359	265.73	309.1	4.8e-92	ceroid-lipofuscinosis_neuronal_protein_6
2451_LINAN_t2	K15363	151.6	805.8	9e-242	fanconi-associated_nuclease_1_[EC:3.1.21.-_3.1.4.1]
2451_LINAN_t1	K15363	151.6	806.9	4.4e-242	fanconi-associated_nuclease_1_[EC:3.1.21.-_3.1.4.1]
2452_LINAN_t1	K16775	254.33	432.3	1e-128	M-phase_phosphoprotein_9
2459_LINAN_t2	K01754	269.43	613.8	8.6e-184	threonine_dehydratase_[EC:4.3.1.19]
2459_LINAN_t1	K01754	269.43	615.3	3e-184	threonine_dehydratase_[EC:4.3.1.19]
2460_LINAN_t1	K26415	1198.27	1312.5	0	Rho_GTPase-activating_protein_45
2462_LINAN_t1	K10264	318.8	666.2	9e-200	F-box_and_WD-40_domain_protein_8
2467_LINAN_t1	K00787	146.9	581.2	2.2e-174	farnesyl_diphosphate_synthase_[EC:2.5.1.1_2.5.1.10]
2468_LINAN_t1	K15198	61.13	261.8	2.7e-77	transcription_factor_TFIIIB_component_B''
2471_LINAN_t1	K24875	173.77	341.8	1.7e-101	homeobox_protein_DBX
2475_LINAN_t1	K09397	297.5	381.1	2.3e-113	forkhead_box_protein_D
2478_LINAN_t1	K00389	31.2	38.4	1.8e-09	putative_membrane_protein
2479_LINAN_t1	K03143	71.1	440.3	1.2e-131	transcription_initiation_factor_TFIIH_subunit_3
2480_LINAN_t1	K03239	252.8	510.8	1e-152	translation_initiation_factor_eIF-2B_subunit_alpha
2481_LINAN_t1	K10314	191.37	269	1.4e-79	F-box_protein_39
2481_LINAN_t2	K10314	191.37	330.6	3e-98	F-box_protein_39
2484_LINAN_t2	K18467	153	415.9	1.9e-124	vacuolar_protein_sorting-associated_protein_29
2484_LINAN_t1	K18467	153	415	3.6e-124	vacuolar_protein_sorting-associated_protein_29
2485_LINAN_t1	K10995	473.87	506.2	1.8e-151	cell_cycle_checkpoint_control_protein_RAD9B
2485_LINAN_t1	K10994	122.77	483.6	1.1e-144	cell_cycle_checkpoint_control_protein_RAD9A_[EC:3.1.11.2]
2486_LINAN_t1	K17508	102.5	345.9	4.9e-103	protein_phosphatase_PTC7_[EC:3.1.3.16]
2487_LINAN_t1	K03341	243.93	845.1	3.9e-254	O-phospho-L-seryl-tRNASec:L-selenocysteinyl-tRNA_synthase_[EC:2.9.1.2]
2488_LINAN_t1	K24926	157.33	365.1	4.2e-109	tetratricopeptide_repeat_protein_1
2490_LINAN_t1	K24926	157.33	181.6	3.1e-53	tetratricopeptide_repeat_protein_1
2491_LINAN_t1	K24926	157.33	173.8	7.9e-51	tetratricopeptide_repeat_protein_1
2495_LINAN_t1	K16589	105.6	550.8	1.1e-164	HAUS_augmin-like_complex_subunit_6
2497_LINAN_t1	K12882	156.1	1053.8	0	nuclear_cap-binding_protein_subunit_1
2498_LINAN_t1	K00232	178.87	646.1	1.7e-193	acyl-CoA_oxidase_[EC:1.3.3.6]
2502_LINAN_t1	K24429	401.07	895.5	1.3e-268	ADAMTS-like_protein_1/3
2502_LINAN_t2	K24429	401.07	895.3	1.5e-268	ADAMTS-like_protein_1/3
2503_LINAN_t1	K25472	62.33	437.6	1.5e-130	stabilizer_of_axonemal_microtubules
2504_LINAN_t1	K14536	840.33	1574.3	0	ribosome_assembly_protein_1_[EC:3.6.5.-]
2505_LINAN_t1	K10800	98.2	425	6.3e-127	single-strand_selective_monofunctional_uracil_DNA_glycosylase_[EC:3.2.2.-]
2506_LINAN_t1	K13499	419.73	648.7	2.9e-194	chondroitin_sulfate_synthase_[EC:2.4.1.175_2.4.1.226]
2508_LINAN_t2	K15559	42.1	139.5	3.5e-40	regulator_of_Ty1_transposition_protein_103
2508_LINAN_t1	K15559	42.1	58.2	1.6e-15	regulator_of_Ty1_transposition_protein_103
2510_LINAN_t1	K18798	473.17	683	7.5e-205	peroxisome-assembly_ATPase_[EC:3.6.4.7]
2513_LINAN_t1	K10175	520.93	531.2	8.1e-159	T-box_protein_1
2515_LINAN_t1	K26244	162.93	795.3	1e-238	transcriptional_regulatory_protein_PHF12/RCO1
2522_LINAN_t1	K14464	367.4	381.8	9.2e-114	alpha-1,3-fucosyltransferase_[EC:2.4.1.-]
2523_LINAN_t1	K14480	44.83	135.2	5.6e-39	apolipoprotein_L
2525_LINAN_t1	K22754	435.63	3675.5	0	E3_ubiquitin-protein_ligase_RNF213_[EC:2.3.2.27]
2526_LINAN_t1	K22754	435.63	1022.4	0	E3_ubiquitin-protein_ligase_RNF213_[EC:2.3.2.27]
2571_LINAN_t1	K17088	633.8	729.2	4.3e-219	cytochrome_P450_family_10
2576_LINAN_t2	K13341	188.9	213.2	9.3e-63	peroxin-7
2576_LINAN_t1	K13341	188.9	531	3.6e-159	peroxin-7
2580_LINAN_t1	K00851	62	69.9	3.2e-19	gluconokinase_[EC:2.7.1.12]
2603_LINAN_t1	K22855	75.03	304	2e-90	EEF1A_lysine_methyltransferase_1_[EC:2.1.1.-]
2606_LINAN_t1	K14168	243.87	681	2.3e-204	cytoplasmic_tRNA_2-thiolation_protein_1_[EC:2.7.7.-]
2607_LINAN_t1	K09085	173.87	233.5	1.1e-68	class_B_basic_helix-loop-helix_protein_1/6/7
2609_LINAN_t1	K00555	87.6	722.4	7.1e-217	tRNA_(guanine26-N2/guanine27-N2)-dimethyltransferase_[EC:2.1.1.215_2.1.1.216]
2610_LINAN_t1	K13273	81.63	304.6	8e-91	phosphomevalonate_kinase_[EC:2.7.4.2]
2611_LINAN_t1	K14831	108.67	484.9	4.3e-145	protein_MAK16
2611_LINAN_t2	K14831	108.67	375	9.8e-112	protein_MAK16
2613_LINAN_t1	K24332	482.73	824.9	1.9e-247	attractin
2614_LINAN_t1	K14834	390.87	858.6	1.3e-257	nucleolar_complex_protein_3
2615_LINAN_t1	K19832	290.33	719.5	7.3e-216	nitric_oxide-associated_protein_1
2616_LINAN_t1	K12819	473.9	886.5	3.9e-266	pre-mRNA-processing_factor_SLU7
2618_LINAN_t1	K17424	73.37	197	5.6e-58	large_subunit_ribosomal_protein_L43
2621_LINAN_t1	K20365	253.67	451.7	2.4e-135	endoplasmic_reticulum-Golgi_intermediate_compartment_protein_1
2627_LINAN_t1	K16315	78.43	135.9	2.8e-39	serine/threonine-protein_kinase_haspin_[EC:2.7.11.1]
2628_LINAN_t1	K16315	78.43	392.7	5.7e-117	serine/threonine-protein_kinase_haspin_[EC:2.7.11.1]
2628_LINAN_t1	K15255	120.7	246.9	6.9e-73	ATP-dependent_DNA_helicase_PIF1_[EC:5.6.2.3]
2636_LINAN_t1	K05310	487	1028	0	ethanolamine_phosphate_transferase_2_subunit_G_[EC:2.7.-.-]
2637_LINAN_t1	K14786	148.4	746.3	1e-223	protein_KRI1
2638_LINAN_t1	K13348	175.27	226.6	8e-67	protein_Mpv17
2639_LINAN_t1	K08115	666.43	2314.7	0	chondroitin_sulfate_proteoglycan_4
2640_LINAN_t1	K02962	25.43	297.3	1.5e-88	small_subunit_ribosomal_protein_S17e
2642_LINAN_t1	K08507	51.5	52.6	6.7e-14	unconventional_SNARE_in_the_endoplasmic_reticulum_protein_1
2645_LINAN_t1	K23610	324.33	500.7	7.4e-150	WD_repeat-containing_protein_41
2646_LINAN_t1	K03510	331.77	661.3	4e-198	DNA_polymerase_iota_[EC:2.7.7.7]
2647_LINAN_t1	K00851	62	241.2	1.4e-71	gluconokinase_[EC:2.7.1.12]
2648_LINAN_t1	K23969	416.5	656.3	6.4e-197	FERM_domain-containing_protein_3/5
2648_LINAN_t2	K23969	416.5	658.2	1.7e-197	FERM_domain-containing_protein_3/5
2649_LINAN_t1	K00884	99.03	509	4.1e-152	N-acetylglucosamine_kinase_[EC:2.7.1.59]
2649_LINAN_t2	K00884	99.03	553.3	1.5e-165	N-acetylglucosamine_kinase_[EC:2.7.1.59]
2653_LINAN_t1	K00616	140.33	416	5.9e-124	transaldolase_[EC:2.2.1.2]
2655_LINAN_t1	K09495	585.4	1088.4	0	T-complex_protein_1_subunit_gamma
2655_LINAN_t2	K09495	585.4	1092.2	0	T-complex_protein_1_subunit_gamma
2668_LINAN_t1	K08064	51.3	158.3	7e-46	nuclear_transcription_factor_Y,_alpha
2669_LINAN_t1	K11099	76.77	158.6	1.9e-46	small_nuclear_ribonucleoprotein_G
2672_LINAN_t1	K17338	136.17	333.3	2.8e-99	receptor_expression-enhancing_protein_1/2/3/4
2672_LINAN_t2	K17338	136.17	332.2	5.9e-99	receptor_expression-enhancing_protein_1/2/3/4
2673_LINAN_t1	K15601	592.4	722.3	1.8e-216	[histone_H3]-dimethyl-L-lysine9_demethylase_[EC:1.14.11.65]
2673_LINAN_t2	K15601	592.4	722	2.2e-216	[histone_H3]-dimethyl-L-lysine9_demethylase_[EC:1.14.11.65]
2673_LINAN_t3	K15601	592.4	721.9	2.3e-216	[histone_H3]-dimethyl-L-lysine9_demethylase_[EC:1.14.11.65]
2676_LINAN_t1	K23855	256.07	377	1.3e-112	Kv_channel-interacting_protein
2676_LINAN_t2	K23855	256.07	371.5	6.3e-111	Kv_channel-interacting_protein
2676_LINAN_t3	K23855	256.07	371	8.6e-111	Kv_channel-interacting_protein
2678_LINAN_t1	K07126	57.3	75.3	8.6e-21	uncharacterized_protein
2679_LINAN_t1	K15414	52.33	147.6	9.5e-43	complement_component_1_Q_subcomponent-binding_protein,_mitochondrial
2684_LINAN_t1	K01937	100.6	1052.2	0	CTP_synthase_[EC:6.3.4.2]
2685_LINAN_t1	K11405	484.4	623.3	5e-187	histone_deacetylase_8_[EC:3.5.1.98]
2687_LINAN_t1	K06058	105.27	345.2	1.5e-102	deltex_[EC:2.3.2.27]
2690_LINAN_t1	K26229	328	446.2	2.9e-133	arrestin_domain-containing_protein_2/3
2691_LINAN_t1	K03768	228.9	253.1	5.7e-75	peptidyl-prolyl_cis-trans_isomerase_B_(cyclophilin_B)_[EC:5.2.1.8]
2693_LINAN_t1	K01792	108.2	357.3	2.6e-106	glucose-6-phosphate_1-epimerase_[EC:5.1.3.15]
2694_LINAN_t2	K25361	225.1	462.4	2.3e-138	transmembrane_6_superfamily
2694_LINAN_t1	K25361	225.1	458.9	2.6e-137	transmembrane_6_superfamily
2695_LINAN_t1	K07755	125.7	372.5	6.3e-111	arsenite_methyltransferase_[EC:2.1.1.137]
2696_LINAN_t1	K07755	125.7	333.5	4.2e-99	arsenite_methyltransferase_[EC:2.1.1.137]
2697_LINAN_t1	K08024	140.07	267.5	5.2e-79	homeobox_protein_HEX
2697_LINAN_t2	K08024	140.07	265.9	1.6e-78	homeobox_protein_HEX
2698_LINAN_t1	K14709	107.17	173.1	1.4e-50	solute_carrier_family_39_(zinc_transporter),_member_1/2/3
2699_LINAN_t1	K14709	107.17	216.7	8.6e-64	solute_carrier_family_39_(zinc_transporter),_member_1/2/3
2700_LINAN_t1	K14709	107.17	225.4	2e-66	solute_carrier_family_39_(zinc_transporter),_member_1/2/3
2702_LINAN_t1	K17406	167.4	316.2	5e-94	small_subunit_ribosomal_protein_S27
2703_LINAN_t1	K14544	212.57	1381.6	0	U3_small_nucleolar_RNA-associated_protein_22
2704_LINAN_t1	K06519	339.6	363.5	3.7e-108	solute_carrier_family_3,_member_2
2705_LINAN_t1	K15171	21.73	206.9	5.9e-61	transcription_elongation_factor_SPT4
2706_LINAN_t1	K22421	69.73	226.2	1.6e-66	spermatogenesis-associated_protein_22
2707_LINAN_t1	K16526	507.4	736.3	9.4e-221	A-kinase_anchor_protein_10
2708_LINAN_t1	K05529	333.5	384.8	6.7e-115	mannan_polymerase_complexes_MNN9_subunit_[EC:2.4.1.232]
2709_LINAN_t1	K02365	186.57	895.3	1.9e-268	separase_[EC:3.4.22.49]
2710_LINAN_t1	K23893	55.77	118.3	6.8e-34	LHFPL_tetraspan_subfamily_member_protein
2711_LINAN_t1	K08052	684.47	4424.7	0	neurofibromin_1
2712_LINAN_t1	K17599	220.03	755.5	1.8e-226	transmembrane_protein_132
2713_LINAN_t1	K14638	330.83	510.2	1.3e-152	solute_carrier_family_15_(peptide/histidine_transporter),_member_3/4
2716_LINAN_t2	K25440	81.6	403.2	2e-120	CFAP73_family_protein
2716_LINAN_t1	K25440	81.6	417.6	8.7e-125	CFAP73_family_protein
2719_LINAN_t1	K11428	132.53	359.9	5.4e-107	[histone_H4]-lysine20_N-methyltransferase_SETD8_[EC:2.1.1.361]
2719_LINAN_t2	K11428	132.53	287.9	3.6e-85	[histone_H4]-lysine20_N-methyltransferase_SETD8_[EC:2.1.1.361]
2721_LINAN_t1	K04373	806.03	1360.3	0	ribosomal_protein_S6_kinase_alpha-1/2/3/6_[EC:2.7.11.1]
2721_LINAN_t1	K04688	558.8	560.5	7.1e-168	ribosomal_protein_S6_kinase_beta_[EC:2.7.11.1]
2721_LINAN_t2	K04373	806.03	1358.6	0	ribosomal_protein_S6_kinase_alpha-1/2/3/6_[EC:2.7.11.1]
2721_LINAN_t2	K04688	558.8	561.6	3.4e-168	ribosomal_protein_S6_kinase_beta_[EC:2.7.11.1]
2723_LINAN_t2	K03236	53.5	302.7	3.9e-90	translation_initiation_factor_1A
2723_LINAN_t1	K03236	53.5	299	5.3e-89	translation_initiation_factor_1A
2724_LINAN_t1	K18668	53.27	571.1	7.7e-171	ribonuclease_ZC3H12_[EC:3.1.-.-]
2725_LINAN_t1	K16912	73.87	345.7	8.9e-103	ribosomal_biogenesis_protein_LAS1
2727_LINAN_t1	K11462	122.93	644.8	1.7e-193	polycomb_protein_EED
2728_LINAN_t1	K15485	108.43	136.4	2.3e-39	Bcl-2-like_protein_13
2730_LINAN_t1	K02892	48.4	93.4	3.2e-26	large_subunit_ribosomal_protein_L23
2731_LINAN_t1	K14302	183.77	453.9	1.2e-135	nuclear_pore_complex_protein_Nup37
2735_LINAN_t1	K19360	506.67	535.2	6.9e-160	nephrocystin-3
2737_LINAN_t1	K04559	1314.1	1317.2	0	huntingtin_interacting_protein_1
2740_LINAN_t1	K11564	112.57	150.1	1.9e-43	kinetochore_protein_Mis18
2741_LINAN_t1	K26186	93.73	133	2.8e-38	mitochondrial_transcription_rescue_factor_1
2742_LINAN_t1	K24842	136.43	1525.1	0	IQ_domain-containing_protein_H
2742_LINAN_t2	K24842	136.43	1528.2	0	IQ_domain-containing_protein_H
2742_LINAN_t3	K24842	136.43	1523.4	0	IQ_domain-containing_protein_H
2742_LINAN_t4	K24842	136.43	1523.8	0	IQ_domain-containing_protein_H
2743_LINAN_t1	K23878	68.23	330.4	2.8e-98	alpha-_and_gamma-adaptin-binding_protein_p34
2743_LINAN_t2	K23878	68.23	259.2	1.1e-76	alpha-_and_gamma-adaptin-binding_protein_p34
2744_LINAN_t1	K10998	55.77	249.7	1.3e-73	replication_fork_protection_complex_subunit_TIPIN/Csm3/Swi3
2747_LINAN_t1	K20163	261.2	1932.3	0	DENN_domain-containing_protein_4
2750_LINAN_t1	K06640	1264.4	1445.8	0	serine/threonine-protein_kinase_ATR_[EC:2.7.11.1]
2751_LINAN_t1	K16605	118.57	370.1	2.8e-110	tubulin_polyglutamylase_complex_subunit_2
2752_LINAN_t1	K26229	328	421.5	8.7e-126	arrestin_domain-containing_protein_2/3
2753_LINAN_t1	K26229	328	381.1	1.4e-113	arrestin_domain-containing_protein_2/3
2754_LINAN_t1	K17917	285.1	728.4	2.8e-218	sorting_nexin-1/2
2757_LINAN_t1	K14464	367.4	373.2	3.6e-111	alpha-1,3-fucosyltransferase_[EC:2.4.1.-]
2758_LINAN_t1	K01834	149.57	404.7	7.8e-121	2,3-bisphosphoglycerate-dependent_phosphoglycerate_mutase_[EC:5.4.2.11]
2758_LINAN_t2	K01834	149.57	393.4	2e-117	2,3-bisphosphoglycerate-dependent_phosphoglycerate_mutase_[EC:5.4.2.11]
2759_LINAN_t1	K03108	148.27	769.8	5.9e-231	signal_recognition_particle_subunit_SRP72
2761_LINAN_t1	K15537	202.1	687.4	2.5e-206	alkylglycerol_monooxygenase_[EC:1.14.16.5]
2762_LINAN_t1	K08291	762.5	1082.8	0	G_protein-coupled_receptor_kinase_[EC:2.7.11.16]
2764_LINAN_t1	K10089	96.97	112.7	4.1e-32	cation-dependent_mannose-6-phosphate_receptor
2773_LINAN_t1	K20296	104.07	1016.9	0	vacuolar_protein_sorting-associated_protein_51
2774_LINAN_t1	K13054	169.33	353.5	4.9e-105	meiotic_recombination_protein_REC8,_animal_type
2774_LINAN_t2	K13054	169.33	258.8	2.3e-76	meiotic_recombination_protein_REC8,_animal_type
2775_LINAN_t1	K10398	579.83	999.6	4e-300	kinesin_family_member_11
2778_LINAN_t2	K23796	115.3	254.8	2.8e-75	pleckstrin_homology_domain-containing_family_A_member_1/2
2778_LINAN_t1	K23796	115.3	256.5	8.6e-76	pleckstrin_homology_domain-containing_family_A_member_1/2
2782_LINAN_t1	K25472	62.33	213.4	1.1e-62	stabilizer_of_axonemal_microtubules
2783_LINAN_t2	K13711	183.97	762.6	2.6e-229	phosphatidylinositol_4-kinase_type_2_[EC:2.7.1.67]
2783_LINAN_t1	K13711	183.97	739.6	2.4e-222	phosphatidylinositol_4-kinase_type_2_[EC:2.7.1.67]
2783_LINAN_t3	K13711	183.97	734.2	9.9e-221	phosphatidylinositol_4-kinase_type_2_[EC:2.7.1.67]
2783_LINAN_t4	K13711	183.97	784.3	6.7e-236	phosphatidylinositol_4-kinase_type_2_[EC:2.7.1.67]
2784_LINAN_t1	K12824	208	1353.8	0	transcription_elongation_regulator_1
2784_LINAN_t2	K12824	208	1353.4	0	transcription_elongation_regulator_1
2786_LINAN_t1	K22825	60.97	252.8	9.7e-75	non-structural_maintenance_of_chromosomes_element_4
2787_LINAN_t1	K06867	99.8	106.3	3.2e-30	uncharacterized_protein
2788_LINAN_t3	K07301	132.67	179	2e-52	cation:H+_antiporter
2788_LINAN_t2	K07301	132.67	182.4	1.9e-53	cation:H+_antiporter
2789_LINAN_t1	K24813	225.6	982.2	5.6e-295	HEAT_repeat-containing_protein_4
2794_LINAN_t1	K26076	229.4	305.4	9.9e-91	zinc_finger_Ran-binding_domain-containing_protein_2
2798_LINAN_t1	K20011	394.5	404.6	7.2e-121	peroxiredoxin_3_[EC:1.11.1.24_1.11.1.25]
2798_LINAN_t1	K03386	217.5	361.7	6.4e-108	peroxiredoxin_2/4_[EC:1.11.1.24]
2799_LINAN_t1	K12620	97.3	216.8	7.1e-64	U6_snRNA-associated_Sm-like_protein_LSm1
2801_LINAN_t1	K14692	331.27	702.6	1.4e-210	solute_carrier_family_30_(zinc_transporter),_member_5/7
2802_LINAN_t1	K25201	400.4	565.7	3.2e-169	importin-11
2804_LINAN_t1	K25201	400.4	842.3	1.2e-252	importin-11
2806_LINAN_t1	K24869	378.07	1536.2	0	S_phase_cyclin_A-associated_protein_in_the_endoplasmic_reticulum
2806_LINAN_t2	K24869	378.07	1536.4	0	S_phase_cyclin_A-associated_protein_in_the_endoplasmic_reticulum
2813_LINAN_t1	K06867	99.8	105.1	6.9e-30	uncharacterized_protein
2824_LINAN_t1	K20346	154.2	406.9	8.5e-122	p24_family_protein_alpha
2825_LINAN_t1	K19605	281.87	298.6	1.5e-88	ellis_van_creveld_syndrome_protein_1
2826_LINAN_t1	K19608	442.33	904.3	1.8e-271	ellis_van_creveld_syndrome_protein_2
2827_LINAN_t1	K10901	797.27	1180.7	0	bloom_syndrome_protein_[EC:5.6.2.4]
2827_LINAN_t1	K10899	729.7	731.5	2.5e-219	ATP-dependent_DNA_helicase_Q1_[EC:5.6.2.4]
2827_LINAN_t1	K03654	599.57	603.1	1.6e-180	ATP-dependent_DNA_helicase_RecQ_[EC:5.6.2.4]
2828_LINAN_t1	K02920	46.2	190.5	5e-56	large_subunit_ribosomal_protein_L36e
2828_LINAN_t2	K02920	46.2	184.8	2.8e-54	large_subunit_ribosomal_protein_L36e
2829_LINAN_t1	K01737	25.93	206	1.2e-60	6-pyruvoyltetrahydropterin/6-carboxytetrahydropterin_synthase_[EC:4.2.3.12_4.1.2.50]
2832_LINAN_t1	K23804	826.3	1073.4	0	GON-4-like_protein
2833_LINAN_t1	K23789	430.13	727.8	3.5e-218	E3_ubiquitin-protein_ligase_RNF145_[EC:2.3.2.27]
2834_LINAN_t1	K15703	432.03	735.9	7.9e-221	E3_ubiquitin-protein_ligase_RNF139_[EC:2.3.2.27]
2835_LINAN_t1	K11843	179.1	723.2	3.9e-217	ubiquitin_carboxyl-terminal_hydrolase_14_[EC:3.4.19.12]
2837_LINAN_t1	K14788	172.4	1031.5	0	ribosome_biogenesis_protein_ENP2
2839_LINAN_t1	K11095	49.3	159.1	2.4e-46	U1_small_nuclear_ribonucleoprotein_C
2839_LINAN_t2	K11095	49.3	170.3	8.6e-50	U1_small_nuclear_ribonucleoprotein_C
2840_LINAN_t1	K14303	143.87	460.7	2e-137	nuclear_pore_complex_protein_Nup160
2841_LINAN_t1	K00699	157.43	443.8	2.2e-132	glucuronosyltransferase_[EC:2.4.1.17]
2842_LINAN_t1	K00699	157.43	450.1	2.9e-134	glucuronosyltransferase_[EC:2.4.1.17]
2843_LINAN_t1	K00699	157.43	409.7	4.5e-122	glucuronosyltransferase_[EC:2.4.1.17]
2844_LINAN_t1	K14303	143.87	1086.3	0	nuclear_pore_complex_protein_Nup160
2858_LINAN_t1	K07756	206.27	420.7	1.3e-125	inositol-hexakisphosphate_5-kinase_[EC:2.7.4.21]
2859_LINAN_t1	K07766	101.67	197.3	7.1e-58	diphosphoinositol-polyphosphate_diphosphatase_[EC:3.6.1.52]
2860_LINAN_t5	K26226	224.57	1696.5	0	liprin-alpha
2860_LINAN_t1	K26226	224.57	1772.1	0	liprin-alpha
2860_LINAN_t2	K26226	224.57	1774.1	0	liprin-alpha
2860_LINAN_t3	K26226	224.57	961.6	1.4e-288	liprin-alpha
2860_LINAN_t4	K26226	224.57	1782.7	0	liprin-alpha
2862_LINAN_t1	K01835	348.37	784.6	2e-235	phosphoglucomutase_[EC:5.4.2.2]
2863_LINAN_t1	K14995	207.97	735.3	1.1e-220	solute_carrier_family_38_(sodium-coupled_neutral_amino_acid_transporter),_member_9
2868_LINAN_t1	K24722	238.9	1154.4	0	dynein_axonemal_intermediate_chain_3
2869_LINAN_t1	K10753	57.03	319.7	3.5e-95	histone_chaperone_ASF1
2874_LINAN_t2	K09180	612.8	629.3	1.5e-188	transcription_factor_AP-2,_invertebrate
2875_LINAN_t1	K04239	407.1	421.6	6e-126	hypocretin_(orexin)_receptor_2
2876_LINAN_t1	K24734	343.63	1166.3	0	NACHT_domain-_and_WD_repeat-containing_protein
2877_LINAN_t1	K16288	210.1	235	2.7e-69	dual_serine/threonine_and_tyrosine_protein_kinase_[EC:2.7.12.1]
2877_LINAN_t2	K16288	210.1	245.5	1.7e-72	dual_serine/threonine_and_tyrosine_protein_kinase_[EC:2.7.12.1]
2880_LINAN_t1	K14844	127.53	758.2	2e-227	pumilio_homology_domain_family_member_6
2881_LINAN_t1	K08342	79	512.7	1.4e-153	cysteine_protease_ATG4_[EC:3.4.22.-]
2881_LINAN_t2	K08342	79	512.9	1.2e-153	cysteine_protease_ATG4_[EC:3.4.22.-]
2882_LINAN_t1	K06662	161.87	636.6	1.2e-190	cell_cycle_checkpoint_protein
2883_LINAN_t1	K07441	72.6	288.1	1.3e-85	beta-1,4-N-acetylglucosaminyltransferase_[EC:2.4.1.141]
2892_LINAN_t1	K19679	166.73	827.6	2.5e-248	intraflagellar_transport_protein_74
2907_LINAN_t1	K16061	281.7	320.7	3.1e-95	baculoviral_IAP_repeat-containing_protein_7/8
2908_LINAN_t1	K16061	281.7	340.9	2.3e-101	baculoviral_IAP_repeat-containing_protein_7/8
2909_LINAN_t1	K16302	197.33	528.2	6.2e-158	metal_transporter_CNNM
2910_LINAN_t1	K16302	197.33	521.5	6.6e-156	metal_transporter_CNNM
2911_LINAN_t1	K01181	99.57	221.3	3.3e-65	endo-1,4-beta-xylanase_[EC:3.2.1.8]
2912_LINAN_t1	K01181	99.57	194.2	5.4e-57	endo-1,4-beta-xylanase_[EC:3.2.1.8]
2916_LINAN_t1	K12736	423.7	1117	0	peptidylprolyl_isomerase_domain_and_WD_repeat-containing_protein_1_[EC:5.2.1.8]
2917_LINAN_t1	K01883	395.67	482.3	4.5e-144	cysteinyl-tRNA_synthetase_[EC:6.1.1.16]
2920_LINAN_t1	K15030	109.27	485.3	3e-145	translation_initiation_factor_3_subunit_M
2925_LINAN_t1	K19269	396.6	429.5	1.9e-128	phosphoglycolate_phosphatase_[EC:3.1.3.18_3.1.3.48]
2927_LINAN_t1	K11251	45.1	257.2	3.1e-76	histone_H2A
2929_LINAN_t1	K16779	205.63	476.6	1.6e-142	Rab-3A-interacting_protein
2930_LINAN_t1	K01011	198.07	285.6	1.1e-84	thiosulfate/3-mercaptopyruvate_sulfurtransferase_[EC:2.8.1.1_2.8.1.2]
2932_LINAN_t2	K02956	27.77	93.4	3.6e-26	small_subunit_ribosomal_protein_S15
2932_LINAN_t1	K02956	27.77	101.9	9.5e-29	small_subunit_ribosomal_protein_S15
2933_LINAN_t1	K26163	112.23	468	3.4e-140	parkin_coregulated_gene_protein
2935_LINAN_t1	K02350	614.23	2297.3	0	DNA_polymerase_zeta_[EC:2.7.7.7]
2939_LINAN_t1	K16809	187.67	1130.3	0	centrosomal_protein_CEP162
2940_LINAN_t1	K09528	101.07	298.7	7.6e-89	DnaJ_homolog_subfamily_C_member_8
2942_LINAN_t1	K13179	578.53	1031.8	0	ATP-dependent_RNA_helicase_DDX18/HAS1_[EC:3.6.4.13]
2943_LINAN_t1	K14945	218.43	400.9	1.1e-119	protein_quaking
2943_LINAN_t2	K14945	218.43	399.6	2.8e-119	protein_quaking
2943_LINAN_t3	K14945	218.43	423.2	1.9e-126	protein_quaking
2947_LINAN_t2	K15009	264.5	719.3	2.1e-215	SH3_and_multiple_ankyrin_repeat_domains_protein
2947_LINAN_t1	K15009	264.5	721	6.5e-216	SH3_and_multiple_ankyrin_repeat_domains_protein
2948_LINAN_t1	K15009	264.5	313.8	4.5e-93	SH3_and_multiple_ankyrin_repeat_domains_protein
2949_LINAN_t1	K07931	190.6	411.9	2.1e-123	Rab-like_protein_2
2950_LINAN_t1	K13907	35.57	152.8	1.9e-44	cystatin-A/B
2951_LINAN_t1	K00844	370.13	525.3	5e-157	hexokinase_[EC:2.7.1.1]
2952_LINAN_t1	K03021	1314.57	2147.3	0	DNA-directed_RNA_polymerase_III_subunit_RPC2_[EC:2.7.7.6]
2953_LINAN_t1	K20347	190.87	267.7	2.9e-79	p24_family_protein_beta-1
2953_LINAN_t2	K20347	190.87	276.8	4.9e-82	p24_family_protein_beta-1
2953_LINAN_t3	K20347	190.87	303.4	4.2e-90	p24_family_protein_beta-1
2954_LINAN_t1	K02881	50.63	88.1	1.2e-24	large_subunit_ribosomal_protein_L18
2955_LINAN_t1	K14855	302.43	868.6	8.1e-261	ribosome_assembly_protein_4
2956_LINAN_t1	K16273	477.4	509.4	4.5e-152	E3_ubiquitin-protein_ligase_ZNRF3_[EC:2.3.2.27]
2959_LINAN_t1	K05313	765.07	830.9	3.1e-249	glutamate_receptor,_ionotropic,_invertebrate
2961_LINAN_t1	K26086	75.53	209.8	1.1e-61	meiosis-specific_protein_MEI4
2961_LINAN_t2	K26086	75.53	207.8	4.2e-61	meiosis-specific_protein_MEI4
2962_LINAN_t1	K12166	589.9	1431.1	0	E3_ubiquitin-protein_ligase_HACE1_[EC:2.3.2.26]
2964_LINAN_t1	K24936	1000.03	3514.1	0	tetratricopeptide_repeat_protein_28
2965_LINAN_t1	K17680	258.77	574.1	1.1e-171	twinkle_protein_[EC:5.6.2.3]
2967_LINAN_t1	K04428	755.53	1763.5	0	mitogen-activated_protein_kinase_kinase_kinase_4_[EC:2.7.11.25]
2967_LINAN_t2	K04428	755.53	1762.4	0	mitogen-activated_protein_kinase_kinase_kinase_4_[EC:2.7.11.25]
2968_LINAN_t1	K13211	632.83	858.1	1.8e-257	GC-rich_sequence_DNA-binding_factor
2971_LINAN_t1	K22649	92.03	209.2	2.6e-61	B-cell_CLL/lymphoma_9_protein
2973_LINAN_t1	K10435	151.53	240.5	3.9e-71	microtubule-associated_protein_1_light_chain
2974_LINAN_t1	K12310	165.6	497.5	7.4e-149	Di-N-acetylchitobiase_[EC:3.2.1.-]
2975_LINAN_t1	K20279	449.93	1574.6	0	synaptojanin_[EC:3.1.3.36]
2975_LINAN_t2	K20279	449.93	1574.7	0	synaptojanin_[EC:3.1.3.36]
2980_LINAN_t1	K06258	251.87	262.7	1.2e-77	MFS_transporter,_VNT_family,_synaptic_vesicle_glycoprotein_2
2981_LINAN_t2	K06258	251.87	284.7	2.7e-84	MFS_transporter,_VNT_family,_synaptic_vesicle_glycoprotein_2
[truncated: 10,061 more rows]

## Sheet: 9. EggNOG-mapper Output
Gene ID	seed_ortholog	evalue	score	eggNOG_OGs	max_annot_lvl	COG_category	Description	Preferred_name	GOs	EC	KEGG_ko	KEGG_Pathway	KEGG_Module	KEGG_Reaction	KEGG_rclass	BRITE	KEGG_TC	CAZy	BiGG_Reaction	PFAMs
[truncated: 24,979 more rows]

[truncated: 31 more sheets: 10. Orthology assignment, 11. CAFE input, 12. Genomes for phylogenetics, 13. BMP gene repertoires, 14. Lingula BMP genes, 15. ALGs by chromosome, 16. Chromosome rearrangements, 17. Developmental gene ALGs, 18. Chi-squared test - BMP ALGs, 19. Chi-squared test - Wnt ALGs, 20. BMP gene expression - dev't, 21. BMP manip. - summary, 22. RNA-seq samples - summary, 23. Transcriptome orthology, 24. BMP manip. gene expression, 25. GO - BMP up (LG), 26. GO - BMP down (LG), 27. GO - BMP up (larva), 28. GO - BMP down (larva), 29. Neural genes for ISH …]
