# Supplementary material for: Brachiopod genome unveils the evolution of BMP signalling in bilaterian body patterning
Source: Nat Commun. 2026 Mar 12;17:3856. doi: 10.1038/s41467-026-70403-5 (PMC13121700; doi:10.1038/s41467-026-70403-5)
Supplement: Supplementary file 6 — Source Data [file 41467_2026_70403_MOESM6_ESM.xlsx]

## Sheet: Fig. 1c
Gene	Lan	Pau	Mme	Bst	Llo	Nge	Pvu	Lgi	Pma	Ofu	Cte	Hro	Sma	Sme	Tca	Dme	Bfl	Hsa	Xtr
bmp2/4	1	1	1	1	1	2	1	1	1	1	1	0	0	0	1	1	1	2	2
bmp3	1	1	1	1	1	1	0	0	1	1	1	0	0	0	0	0	1	2	2
bmp5-8	1	1	1	1	1	2	1	1	1	1	1	1	0	0	2	2	1	5	5
admp	1	1	2	2	1	1	1	1	1	1	1	1	0	3	0	0	1	0	2
acvr1	2	1	0	0	1	1	1	1	1	1	1	1	1	2	1	1	1	2	2
acvr2	1	1	1	2	1	1	1	1	1	1	1	1	1	2	1	1	1	2	2
bmpr1	1	1	1	1	1	1	1	1	1	1	1	1	0	0	1	1	1	2	2
bmpr2	1	1	1	1	1	1	1	1	1	1	1	1	0	0	1	1	1	1	1
smad1/5/9	2	1	11	1	1	1	1	1	1	1	1	1	2	2	1	1	1	3	2
smad2/3	1	1	1	1	1	1	1	1	1	1	1	1	2	2	1	1	1	2	2
smad4	1	2	1	1	1	2	1	1	1	1	1	2	1	2	1	1	1	1	2
smad6/7	1	1	1	1	1	1	1	1	1	1	1	1	1	2	1	1	1	2	3
bambi	1	1	1	1	2	1	1	1	1	1	1	0	0	0	1	0	1	1	1
chordin	1	1	1	1	1	2	1	1	1	1	0	0	0	0	1	1	1	1	1
cv2	1	3	2	2	1	2	1	1	1	1	1	0	0	0	1	1	1	1	1
follistatin	1	1	1	1	1	1	1	1	1	1	1	1	1	1	1	1	1	1	1
noggin	1	1	2	2	1	2	1	1	1	1	1	1	1	2	0	0	1	1	2
noggin-like	0	1	0	0	1	1	1	1	1	1	1	1	2	11	0	0	0	0	1
twsg	1	1	1	1	1	2	1	1	1	1	1	0	0	0	1	3	1	1	2
tolloid	1	1	1	1	1	2	1	1	1	1	2	1	1	1	1	2	1	3	3
gremlin	1	1	0	0	1	3	1	1	1	1	1	2	0	0	1	0	1	2	1
nbl1	1	1	0	0	0	0	0	0	0	0	0	0	0	0	1	0	1	1	1
sclerostin	1	1	0	0	1	1	1	1	1	0	1	0	0	0	0	0	1	2	1

## Sheet: Fig. 2d
Gene	Fertilised egg	32-cell stage	128-cell stage	Early blastula	Blastula	Early gastrula	Mid gastrula	Late gastrula	1-pair-cirri larva	2-pair-cirri larva
bmp2/4	1.851	9.507	19.049	29.18	35.924	48.029	49.39	32.406	29.41	47.721
bmp3	0.46	3.784	9.236	28.72	28.488	49.789	64.762	33.232	41.396	37.463
bmp5-8	306.388	157.334	53.533	110.345	129.519	57.82	82.481	99.17	45.637	27.163
admp	0.563	0.709	1.372	3.598	8.639	11.404	14.297	9.54	27.584	22.12
acvr1	208.838	191.475	188.904	126.059	89.066	118.494	94.009	175.475	50.58	36.3
acvr2	25.669	100.273	122.406	97.913	80.936	157.455	113.851	91.908	92.774	71.845
bmpr1	80.365	68.687	52.208	77.27	28.009	66.009	37.208	56.234	30.627	23.984
bmpr2	2.345	3.396	3.643	4.9	5.783	5.561	8.571	4.257	3.537	2.64
smad4	114.644	131.623	107.322	64.618	50.367	55.17	45.599	67.073	62.399	62.029
smad1/5a	476.084	405.993	436.224	263.431	222.838	221.186	172.664	218.919	82.876	65.175
smad1/5b	0	0.53	0.274	0.345	0.275	0.158	0.585	0.481	0.241	0.162
smad6/7	18.772	19.572	15.699	12.451	16.891	55.745	25.568	33.169	19.921	16.948
smad2/3	11.495	13.026	31.815	25.667	23.541	20.71	28.113	18.345	16.447	18.069
chordin	0.103	1.126	7.694	54.675	65.647	221.298	99.898	47.565	18.966	9.665
follistatin	0	0.218	0.066	0.316	0.316	2.301	0.567	0.926	10.79	8.329
noggin	0	1.041	0.199	0.431	0.398	0.113	1.04	0.091	2.099	1.659
twsg	60.409	169.963	186.728	205.598	201	174.781	181.029	102.856	84.944	66.264
cv2	0.08	0.473	3.681	13.054	9.557	28.775	31.311	23.792	21.328	14.362
bambi	0	0.312	1.079	7.752	13.127	49.733	49.597	41.983	37.891	40.739
tolloid	132.807	182.488	107.644	77.5	155.641	22.706	38.773	40.585	39.381	51.028
nbl1	0	0.189	0	0.153	0.326	0.124	0.284	0	0.126	0.086
sclerostin	0	1.201	3.653	19.217	7.538	21.556	17.254	16.938	13.162	17.272
gremlin	0	2.393	0.558	1.397	0.551	5.448	1.539	1.035	1.91	1.153

## Sheet: Fig. 3o
	LDN			K02288			mBMP4
	0	400	800	0	25	50	0	100	200
1	5	30	37	18	26	23	9	5	9
2	10	51	27	12	27	30	12	11	7
3	20	30	31	10	36	41	16	4	3
4	13	35	63	11	28	25	10	10	5
5			47	6	35	52	15	5	3
mean	12	36.5	41	11.4	30.4	34.2	12.4	7	5.4
STD	1.56791	2.48747	2.88444	0.867179	0.944458	2.43064	0.609918	0.648074	0.521536
Group	LDN	LDN	LDN	K02288	K02288	K02288	mBMP4	mBMP4	mBMP4
Condition	LDN_0	LDN_400	LDN_800	K02288_0	K02288_25	K02288_50	mBMP4_0	mBMP4_100	mBMP4_200
mean	12	36.5	41	11.4	30.4	34.2	12.4	7	5.4
STD	1.56791	2.48747	2.88444	0.867179	0.944458	2.43064	0.609918	0.65	0.521536

## Sheet: Fig 4b, 4c, 5e 
	Late gastrula																											1-pair-cirri larva
	BMP(+) control	BMP(+) control	BMP(+) control	BMP(+) low	BMP(+) low	BMP(+) low	BMP(+) high	BMP(+) high	BMP(+) high	BMP(-) K02 control	BMP(-) K02 control	BMP(-) K02 control	BMP(-) K02 low	BMP(-) K02 low	BMP(-) K02 low	BMP(-) K02 high	BMP(-) K02 high	BMP(-) K02 high	BMP(-) LDN control	BMP(-) LDN control	BMP(-) LDN control	BMP(-) LDN low	BMP(-) LDN low	BMP(-) LDN low	BMP(-) LDN high	BMP(-) LDN high	BMP(-) LDN high	BMP(+) control	BMP(+) control	BMP(+) control	BMP(+) high	BMP(+) high	BMP(+) high	BMP(-) K02 control	BMP(-) K02 control	BMP(-) K02 control	BMP(-) K02 low	BMP(-) K02 low	BMP(-) K02 low	BMP(-) LDN control	BMP(-) LDN control	BMP(-) LDN control	BMP(-) LDN low	BMP(-) LDN low	BMP(-) LDN low
Gene ID	LG_BMP_C000_R1	LG_BMP_C000_R2	LG_BMP_C000_R3	LG_BMP_C100_R1	LG_BMP_C100_R2	LG_BMP_C100_R3	LG_BMP_C200_R1	LG_BMP_C200_R2	LG_BMP_C200_R3	LG_K_C000_R1	LG_K_C000_R2	LG_K_C000_R3	LG_K_C250_R1	LG_K_C250_R2	LG_K_C250_R3	LG_K_C500_R1	LG_K_C500_R2	LG_K_C500_R3	LG_LDN_C0_R1	LG_LDN_C0_R2	LG_LDN_C0_R3	LG_LDN_C4_R1	LG_LDN_C4_R2	LG_LDN_C4_R3	LG_LDN_C8_R1	LG_LDN_C8_R2	LG_LDN_C8_R3	PCL_BMP_C000_R1	PCL_BMP_C000_R2	PCL_BMP_C000_R3	PCL_BMP_C200_R1	PCL_BMP_C200_R2	PCL_BMP_C200_R3	PCL_K_C000_R1	PCL_K_C000_R2	PCL_K_C000_R3	PCL_K_C250_R1	PCL_K_C250_R2	PCL_K_C250_R3	PCL_LDN_C0_R1	PCL_LDN_C0_R2	PCL_LDN_C0_R3	PCL_LDN_C2_R1	PCL_LDN_C2_R2	PCL_LDN_C2_R3
comp139900_c0	0	0.741	0	0	0	0	0	1.241	0	0	0	3.611	0	0	1.227	0	0	2.976	0	0.852	0.742	0	1.406	1.51	0	1.83	1.638	0	2.202	0	0	0	0	1.588	0	0	4.988	1.533	0	0	0	4.627	0	0	4.847
comp137198_c1	19.631	28.46	33.641	19.61	21.092	27.336	20.285	31.373	29.649	37.424	25.825	19.653	40.214	22.503	21.837	33.237	32.951	15.499	21.682	26.011	21.962	14.102	16.569	19.299	13.36	17.343	21.109	13.433	20.03	12.969	10.933	25.866	26.608	8.328	13.069	21.599	10.809	20.61	14.191	12.881	9.651	22.77	20.45	15.2	15.715
comp116934_c2	1.199	0	0	0	0	0	0	0	0	0.078	0.512	0.165	0.225	0	0	0	0	0.349	0	0	1.309	0	0	0	0	0	0	0	0	0	0	0	0	0	0	0	0	0	0	0	0	0	0	0	0
comp112780_c0	32.824	38.431	30.939	62.472	115.066	125.77	70.128	72.67	78.672	1.455	24.749	28.414	2.064	16.712	7.688	8.168	0	4.039	8.155	12.604	22.015	1.518	13.2	8.386	3.636	6.512	13.497	48.11	44.152	57.192	19.775	18.643	24.439	34.911	21.586	120.363	76.9	29.432	19.056	34.638	40.484	40.022	33.187	39.857	38.207
comp146597_c3	0	0	0	0	0	0	0	0	0	0.104	0	0.239	0.812	0.573	0	0	1.671	0	0.818	0	0	0	0	0	0	0	0.124	0	0	0	0	0	0	0	0	0	0	0	0	0	0	0	0	0	0
comp136750_c1	4.282	6.388	3.825	5.905	7.16	5.067	4.691	11.479	3.585	9.369	4.061	4.557	7.54	4.162	7.106	7.937	6.033	6.849	8.088	10.048	6.143	8.304	9.938	7.559	9.349	10.457	6.454	10.422	5.867	9.297	3.495	3.013	2.991	7.316	8.364	7.599	6.446	12.772	14.236	9.957	7.711	17.984	9.075	4.118	13.588
comp148040_c0	0.996	0.972	1.778	1.345	0.494	0.921	1.41	1.106	0.917	1.671	2.074	2.484	1.503	4.8	4.374	1.591	2.682	3.73	0.77	1.529	2.434	0.512	1.344	2.79	0.446	1.422	2.127	2.079	2.855	5.306	0	0.329	0	1.894	1.329	4.934	3.611	3.289	10.074	1.739	2.077	0	4.493	1.003	1.151
comp140093_c0	3.393	4.731	4.354	2.873	3.139	2.751	1.702	1.853	2.983	7.438	4.287	7.116	8.326	4.809	6.31	8.844	5.226	8.182	3.582	4.279	4.328	2.162	5.924	5.699	4.617	5.011	4.626	3.019	5.275	2.922	3.86	4.789	7.967	4.093	1.988	5.321	2.048	1.117	3.878	3.774	3.787	2.344	3.317	0.786	1.174
comp153984_c0	16.586	20.396	12.884	16.407	20.505	14.069	21.585	21.075	12.752	19.136	18.006	20.87	19.381	18.841	19.845	20.673	26.666	22.102	17.157	19.738	17.39	17.032	19.372	20.468	17.433	21.225	17.94	17.174	12.657	13.119	19.102	15.38	13.779	11.939	10.081	10.523	11.688	9.543	14.101	14.161	14.218	12.038	13.63	7.871	11.31
comp156774_c0	36.922	27.368	26.908	60.321	56.852	61.108	57.707	67.917	72.405	20.79	14.605	30.849	20.763	13.894	25.653	20.972	14.34	26.371	31.368	17.763	39.352	33.04	13.598	29.958	32.166	15.433	28.127	45.813	25.053	32.789	128.07	43.154	60.899	39.792	54.206	36.355	30.008	38.885	21.388	38.642	32.98	51.853	27.031	37.919	40.893
comp137598_c2	0	0	0	0	0	0	0	0	0	0	0	0	0	0	0	0	0	0	0	0	0	0	0	0	0	0	0	0	0	0	0	0	0	6.046	0	0	0	0	0	0	0	0	0	0	0
comp115934_c0	0.174	0	0	0.44	0	0	0	0	0.219	0.035	0	0.074	0.173	0	0.159	0.068	0	0	0.741	0	0	0.335	0	0.103	0.267	0	0.058	0	0	0	0	0	0	0.212	0.423	0	0.66	0	0	0.201	0	0	0	0.284	0
comp121986_c0	0	0	0	0.452	1.897	0	0	0	0	0.19	0	0.28	0.19	0	0.311	0	0	0	0.491	0	0	0	0	0	0	0	0.381	0.757	0	1.174	0	1.737	0	0.812	0	0	1.701	1.553	0	0	0	2.393	0	1.057	0
comp135114_c0	41.813	2.778	12.866	186.231	21.146	36.259	180.935	29.041	38.747	0.156	1.744	17.637	0.181	0.623	7.975	0.086	0.416	3.214	9.089	1.045	23.542	9.072	0	8.561	6.72	0.133	9.922	6.995	1.306	1.051	13.193	5.25	0	4.858	11.916	5.183	3.75	3.168	2.743	15.814	2.754	12.661	12.268	6.476	8.753
comp138428_c3	0.657	0	0	0	0.374	0.132	0	0	0.274	0.459	0	0.049	0.13	0	0.104	0.137	0	0	0	0	0.113	0	0	0	0.178	0	0.29	0	0.392	0	0	0	0	0	0	0.987	0	0	0	0	0	0	0	0	0
comp145587_c3	6.901	10.258	12.516	9.035	12.837	16.662	9.602	13.482	16.692	4.797	14.891	8.358	4.543	13.164	4.772	4.2	10.247	5.801	6.403	6.979	6.78	3.23	5.172	5.62	5.891	5.455	6.016	10.161	11.464	15.106	0.491	3.71	5.358	5.164	5.658	13.714	4.872	3.96	20.551	6.928	3.259	7.545	8.058	2.696	5.789
comp78728_c0	0.889	1.972	0.979	1.247	0	2.83	3.877	1.644	2.148	4.381	2.3	0.362	2.781	0.893	1.601	0.71	2.698	0.778	4.958	2.207	0.977	4.677	4.659	0.994	1.854	3.616	1.953	5.968	3.882	0	0	4.684	0	8.304	0	0	4.363	0	3.355	7.95	4.59	3.016	3.37	5.311	12.635
comp22990_c0	0.696	0	0	0	0	0	0	0	0	0	1.788	0.568	0.199	0	0	0	0	0	0	0	0	0	0	0.779	0.731	0	0.149	0	0	0	0	0	0	0	0	0	0	0	0	4.711	0	4.737	0	0	3.313
comp143419_c3	39.87	25.84	21.584	41.885	32.246	33.232	52.456	39.265	38.036	26.185	19.343	18.435	25.937	19.333	21.271	25.941	19.663	19.729	42.633	23.3	16.596	37.276	26.887	18.496	37.888	25.428	20.613	24.734	37.475	22.707	49.586	38.575	37.594	26.783	41.654	24.91	36.778	40.143	15.708	33.969	27.839	48.459	24.006	37.54	60.978
comp153234_c3	18.49	19.942	19.608	12.446	15.375	16.82	8.994	12.51	15.447	16.807	20.592	36.155	17.611	22.282	42.319	17.465	17.609	38.783	15.703	22.1	42.459	12.523	23.793	44.242	15.847	23.989	42.145	17.295	14.92	15.856	27.004	14.775	19.081	36.028	28.903	16.702	38.722	25.564	15.476	22.054	39.75	14.834	19.68	31.823	13.763
comp164023_c0	0	0	0	0	0	0	0	0	0	0	0	0	0	0	0	0	1.101	0	0	0	0	0	0	0	0	0	0	0	0	0	0	0	0	0	0	0	0	0	0	0	0	0	0	0	0
comp148554_c1	15.62	15.545	9.858	20.869	29.294	25.322	23.214	37.725	23.93	11.551	11.802	13.903	11.669	10.641	14.356	11.658	10.5	11.84	14.153	13.92	14.345	11.446	13.589	17.805	12.451	12.43	13.852	13.354	10.35	12.528	12.351	8.591	15.267	10.622	11.093	10.634	12.869	10.884	15.566	15.145	15.101	6.972	13.427	7.478	6.288
comp150493_c0	42.432	25.849	21.144	57.814	35.666	35.72	73.714	39.638	42.961	26.064	18.692	28.323	20.832	19.997	27.892	21.853	47.267	35.148	36.808	19.564	29.458	38.388	21.308	40.148	41.568	21.083	28.847	32.259	27.395	27.007	40.968	29.866	20.087	49.779	38.725	28.553	42.113	38.082	26.462	30.644	43.663	54.197	33.443	53.553	43.124
comp143999_c6	0.251	0.426	0	0.526	1.924	0.908	0.109	1.046	0	1.385	0	0.197	1.615	0.606	1.179	1.788	0.171	1.222	0.298	0.252	0.209	0.247	0.495	0.93	1.07	0.267	0.736	1.357	0.644	0.212	8.154	1.039	0.978	1.647	1.282	0.443	4.282	0.772	1.248	2.026	4.257	1.453	3.458	2.818	0.314
comp152011_c2	131.365	132.116	147.341	74.49	96.725	95.972	73.312	87.736	83.857	139.411	168.556	150.321	150.414	200.825	161.455	149.044	175.786	146.569	126.003	135.735	144.234	143.713	148.387	179.813	141.898	153.829	177.01	146.854	161.826	145.795	95.102	120.318	134.217	194.786	146.396	164.308	175.591	137.619	84.923	136.651	165.173	115.55	123.522	185.885	137.568
comp152891_c1	11.299	10.666	8.826	62.656	32.901	32.93	79.815	31.223	41.06	9.672	5.667	13.146	9.414	6.341	8.413	10.169	12.571	10.031	8.482	5.992	11.439	8.86	8.037	11.971	8.752	6.086	10.915	17.556	10.42	12.634	13.151	19.353	15.537	9.728	14.74	9.296	10.855	12.64	18.212	14.438	5.967	18.973	7.872	16.094	15.471
comp150724_c1	4.552	10.73	5.037	3.57	6.118	2.461	4.874	7.712	2.107	5.905	10.283	6.737	6.253	6.701	7.21	6.15	8.478	7.031	4.66	8.044	5.035	3.389	7.56	8.934	4.599	6.193	7.687	1.54	3.082	1.43	0.618	2.473	0.298	1.423	0.306	0.673	3.24	0.599	5.253	2.074	1.87	0.476	2.3	1.639	0.767
comp141368_c1	7.597	11.277	9.104	24.952	7.694	12.266	8.216	6.502	11.014	7.525	8.053	9.814	8.274	4.465	9.966	9.297	7.663	10.666	7.702	3.407	13.647	8.895	6.896	9.157	7.567	6.033	12.321	9.996	12.091	12.598	13.207	23.261	4.465	14.974	16.822	15.586	15.658	6.163	13.526	16.512	9.375	9.426	19.583	15.309	19.644
comp113981_c0	0.135	0.602	0.162	0.183	0	0.316	1.373	0.717	0.534	0.485	0.182	0.288	0.363	0.418	0.398	0.334	2.063	0.992	0.616	0.881	0	0.732	0.698	0.326	0.294	2.736	0.414	0	0.148	0	0	0	0.68	0.341	0	0.913	0	0	0	0	0	0	0.265	0.461	0
comp118993_c1	0.918	5.592	5.082	2.005	2.885	7.002	0.498	4.439	7.101	1.576	2.569	3.562	1.71	1.679	3.322	1.463	1.647	0.809	0.443	1.355	3.63	0.397	1.981	2.869	0.321	2.195	3.633	226.823	329.745	492.777	1.502	13.999	28.905	179.53	326.588	482.411	180.486	302.852	464.286	249.538	198.383	213.591	278.196	216.042	296.407
comp144168_c0	5.529	7.712	7.542	8.827	10.673	12.319	10.234	15.305	13.313	7.178	7.524	7.404	6.003	4.473	9.608	7.604	8.429	11.237	5.007	6.786	5.157	9.778	7.878	7.352	8.244	5.269	5.768	7.047	9.132	8.122	10.246	25.84	4.338	4.399	8.87	4.215	5.763	3.503	6.77	4.606	6.346	10.964	5.988	7.79	7.404
comp145016_c2	4.263	1.935	1.284	1.186	2.151	3.04	0.717	1.166	0.274	5.066	0.581	1.769	4.232	1.335	4.214	4.276	2.446	2.373	6.181	1.413	3.394	4.121	1.353	4.682	6.176	0.293	1.63	4.019	3.334	0.768	0	3.447	0	1.635	0	0	3.425	1.564	0.844	1.577	1.182	3.248	1.707	1.436	2.209
comp139875_c0	9.289	8.573	8.026	6.247	17.031	14.017	8.86	27.786	13.285	8.945	8.548	18.32	9.984	13.214	16.786	8.733	6.155	18.427	10.196	10.522	15.95	6.213	14.951	9.721	10.446	13.425	13.712	73.488	117.091	99.039	256.407	307.656	260.127	38.863	53.676	101.992	35.91	43.778	43.649	55.421	54.163	30.365	38.653	27.569	28.571
comp125157_c1	0.715	0.787	0	0.99	2.097	0	0	1.315	0	0.139	0	0	0	0	0	0	0	0.627	0	0	0	0	1.485	0.795	2.246	0	0.314	0	0	0	0	0	0	0	0	0	0	0	0	4.835	0	0	2.707	2.154	0
comp132872_c0	1.305	0.704	0.628	0.856	1.296	0.118	0.182	1.106	0	1.022	0.139	0.724	0.371	0.221	0.414	1.12	0.44	0.77	0.626	0.687	0.689	0.988	1.176	0.763	1.025	0.995	0.521	0.487	0.226	0	1.067	0	0.525	0.541	0.541	0.48	0	0.518	0	0.258	0.287	0	0.212	0	0.267
comp136226_c0	0	0.37	0.296	0.11	0.12	0	0.851	0	0	0.329	0.113	0.14	0.544	0.082	0.159	0.411	0	0.833	0.375	0	0.096	0.556	0.336	0.103	0	0.56	0.099	0.191	0	0	0	0	0	0	0.859	0	0.22	0.406	0.971	0	0.689	0	0.327	0	0
comp52446_c0	0	0	0	0	0.655	0	0	0	0	0.173	0	0.378	0.13	0	0.837	1.086	0	0	0	0	0.497	0	0.469	0	0	0	0.811	1.009	0	0	0	0	0	3.246	0	0	2.268	1.036	0	0	0	11.123	0	1.409	5.521
comp130363_c0	0.532	0.435	0.7	0.734	0.427	0.382	0	0.867	0.356	0.39	0.364	0.559	0.466	0.647	0.271	0.419	0.424	0.397	0.298	1.016	0.131	0.741	0.477	0.334	0.775	0.729	0.273	0.087	0.165	0.406	0	0.408	0	0	0	0	0.104	0	0	0.096	0	0	0.08	0	0.105
comp166402_c0	0.3	0.648	0	0	0.414	0	0	0	0	0.061	0	0.247	0	0	0	0.239	1.231	0.524	0	0	0	0.388	0	1.025	0.633	0	0.066	0	0	0	0	0	0	0	0	0	0	0	0	0	0	2.124	0.566	0	0.732
comp138352_c0	0.329	1.639	1.571	0.501	2.017	1.777	0.28	0.822	1.861	1.204	1.276	4.549	1.503	0.926	5.585	0.83	1.011	6.69	0.318	0.552	4.467	0.353	0.92	3.895	0.348	0.426	3.906	0	0	0	0	0	0	0.271	0	0	0.289	0	0	0	0.734	0.61	0.106	0	0.139
comp144132_c0	4.06	2.537	3.358	2.298	1.403	2.132	0.972	1.584	1.697	5.879	2.187	4.335	5.778	3.416	6.684	5.414	4.582	6.079	4.044	2.604	4.825	3.301	3.112	7.019	3.913	3.092	6.777	10.301	8.174	11.521	1.249	2.592	1.503	7.175	7.917	12.432	8.217	6.447	16.127	10.071	9.651	3.98	11.543	6.923	5.545
comp155576_c0	10.342	9.425	9.194	17.25	9.698	8.265	15.411	9.282	9.509	11.239	5.389	10.234	10.848	7.954	11.703	10.264	8.054	11.396	9.936	7.822	11.649	11.287	9.407	12.67	11.613	10.235	11.61	17.748	16.365	16.183	23.607	15.459	23.504	24.195	26.656	19.054	27.948	31.28	22.15	18.92	22.526	24.15	19.097	34.627	29.466
comp138798_c0	0.483	1.528	1.437	0.501	2.458	3.501	0.292	1.958	1.902	1.091	1.189	2.139	1.814	1.86	4.923	1.582	1.965	2.92	0.674	1.065	2.81	0.9	1.052	2.106	0.677	1.422	3.161	0.113	11.586	2.481	0.505	13.657	3.431	1.635	2.188	5.368	6.353	3.371	5.306	2.542	4.361	1.612	1.654	6.841	6.068
comp144801_c1	6.302	5.379	5.118	3.717	3.807	3.356	2.953	2.182	3.078	6.027	5.163	4.771	7.436	8.094	5.386	6.432	6.408	6.333	6.528	6.205	5.244	7.792	7.506	6.796	6.283	7.712	5.081	1.844	2.228	1.792	0.996	1.447	2.155	2.2	3.294	2.813	2.465	3.492	2.929	1.844	2.616	3.712	2.105	3.116	3.847
comp126501_c0	0.213	0	0	0.281	0	0	0.523	0	0	0.346	0	0.132	0.311	0	0.199	0.257	0	0.19	0.154	0	0.113	0.282	0.106	0.628	0.223	0.418	0.124	0	0	0	0	0	0	0	0	0	0	0	0	0	0	0	0	0	0
comp139428_c2	49.265	39.422	26.701	27.85	24.258	14.714	2.516	27.203	13.627	32.437	21.286	24.548	23.139	13.894	51.569	21.511	55.15	49.465	38.753	45.284	62.981	68.393	43.598	29.911	42.388	38.773	33.613	36.766	25.479	18.549	16.954	27.34	8.817	16.185	3.894	15.263	10.635	5.878	6.546	40.754	40.232	8.803	44.34	20.741	16.436
comp55215_c0	0	0.38	0.332	0	0.468	0.171	0	0.359	0.178	1.238	0.182	2.986	1.278	0.139	3.378	1.026	0.66	3.516	0	0.271	2.749	0	0.212	2.281	0.08	0.275	3.418	0	0.67	0	0	1.079	0	0.529	0	0	1.111	0.335	0	0.172	2.1	1.966	0	1.179	2.174
comp138914_c3	4.668	1.805	0.368	13.191	2.819	0	11.887	5.052	1.19	1.256	0.712	4.023	1.149	0.279	2.812	2.215	0	2.222	7.895	0.813	3.961	3.512	0.283	4.491	2.95	0.426	3.484	4.628	0.592	0	6.288	0	0	5.399	1.341	0	3.912	5.523	1.046	5.571	8.101	0	11.331	7.83	1.36
comp129116_c2	0.435	0.593	0.126	0.709	0	0	0.547	0.179	0.137	0.52	0.564	1.415	0.19	0.328	1.976	0.436	0.293	1.555	0.164	0.281	0.471	0.15	0.327	0.262	0.348	1.013	1.283	0.505	1.175	2.26	0	0	0	1.082	0.565	2.379	1.412	0.518	2.9	0.803	0.597	2.491	0.84	0	0.558
comp143137_c4	0	0	0	0	1.095	0	0	0	0	0.39	0	0.304	0.518	0	0	0	0	0	0	0	0.279	0	0	0.302	0	0.347	0.116	0	0	0	0	2.658	0	0	0	0	0	1.685	0	0	0	0	0	0	0
comp146803_c1	2.107	1.944	0.736	2.176	1.964	1.737	3.367	3.707	2.996	1.671	1.154	1.431	0.803	0.795	2.932	1.582	1.696	2.317	2.378	1.239	1.658	3.089	1.848	3.227	1.346	1.102	1.225	1.705	2.072	1.262	0	4.71	3.955	4.787	5.023	1.254	3.194	2.315	1.569	4.462	3.959	4.09	3.512	4.511	3.603
comp164295_c0	0	1.685	0	0	3.366	0	0	5.65	0.93	0.866	0	0	0.864	1.532	0	0.616	4.573	0	0	0	0	0	0.796	0.85	0	0	0	0	2.49	0	0	0	0	0	0	0	0	0	0	0	0	0	0	0	0
comp147509_c0	26.203	38.135	28.38	11.419	18.367	21.414	6.369	16.89	18.293	20.124	34.485	20.763	20.072	32.948	26.92	21.254	22.541	20.189	19.324	33.425	23.027	19.821	34.411	27.931	22.665	33.211	26.621	4.75	4.178	7.275	1.937	1.724	1.885	6.763	7.446	5.958	11.029	13.33	9.857	3.736	3.511	6.08	4.193	8.765	11.077
comp62064_c0	0.474	0	0	0	0	0	0	0	0	0.268	0.616	0.197	1.494	0.475	0.884	0.385	0	0	0	0	0.524	0	0.495	0	0.508	0	0.53	0	0	1.677	0	0	4.777	0	0	0	0	0	0	0	1.251	0	0	0	0
comp140687_c1	9.646	7.971	7.578	21.016	18.728	17.031	21.828	16.038	15.68	3.905	6.847	5.38	3.222	1.655	4.039	2.917	7.419	3.817	6.249	8.848	4.694	8.781	8.099	3.815	10.561	2.221	6.595	2.975	4.648	3.47	3.27	3.434	1.644	5.611	4.776	0	2.523	1.533	5.022	1.548	2.628	3.553	5.705	4.2	5.719
comp147737_c0	30.872	105.656	71.816	114.101	260.722	231.587	132.672	309.603	283.614	36.273	42.174	40.457	35.464	27.975	40.535	34.272	30.09	41.227	23.55	56.939	47.022	21.489	38.293	44.782	19.67	42.22	41.722	31.38	15.782	47.727	71.818	32.918	82.347	59.236	69.181	62.021	40.897	49.433	20.767	33.807	32.004	44.674	26.243	45.371	35.278
comp145898_c3	51.14	64.216	50.772	67.289	61.714	52.948	52.699	57.185	42.975	37.346	57.195	54.401	36.068	53.641	45.132	36.898	57	47.076	50.615	63.511	51.734	36.173	56.975	41.81	41.016	56.622	45.794	58.072	49.288	56.194	63.663	72.809	72.807	47.509	42.584	49.691	46.522	43.291	58.304	69.458	57.823	62.048	67.17	34.709	53.26
comp144346_c1	124.676	106.776	99.074	112.291	114.879	95.775	92.637	112.323	95.637	102.064	112.264	68.189	101.286	130.58	88.216	102.131	149.218	86.581	143.719	116.655	74.673	125.428	125.338	85.908	133.769	126.251	72.265	43.056	53.327	45.361	65.53	76.967	74.778	50.555	55.006	42.811	54.183	43.595	44.95	53.787	54.323	61.645	45.994	46.116	50.505
comp131697_c0	1.711	0.361	0	1.76	1.723	0	1.386	0	0.602	1.896	3.15	3.011	1.425	2.728	1.107	3.361	4.867	3.103	2.628	3.349	0.419	1.756	0.698	1.2	1.783	0.924	1.432	6.09	2.881	8.343	5.389	0	1.999	3.188	0	6.686	3.958	3.279	2.586	1.558	4.177	1.282	6.413	4.132	8.299
comp152498_c2	21.709	22.118	25.713	19.83	24.659	20.532	22.643	27.442	22.589	14.66	23.525	18.509	14.907	25.231	20.658	16.807	23.348	16.594	23.04	24.51	18.359	19.724	17.356	16.454	20.535	20.524	18.569	13.293	12.405	10.082	8.477	10.815	9.285	9.116	7.74	12.58	9.686	4.873	10.141	11.008	12.244	6.947	14.665	9.199	6.684
comp153969_c1	2.204	3.62	1.724	2.323	0.855	0.197	2.115	0.717	1.012	1.827	0.833	1.489	2.712	1.655	3.171	1.531	0.448	1.754	1.579	0.707	0.785	2.4	0.566	2.075	4.135	0.613	1.183	3.724	3.552	3.002	0.842	0.421	0	4.881	3.435	2.684	5.451	1.878	2.294	5.083	5.038	2.344	6.156	5.284	3.417
comp153716_c1	5.722	7.657	8.583	5.868	8.282	7.41	8.763	5.979	9.071	8.14	7.914	10.867	7.86	6.824	10.763	9.22	7.997	11.571	5.199	8.489	10.034	5.33	7.648	8.179	5.187	7.827	9.624	11.466	9.271	13.693	23.144	11.091	17.38	17.938	19.998	11.454	15.982	21.463	8.056	11.648	9.8	24.284	14.948	19.508	15.541
comp119873_c0	15.31	19.563	18.719	14.964	12.837	11.437	8.374	11.808	11.37	20.886	20.783	18.427	21.333	26.911	24.283	18.269	25.027	19.999	14.712	15.585	19.519	15.117	20.406	19.617	16.346	19.902	23.964	43.691	44.665	39.429	64.884	51.85	64.046	37.675	45.713	38.283	38.282	29.798	40.115	53.319	37.627	29.901	41.2	36.28	32.117
comp156186_c1	5.79	8.351	6.33	8.423	7.066	5.344	10.124	8.46	4.447	12.911	8.391	11.566	12.273	8.241	8.883	12.607	6.073	10.214	8.078	10.513	9.432	7.466	8.382	7.138	7.166	8.556	9.922	5.055	6.389	4.909	1.656	6.802	5.132	5.622	4.717	5.81	5.474	7.96	7.084	5.189	5.852	5.018	5.068	4.755	7.125
comp143668_c1	0.561	2.018	0.081	0.941	2.231	0.132	0.705	1.584	0.151	0.546	0.243	0.938	0.631	0.254	0.741	0.539	0.277	0.77	0.51	1.442	0.506	0.521	1.565	0.835	0.57	1.901	0.654	2.158	2.498	3.434	0.912	0.592	0.553	1.223	1.906	3.053	2.014	1.827	1.853	1.577	0.746	1.49	2.096	1.558	0.814
comp147861_c2	0	0.111	3.169	0.134	0	3.08	0	0.448	3.475	0.182	4.521	0.09	0.337	4.866	0.048	0.334	5.03	0.048	0	0.136	0.061	0.071	0.159	0.127	0	0.133	0.132	0	0.052	0.177	0	0.263	0	0.259	0	0	0.417	0.122	0	0	0	0.391	0.203	0.176	0.128
comp142196_c0	0.764	1.963	1.607	0.868	1.456	2.014	0.729	1.51	3.544	2.866	2.109	10.908	2.323	2.499	12.588	2.224	2.226	12.086	1.242	1.384	10.165	0.785	1.848	12.352	0.455	1.884	11.659	3.75	2.255	1.307	1.782	1.829	3.09	29.559	3.694	2.711	41.846	4.934	2.616	2.322	22.239	5.177	4.608	41.686	3.708
comp103364_c0	1.141	1.852	0.628	0	1.202	0.434	5.554	1.285	0	3.412	1.38	1.9	4.189	0.737	2.151	3.182	2.503	2.524	0.558	1.355	0.82	1.421	0.76	1.335	1.212	1.999	1.82	0	0.4	0	0	0	0	0.929	0	0	0	0.447	0	0	0.505	0	0	0	0
comp50556_c0	0	0	1.015	0	0	0	0	0	0	0	0	0	0	0	0	0	2.829	0	0	0	0	0	0	0	2.888	0	0.207	0	0	0	0	0	4.735	0	0	0	0	0	0	0	0	0	0	0	0
comp140738_c1	0.57	0.546	1.499	0.367	0.147	0.526	0	0.284	0	0.511	0.876	0.329	0.535	0.844	0.701	0.359	0.22	1.254	0.992	0.852	0.366	0.371	0.778	0.541	0.419	0.586	0.869	1.522	1.941	0.185	3.874	6.552	4.338	1.541	2.847	0.249	1.47	1.462	0.426	0.545	1.354	1.27	0.752	1.124	0.558
comp139958_c1	8.892	12.971	0.449	5.22	4.034	0.908	7.256	1.151	0.369	2.451	0.755	2.32	3.403	1.27	2.414	3.413	0.13	2.682	12.266	9.109	2.731	12.999	12.564	2.877	14.225	15.219	3.36	10.979	0.609	2.966	4.772	0.5	0.936	19.502	21.986	6.151	17.185	20.204	3.692	10.482	19.232	1.807	12.675	18.628	2.662
comp154893_c0	1.295	0.768	0.575	1.418	0.748	0.447	1.92	0.717	0.835	0.831	0.278	1.094	1.045	0.352	0.844	0.984	0.986	0.682	0.693	0.736	0.829	1.13	0.557	0.938	0.882	0.888	0.993	1.575	2.638	0.742	0.295	1.789	0.411	0.976	5.611	1.439	1.18	4.254	0.874	2.504	1.457	4.139	1.804	1.775	5.254
comp125711_c0	2.416	2.074	0.925	2.751	1.309	1.843	1.835	1.928	0.807	7.118	2.074	7.297	7.246	2.564	6.995	6.911	2.168	9.253	3.755	3.253	5.733	3.795	3.369	6.216	2.05	3.581	5.917	0.722	0.174	0.547	0	0	0	0.4	3.976	2.444	1.655	1.127	2.429	1.519	1.285	1.184	1.84	1.043	0
comp146002_c0	0.068	0.074	0	0.183	0.361	0.487	0.109	0.12	0	0.069	0.087	0.206	0.302	0	0.064	0.051	0.277	0.063	0.308	0	0	0.176	0	0	0	0	0.099	0.783	0	0	0.674	0	0.468	0.176	0.353	0.304	0.185	0	0.523	0.162	0.551	1.294	0.133	1.152	0.174
comp142357_c2	13.802	15.258	14.114	4.646	6.572	5.659	6.685	7.907	4.912	19.656	14.7	14.256	18.777	21.709	16.388	19.561	14.193	15.618	14.317	14.704	13.254	15.276	16.118	14.633	17.264	23.34	16.641	14.085	15.251	16.509	10.695	15.328	12.234	15.503	12.563	15.06	11.526	12.467	17.449	15.719	14.264	9.291	17.398	9.659	9.218
comp148442_c0	56.804	74.122	59.408	22.923	21.894	18.557	23.202	14.468	10.549	55.747	51.546	32.272	50.026	61.104	25.191	52.327	70.753	21.467	61.061	61.643	41.385	37.585	64.729	39.083	46.72	66.901	38.859	20.862	19.638	16.139	4.491	6.039	6.847	18.82	25.209	20.76	13.089	20.143	17.008	21.652	23.662	34.931	13.966	21.337	34.011
comp150699_c0	0.329	0.787	0.242	0.709	1.242	0.395	0.559	0.837	0.369	0.303	0.347	0.165	0.32	0.492	0.159	0.282	0.269	0.238	0.202	0.978	0.148	0.176	0.698	0.318	0.526	0.764	0.215	3.793	3.116	1.519	2.526	12.762	1.545	2.823	3.129	3.053	3.078	4.63	2.227	2.102	3.305	0.501	3.379	4.552	1.534
comp132698_c2	0.319	0.065	0.215	0.086	0.254	0.671	0.316	0.209	0.479	0.277	0.165	0.535	0.294	0.188	0.55	0.257	0.082	0.286	0.183	0.242	0.209	0.335	0.38	0.302	0.071	0.657	0.265	0.287	0.601	0	0	0	0	0.153	0.318	0.553	0.336	0.447	0	0.459	0.505	1.892	0.239	0.42	0.79
comp145140_c1	6.756	6.37	5.908	7.225	3.58	4.054	12.13	2.93	3.954	10.729	7.237	8.119	9.509	8.143	7.632	9.596	13.361	10.404	8.338	8.915	8.028	10.978	8.788	11.374	9.376	10.075	8.167	8.395	12.692	11.989	14.765	18.064	16.033	8.634	7.976	9.499	8.367	7.107	15.604	10.635	14.183	10.622	12.887	10.161	9.078
comp155085_c0	3.77	4.398	2.352	2.188	2.725	1.75	1.689	4.529	2.025	5.473	0.972	3.142	5.174	2.138	3.338	4.148	3.424	3.119	2.917	3.582	3.237	4.307	4.571	4.594	3.449	6.353	3.715	8.091	12.274	5.218	8.772	19.393	9.696	12.715	7.07	6.345	10.982	6.376	4.715	7.807	12.129	9.621	9.915	10.662	9.787
comp155668_c0	324.483	324.264	282.121	278.46	358.863	333.495	245.971	363.47	340.873	230.183	316.199	260.012	259.05	356.022	230.55	265.613	168.938	219.69	306.867	344.632	247.911	283.729	322.274	230.907	283.662	347.23	248.829	119.084	117.334	125.393	112.14	96.386	99.231	129.446	118.069	130.526	107.729	114.714	112.647	110.823	114.763	89.019	100.02	122.415	118.365
comp144669_c0	9.782	6.518	7.811	9.842	7.667	7.91	13.029	6.322	6.567	7.629	7.966	8.671	7.056	10.158	8.07	6.295	8.813	7.706	10.928	8.093	9.764	9.54	8.461	8.926	9.724	8.236	9.011	5.803	4.283	5.447	3.088	3.184	3.034	4.152	3.2	4.132	5.185	4.914	6.15	4.997	6.518	6.593	4.148	2.56	5.405
comp143946_c5	1.546	1.398	0	2.408	2.137	0.579	2.455	1.36	0	0.537	0	1.176	0.959	0.516	1.936	1.437	0	0.452	1.492	0.649	0.838	0.68	0.256	0.898	1.64	1.368	0.935	0	1.097	0	0	2.644	0	5.634	3.741	1.678	2.627	2.396	0	0	1.366	1.856	0.982	2.466	1.906
comp126851_c0	0.358	1.954	0.404	0.489	1.015	1.198	0	0.643	0.889	1.195	0	6.244	1.494	2.261	2.342	1.617	2.014	3.166	0.52	0.91	7.408	0.944	2.82	6.979	0.758	0.48	9.111	2.41	8.879	11.777	0	5.565	0	19.067	22.139	5.451	20.784	58.367	13.548	1.663	1.882	2.552	4.538	6.774	5.277
comp143107_c0	29.403	17.554	19.222	30.857	23.844	21.532	36.863	21.209	20.044	10.832	14.075	21.027	10.822	16.032	23.749	8.313	16.908	21.308	27.479	19.67	26.351	28.046	21.626	21.58	26.212	20.532	22.839	22.924	14.102	13.366	16.477	16.341	15.735	15.95	10.046	16.269	19.129	12.711	20.812	26.115	21.952	6.056	26.809	9.551	8.788
comp76664_c0	0	0	0	0	0	16.544	1.641	0	0	0	0	0	0	0	0	0	0	0	0	0	0	0	0	0	0	0	0	0	0	0	0	0	0	0	0	0	0	0	0	0	0	1.892	0	0	1.313
comp137004_c2	3.721	0.963	0.907	5.599	1.202	3.119	2.224	1.151	3.968	0.944	0.876	2.254	1.131	0.336	2.35	1.163	0.302	2.595	2.137	0.997	1.946	3.83	0.672	3.052	3.476	0.151	1.887	66.615	26.115	41.918	96	27.432	37.523	22.208	55.088	71.77	10.485	36.275	22.994	54.743	12.887	26.641	39.794	14.794	22.085
comp142521_c0	9.946	5.037	11.905	9.756	11.114	23.914	12.324	6.322	39.924	2.165	14.214	16.387	1.935	7.242	13.783	1.189	5.12	12.396	6.085	4.443	21.037	6.257	2.538	22.797	6.132	2.212	19.057	11.484	8.818	8.926	60.365	57.376	74.154	22.819	2.67	8.881	21.953	3.503	7.234	23.248	25.796	129.676	14.356	6.665	61.118
comp140621_c0	0	0.417	0	0.073	0.147	0.197	0.097	1.48	0	0.216	0	0.025	0.095	0.057	0.215	0.18	0.073	0.095	0.077	0.348	0.122	0.221	0	0.064	0.357	0	0.141	0.122	0.287	0	0.547	0.566	0.269	0.823	1.118	0	0.15	0.264	0	0.134	0	0	0.106	1.477	0.825
comp145535_c0	19.012	21.914	22.652	24.023	20.598	23.019	18.207	26.201	24.874	36.983	21.339	34.691	35.014	20.406	42.694	37.71	25.508	47.211	21.143	21.432	32.782	20.271	23.589	26.747	24.59	20.195	27.622	0	2.638	0.812	2.33	3.658	0	5.093	1.153	0.387	7.117	2.731	3.198	0.841	3.718	0.378	0.212	3.238	0.511
comp93567_c2	0	0	0	0	0	0	0	0	0	0	0	0	0	0	0	0	0	0	0	0	0	0	0	0	0	0	0	0	0	0	0	0	0	0	0	0	0	0	0	0	0	0	0	0	0
comp148748_c0	1.17	0.805	0.611	1.357	0.735	0.487	0.632	1.629	1.095	0.701	0.443	0.757	0.881	0.827	0.829	0.804	0.245	0.698	0.607	0.755	1.047	0.732	0.964	0.405	0.918	0.675	0.902	0.679	1.21	0.503	0.73	1.697	2.339	0.659	1.529	0.904	1.273	1.249	0.426	0.545	1.905	0.281	0.858	0.244	0.942
comp118522_c0	79.113	84.13	88.013	55.479	81.684	56.186	101.558	93.939	53.757	101.917	86.786	112.924	108.308	112.615	113.829	114.576	107.74	109.246	86.913	94.304	93.346	77.544	101.51	96.798	80.089	99.544	103.818	36.087	58.053	36.709	24.688	44.733	25.077	47.462	34.737	33.939	48.651	20.041	19.004	41.986	43.112	20.524	36.743	37.107	30.245
comp156541_c0	0.899	0.574	0.844	0.379	0.868	0.869	0.401	0.792	0.698	0.857	0.66	1.275	0.881	1.352	2.215	0.821	0.897	1.452	0.722	0.823	1.44	0.538	0.981	1.796	0.971	0.729	1.448	0.505	1.436	0.848	1.165	0.974	0.213	1.858	1.365	0.978	3.275	2.294	4.506	0.573	1.916	1.294	0.938	1.639	1.081
comp147382_c5	0.271	0.62	0.952	0.367	1.349	5.383	1.057	3.273	1.081	0.442	0.512	0.395	0.812	1.409	0.271	0.659	0.611	0.389	0.404	0.407	0.288	0.424	0.504	0.596	0.829	0.284	0.405	0.731	1.184	2.039	2.175	1.868	1.772	2.705	2.764	2.453	1.597	1.929	1.876	1.73	0.516	6.813	1.583	2.019	3.615
comp139657_c0	0.29	4.981	1.463	1.809	2.258	4.435	0.158	5.231	4.816	0.97	1.493	2.863	0.881	1.778	2.533	0.89	2.429	5.135	0.289	3.678	1.405	0.935	1.141	4.618	0.205	1.51	2.615	0.226	2.759	0	1.333	0	0.482	0.482	0	0.295	1.007	2.091	0	0	0	6.312	0	0.894	1.883
comp148123_c0	35.415	39.848	38.974	57.912	72.774	86.996	91.264	79.8	103.409	6.581	30.754	33.325	7.825	12.173	21.319	7.039	13.255	15.126	24.051	28.469	37.145	19.3	14.394	27.081	20.633	12.598	25.694	58.498	41.418	52.822	52.295	31.76	15.041	29.877	18.457	35.516	22.173	10.65	12.824	41.384	28.263	32.025	30.277	15.458	21.725
comp148684_c0	83.955	45.394	71.331	81.312	45.551	87.549	119.352	61.042	84.678	124.379	111.7	73.931	109.673	108.838	67.255	127.516	102.506	75.709	128.169	74.808	59.962	122.993	67.744	70.337	128.279	70.056	72.679	29.388	33.801	29.47	17.025	19.275	11.567	28.348	30.703	24.329	33.931	30.945	29.107	27.414	30.191	31.683	35.672	27.271	30.629
comp142801_c0	0.155	0	0.35	0.196	0.2	0	0	0.12	0.575	0.026	0.095	0.189	0.155	0.074	0.143	0.479	0	0.063	0.327	0	0.079	0	0.071	0	0.08	0.098	0.017	0.174	0.47	1.519	0	0.763	1.092	1.494	0	0.821	0.393	1.066	0.284	0.898	1.205	2.247	1.008	0.244	1.871
comp133552_c1	3.953	5.138	6.024	2.188	6.171	6.673	3.221	6.203	5.103	1.818	2.907	1.884	2.686	3.908	2.366	2.617	3.008	3.27	2.657	4.792	3.045	3.777	5.694	1.224	2.968	4.256	1.87	7.273	5.528	16.448	1.291	0.671	0	3.411	1.976	20.345	4.536	12.143	24.504	6.45	1.01	4.872	4.714	4.633	5.37
comp156008_c0	14.402	16.943	14.688	12.861	18.902	15.899	11.729	17.906	15.296	19.024	17.355	16.206	18.82	18.375	16.531	19.501	18.285	17.665	13.518	18.034	14.868	15.064	18.258	16.946	14.233	18.071	15.226	13.189	13.023	13.084	8.744	10.341	11.171	13.08	13.61	14.046	13.146	17.432	15.76	11.677	12.083	12.869	13.489	13.575	16.506
comp152859_c2	3.209	4.101	3.897	3.179	6.011	3.725	4.339	5.59	4.2	7.014	4.139	6.515	7.1	2.998	6.764	7.099	2.707	7.738	2.58	6.234	4.642	2.833	4.306	3.966	2.968	4.984	4.634	5.994	5.841	3.567	10.807	12.723	11.341	2.423	3.941	4.122	3.564	1.949	7.585	7.061	4.28	3.004	4.405	1.138	4.173
comp134412_c0	25.227	24.803	28.739	16.015	11.955	19.992	13.795	9.431	14.9	47.547	49.94	33.901	50.224	74.924	31.58	59.315	37.484	32.402	32.784	24.607	22.32	36.094	32.059	30.117	32.139	35.796	33.141	3.845	33.514	11.742	5.165	40.417	6.493	7.716	9.246	14.129	7.73	6.843	11.583	5.246	8.262	15.738	5.077	4.308	26.886
comp141346_c4	0.744	1.268	2.945	2.005	4.194	12.516	2.406	7.279	14.79	0.329	2.525	0.14	0.242	0.827	0.127	0.488	1.402	0.175	0.481	0.116	0.279	0.238	0.15	0.199	0.294	0.098	0.174	0.357	0.261	0	0	0	0.354	0	0.459	0.563	1.099	0.173	0	0.44	0.734	0.586	0.318	1.829	0.453
comp134207_c2	0.348	0	0	0.929	0	0	0	0	0	0.39	0	0.716	0.587	0	0.645	1.103	0	0.913	0	0	0.75	0.918	0.698	1.582	1.462	0	0.621	0	0	0	0	0	0	2.494	0	0	1.747	0	0	0	0.907	0	0	0	0.849
comp151264_c1	8.525	5.509	10.118	6.284	3.86	4.712	8.994	2.795	6.704	15.768	9.476	9.789	9.933	8.896	10.11	7.116	14.772	15.054	5.584	4.918	8.856	5.639	2.767	9.292	8.61	7.792	9.74	3.471	3.769	2.719	0	0	1.928	2.788	1.835	1.688	2.928	0.893	1.465	1.796	4.062	0	2.954	2.425	0.953
comp150453_c0	0.474	0.509	0.314	0.538	0.708	0.145	1.142	0.404	0.192	0.251	0.104	0.518	0.397	0.27	0.382	0.334	0.155	0.762	0.433	0.097	0.384	0.662	0.407	0.493	0.722	0	0.546	2.218	1.254	0.397	1.74	0.75	0.751	1.164	1.576	1.614	1.308	0.843	1.121	0.373	1.836	0	1.698	0.515	0.395
comp151317_c0	1.112	0.704	1.284	1.626	0.387	1.303	1.738	0.613	1.355	1.013	1.145	0.897	0.821	1.589	1.028	0.966	1.37	1.151	1.743	0.281	0.637	1.686	0.76	0.525	2.13	0.284	0.803	2.332	1.654	2.34	1.46	1.303	2.311	0.917	1.517	2.094	1.539	1.827	3.512	1.949	1.779	1.245	2.539	0.989	1.197
comp143714_c1	0.338	1.713	0.745	0.88	2.565	1.316	0.073	3.214	3.735	1.377	1.692	3.348	2.798	2.769	2.541	0.684	0.628	2.008	0.077	2.527	4.049	0.344	2.803	1.335	0.178	3.927	2.524	1.209	2.272	0.715	16.926	4.486	0.893	5.681	5.505	0.461	3.958	1.97	2.78	0.411	3.867	1.917	2.185	9.307	1.674
comp134339_c4	2.242	3.713	1.894	2.323	0	3.132	4.849	2.063	8.962	1.515	2.699	1.629	1.46	1.122	1.554	0	1.639	0.5	3.197	0	0.611	11.375	1.83	0	5.339	1.519	1.142	5.02	0.609	1.439	22.119	0	2.041	0	0	1.227	0	4.386	6.397	2.57	0	0	17.407	1.721	4.08
comp137801_c0	0	0	0	0	0.134	0	0.085	0.164	0	0.026	0	0	0.086	0	0	0.043	0	0	0	0	0	0.062	0	0	0	0	0.05	0	0.104	0.83	0.968	1.5	0.482	0.494	1.259	0.212	0.393	0.467	0.187	0.239	0.666	2.039	0.186	0.826	0.372
comp139251_c5	0	1.916	0.808	0	0	3.303	0	2.182	1.054	1.056	2.699	1.176	1.304	4.137	1.139	0.667	2.03	1.587	0	0.426	0.183	0	1.689	2.011	0	1.395	1.498	0	0.174	1.148	0	0	2.736	1.294	0.823	0.729	1.782	0.782	9.498	0	1.331	0	0	3.888	0.418
comp145874_c1	1.759	1.62	2.298	1.553	1.59	1.856	0.668	3.617	1.614	2.676	1.449	1.333	2.116	2.073	1.06	2.669	1.378	1.698	0.703	1.607	2.059	1.977	1.185	0.85	1.952	1.964	1.489	2.697	4.17	1.616	4.688	2.013	1.148	1.376	1.6	2.951	2.696	4.325	4.521	4.577	1.916	2.369	3.052	1.585	2.778
comp150652_c2	0.271	0.074	1.024	0	0.267	0.645	0	0.344	0.602	1.749	2.135	0.197	1.624	0.614	0.39	2.019	0.546	0.119	0.096	0.348	0.445	0.176	0.274	0.159	0.071	0	0.19	0	0.07	0.23	0	0	0.326	0.165	0.694	0	0	0.487	0	0	0	0.769	0	0.677	1.023
comp148515_c0	52.378	43.903	38.597	24.744	19.596	19.545	20.929	19.236	16.555	55.435	40.568	32.215	46.657	51.003	42.638	50.719	80.78	47.909	58.539	41.886	40.042	66.91	49.044	55.449	67.192	45.969	48.276	29.841	21.545	24.102	10.877	11.499	14.02	29.43	21.256	27.917	25.332	24.376	30.923	26.554	27.621	26.812	27.897	18.845	28.443
comp140438_c0	0.425	3.203	12.92	0	7.267	13.372	0.401	3.124	7.156	9.205	5.424	4.895	7.851	1.45	5.529	7.877	1.435	11.737	1.569	4.133	5.375	0	1.132	4.189	5.116	4.505	4.386	4.776	5.667	4.688	2.512	8.157	0	6.563	1.235	10.652	9.698	4.65	3.55	1.405	7.264	3.687	0.973	5.595	1.058
comp131976_c0	23.835	23.924	34.35	26.639	25.821	35.259	25.876	21.254	43.509	44.525	43.935	50.378	39.393	46.211	48.629	41.679	56.519	54.821	29.26	26.291	40.792	33.914	24.376	43.932	33.708	24.584	40.514	25.908	22.851	51.753	45.361	28.721	47.957	87.23	126.786	51.102	63.175	132.441	31.76	27.787	41.494	219.537	32.939	125.193	195.861
comp144789_c1	4.794	23.331	9.849	4.585	21.213	9.345	5.299	32.075	8.962	11.006	6.526	3.792	10.814	7.537	5.011	10.503	10.842	4.008	6.894	20.125	5.898	4.333	20.654	7.106	3.743	19.066	4.551	2.088	2.995	2.145	6.049	2.184	0.893	2.87	4.152	1.245	1.794	1.878	2.683	1.433	2.031	1.941	2.238	2.655	3.429
comp155987_c0	45.022	46.56	34.988	36.481	42.064	32.087	24.344	38.472	30.265	53.885	37.158	32.404	50.034	41.599	37.675	51.626	55.892	39.489	50.692	51.818	37.223	58.43	58.275	39.163	53.672	57.35	40.341	40.802	52.456	59.92	27.649	34.905	28.862	46.003	55.229	57.779	49.334	63.149	65.164	45.77	46.474	57.128	51.514	59.88	68.313
comp153026_c2	19.109	28.006	28.075	18.583	27.718	26.454	10.841	28.369	30.169	20.86	34.615	21.644	21.662	32.055	21.327	23.161	22.826	25.466	20.854	31.48	17.024	23.254	31.273	14.975	19.688	33.371	18.205	13.067	15.704	15.238	8.533	10.367	7.031	19.784	17.445	15.438	17.104	16.884	16.291	13.196	13.369	17.142	9.977	20.904	17.947
comp154431_c0	0.232	0.843	0.099	0.098	1.229	0.118	0.571	1.48	0.219	0.147	0.191	0.576	0.147	0.295	0.582	0.163	0.245	0.659	0.289	0.494	0.689	0.732	0.787	1.153	0.829	0.835	0.596	0.539	0.461	0.459	1.712	0	0	0.318	0.788	0.148	1.285	0.954	0.613	1.08	0.929	2.906	1.247	0.704	3.348
comp144875_c4	2.958	1.176	0.664	0.526	0.494	2.777	2.978	1.091	0.944	1.143	1.041	1.045	2.159	2.605	1.848	1.805	2.519	1.984	0.761	0.281	0.192	0.741	0.637	0.175	2.032	1.848	0.588	1.575	1.61	0.247	0	1.974	0	0.87	3.106	0.765	2.129	2.102	1.928	0.592	1.205	0.672	3.653	1.463	2.987
comp155374_c0	8.216	7.083	7.865	5.477	7.147	4.251	7.596	6.651	4.693	7.906	8.261	10.982	8.015	8.782	11.098	8.108	9.359	9.777	6.085	7.25	9.764	7.386	7.887	9.538	7.665	7.232	10.973	6.516	6.128	4.962	4.351	2.237	4.437	5.34	5.27	4.196	4.548	2.193	3.086	5.255	3.764	1.392	4.962	3.089	1.755
comp114479_c2	0.59	2.583	0.655	0	0.855	0	0	0	0.725	2.771	0	1.218	1.503	0.59	1.076	2.814	0.856	2.071	4.169	0.745	0	3.106	3.652	1.319	1.854	3.98	0.257	0	1.28	0	0	0	0	0	0	0	1.458	0	0	0	0	0	1.114	0	0
comp156154_c0	14.885	14.026	10.289	31.175	24.953	31.39	20.261	17.816	24.833	2.286	9.476	4.311	2.721	3.17	2.541	2.078	2.291	1.746	10.581	8.877	5.785	4.007	5.667	3.33	4.002	6.966	2.739	25.725	32.313	31.015	8.084	11.025	17.45	16.903	34.773	41.898	16.502	46.956	40.884	18.442	15.032	31.683	20.37	30.224	38.219
comp128528_c0	0.068	0	0	0.281	0.374	0.329	0.352	0.239	0	0.113	0.095	0.181	0.311	0.36	0.55	0.111	0	0.063	0.106	0	0	0.097	0.212	0.254	0.152	0.187	0.017	0	0.078	0	0	0	0.695	0	1.082	0	0	0.173	0	0	0	0.269	0.274	0	0
comp135756_c3	3.441	3.814	5.8	0.489	0.935	0.645	0.79	0.314	0.629	11.326	10.222	6.663	11.91	16.638	16.706	13.83	12.717	13.816	2.696	8.025	6.928	5.013	11.618	10.429	3.859	8.778	7.29	5.751	5.275	5.836	2.456	1.421	2.424	1.847	4.047	7.636	3.819	4.883	13.862	5.236	4.028	6.471	4.316	4.105	4.801
comp128345_c1	0	1.75	0.925	0.355	0	0	0	0.478	0.328	0.303	0	0.222	0.535	0	0	0	0.367	0.952	0.78	1.704	0	1.059	1.088	0.31	0	1.422	0	0	0	0.927	0	0	0	1.306	0	1.171	0	0	0	0.631	0.711	0.965	0	0	1.988
comp149328_c1	3.886	1.926	2.55	5.514	7.868	4.541	2.261	2.705	1.833	1.792	2.456	0.724	1.684	2.466	1.609	1.676	3.921	1.167	3.042	2.817	0.916	3.018	2.652	0.461	1.364	2.505	1.779	7.682	4.823	3.531	15.86	16.498	18.896	7.093	5.329	2.001	2.118	3.229	2.272	10.339	6.265	2.881	3.954	6.814	1.279
comp149644_c0	26.783	30.377	25.004	27.275	29.548	24.928	22.886	26.515	25.325	31.9	25.296	33.547	32.933	28.451	31.811	32.168	25.647	32.982	27.142	29.244	32.415	24.913	28.249	32.971	24.233	29.257	33.638	25.604	13.319	18.77	33.558	13.736	16.997	22.302	27.75	17.919	20.564	29.859	18.518	21.49	14.16	21.623	18.203	20.037	24.398
comp133668_c0	8.013	8.601	12.228	6.981	8.963	11.924	8.544	6.173	10.768	12.33	13.867	16.782	12.8	14.041	17.391	11.23	18.269	17.324	8.482	11.103	13.743	8.516	9.903	13.926	8.627	11.763	13.323	10.022	9.445	11.91	8.575	9.302	9.228	9.292	12.422	10.643	10.67	12.823	13.451	9.001	8.71	11.111	10.437	8.318	12.844
comp154596_c0	0.851	2.713	2.981	2.091	2.004	2.974	3.342	2.541	3.106	3.031	4.886	5.125	2.539	3.645	4.127	2.865	3.685	6.396	1.492	2.565	3.237	1.597	1.963	3.076	1.444	1.866	3.533	1.723	1.367	2.128	0	1.066	0.198	0.847	1.717	1.383	1.111	2.203	3.206	0.917	1.136	3.016	1.38	0.989	1.685
comp150636_c0	0.986	1.296	1.131	1.002	2.778	3.29	1.811	1.674	3.174	2.935	0.85	1.966	2.876	1.638	2.294	1.83	2.633	2.722	0.963	2.633	1.536	1.43	2.069	1.939	1.515	1.715	1.564	2.462	2.995	1.112	4.295	5.565	3.175	4.058	1.647	3.339	3.125	2.325	2.9	4.443	0.585	2.845	2.3	3.969	4.08
comp146161_c2	7.906	9.675	12.525	5.868	7.414	8.686	8.411	7.967	7.046	19.37	18.319	18.682	19.831	22.978	16.666	20.467	19.614	18.443	9.484	11.558	9.563	11.446	8.152	15.19	11.791	8.787	15.441	8.508	11.282	11.548	8.435	7.644	11.879	7.869	9.328	12.395	9.906	7.279	10.111	12.498	8.457	9.059	10.729	5.46	5.01
comp145876_c3	36.758	13.702	15.155	20.796	6.265	6.344	27.881	6.188	8.305	17.058	13.633	9.156	16.644	19.259	12.54	14.976	16.859	12.721	31.359	14.423	6.422	24.471	18.903	7.678	21.934	14.038	8.954	2.949	2.655	1.889	16.912	10.065	4.947	6.446	15.622	1.577	5.786	22.397	1.323	2.074	7.206	13.931	3.025	13.195	17.854
comp151760_c0	4.253	5.879	4.893	3.154	3.54	2.843	5.02	3.258	2.75	6.737	5.363	5.734	6.314	5.833	6.182	7.698	4.81	5.706	4.93	6.524	4.843	4.236	6.693	6.47	4.643	7.632	6.016	5.829	9.828	8.528	10.105	14.143	10.604	7.704	5.811	7.562	6.076	8.213	9.222	7.902	7.31	9.963	4.308	5.663	9.473
comp148101_c0	0.474	0	0	0.624	0	3.962	0.158	0	0	0	0.121	0.354	0.216	0.287	0.454	0	0	0.087	0	0	0.305	0	0	0.111	0	0	0.414	0.426	0.2	0	0	0	0	0.47	0	0	0	0	0	0.229	0.252	0.354	0.363	0.312	0.232
comp152039_c0	25.614	21.433	32.366	74.209	44.629	47.96	82.489	53.404	53.934	10.434	20.323	16.288	9.501	11.542	13.097	9.237	33.897	17.975	30.396	18.218	17.538	31.081	11.07	24.521	25.258	8.44	18.395	10.997	15.495	17.145	20.73	9.078	10.433	9.292	8.364	3.809	7.082	9.716	13.264	9.785	12.91	16.214	8.031	5.527	3.441
comp154857_c1	13.126	7.453	5.755	6.345	6.065	5.58	4.205	5.112	5.363	9.889	9.311	13.343	11.176	14.131	11.377	13.095	5.226	13.753	13.123	8.102	11.989	11.905	9.628	13.377	12.442	9.809	12.752	25.421	26.019	22.504	31.537	24.853	20.385	29.371	24.668	23.886	30.852	32.123	31.192	24.443	24.832	26.848	24.236	31.457	41.102
comp135072_c0	1.875	2.018	0	1.137	2.912	0.171	2.832	1.48	0.369	2.892	0.373	1.143	2.574	0.721	1.912	3.216	0.97	1.024	2.523	2.372	0.62	2.833	4.739	1.351	3.217	2.639	0.927	0.322	0.305	0.494	0	2.934	1.403	2.129	1.435	0	0	1.35	0	0	0	0	0.274	0.474	0
comp145477_c0	5.664	0	0	6.736	4.248	0	0.45	4.065	0.356	5.343	0	1.777	7.756	1.253	1.131	10.024	6.872	0.841	6.268	1.462	1.998	9.178	5.199	0	10.508	5.446	1.109	0	2.098	0	0	3.342	0	0	27.291	0	0	49.971	0.77	0	0	3.235	1.822	2.845	2.267
comp140748_c2	0	0.435	0.233	0	0.134	0	0	0.179	0	0.485	0	0.469	0.674	0.106	0.677	0.325	0	0.722	0.298	0.9	0.332	0	0.707	0	0	0.791	0.331	0	0.427	0	0	0	0	0.506	0	0	0.266	0.477	0	0	0.539	0.378	0	0	0
comp146128_c1	3.75	3.583	5.495	0.306	0.321	0.461	0.134	0.269	0.301	7.958	3.193	11.468	7.506	4.374	14.476	6.329	4.851	18.848	4.188	3.214	11.561	12.258	4.173	16.207	10.169	4.753	16.79	32.433	27.281	29.214	4.674	7.644	8.803	33.664	32.808	41.566	60.964	43.138	48.455	36.549	38.637	28.704	29.799	44.449	43.926
comp147796_c0	3.422	4.407	4.875	3.081	4.301	5.278	1.519	5.769	4.871	13.924	4.434	7.889	12.014	5.906	9.759	12.872	7.06	9.182	4.487	5.886	9.589	3.592	4.049	8.632	3.815	5.242	9.392	15.686	30.877	21.206	31.004	62.823	57.852	27.795	28.22	20.898	30.586	30.833	24.437	20.525	37.088	49.424	16.328	22.34	42.438
comp111742_c0	3.615	5.064	0.359	5.245	4.301	4.172	8.52	7.13	3.078	0.121	1.198	2.69	0.795	0.319	0.892	0.257	0.889	0.825	2.176	2.662	0.689	0.838	0.973	1.097	0	0.426	0.637	0	0	0	3.13	0	0	0	0	0	0.81	2.091	0	0.745	0	0	0	0	0
comp128792_c0	669.272	1161.49	1000.89	2033.2	3510.71	4263.19	1971.99	4821.58	5426.89	61.644	526.495	352.674	80.808	100.695	174.695	58.374	70.052	86.367	292.637	691.094	562.913	102.086	231.887	237.464	130.115	247.455	270.816	284.938	73.191	97.371	494.681	158.459	305.177	78.373	164.006	165.47	142.158	94.369	156.468	428.452	162.993	75.759	334.583	65.448	66.023
comp148091_c2	0.686	0.518	0.314	0.807	0.454	0.474	0	0	0.082	0.277	0.182	0.543	0.199	0.483	0.653	0.111	0.179	0.429	1.213	0.523	0.445	0.988	0	0.652	0.437	0.355	0.273	0.157	0.505	0	0	0.342	0	0.341	0.694	0	0.174	0.812	0	0.659	0	0.513	0.522	1.138	1.197
comp151256_c0	222.888	260.206	292.607	392.06	511.999	627.401	439.182	608.803	720.576	175.45	269.235	193.189	171.453	201.088	158.085	171.154	200.61	153.473	204.616	216.97	209.082	165.829	163.498	164.552	163.796	163.655	174.611	69.964	75.08	79.961	80.912	88.202	78.803	76.515	69.145	85.382	109.349	96.734	113.536	65.664	64.422	61.254	73.007	73.197	73.695
comp157835_c0	0	0.491	0	0	0	0	0.365	0	0.287	0.087	0	0	0.389	0.221	0	0.18	0	0	0	0	0	0	0.23	0	0.481	0	0.157	0	0	0	0	0	0	0	1.094	0	0	0	0	0	0	0.818	0	0	0.558
comp167977_c0	0	0	0	0	1.643	0	0	0	0	0.537	0	0	0.639	0	0.518	0.907	0	1.5	0.799	0	0	2.242	1.751	0	0	0	0.248	0	0	0	0	0	0	0	0	0	0	0	0	0	0	0	0	0	0
comp148920_c0	2.977	3.907	3.968	2.897	3.567	3.883	2.893	4.738	2.463	2.832	4.139	3.085	2.513	3.834	3.577	3.301	3.766	3.055	3.909	3.04	2.591	3.106	3.758	2.329	3.797	3.652	3.186	7.656	9.071	12.033	0	0.632	0.595	3.27	6.811	12.183	5.856	9.564	18.144	7.339	7.941	2.015	11.048	5.27	5.824
comp136660_c0	9.066	15.498	26.988	7.702	30.95	37.326	4.351	22.3	33.877	47.538	29.01	73.075	48.929	16.155	90.893	48.795	14.005	98.294	6.374	21.199	70.825	3.618	16.905	25.046	2.914	10.191	51.801	0	2.646	0	0	0	0	1.329	2.647	0.599	1.4	3.828	4.155	0	2.169	0	0	0.881	1.348
comp147536_c1	1.373	1.055	0.907	1.528	1.029	1.803	2.248	1.809	1.697	3.195	2.013	1.25	2.721	1.86	2.382	1.796	4.027	2.397	2.263	2.943	1.143	1.262	2.104	1.709	1.961	2.035	1.357	0.217	0.104	0.327	0	0.5	0	0.718	0	0.424	0	0	1.106	1.386	0.264	0.354	0.186	0	0.244
comp137011_c1	0.184	0.389	1.445	0.709	3.927	2.882	1.458	2.481	4.748	0.554	0.234	1.579	0.155	0.18	1.195	0.428	0	0.643	0.53	0.232	2.338	0	0.177	1.685	0.383	0.24	0.943	0	0.192	0.618	0	0.921	0	2.211	0.882	0.784	0.926	0	0.68	0	0.482	1.978	0.345	0	1.79
comp153371_c3	15.6	17.767	10.989	11.309	11.875	5.817	11.583	11.509	7.963	24.289	15.507	18.082	23.19	15.237	24.378	24.419	15.236	23.641	20.874	17.231	17.704	15.294	21.715	17.773	20.971	17.387	19.272	9.126	8.087	6.109	1.782	5.868	6.393	9.669	8.117	7.23	6.758	5.391	4.85	7.883	8.549	7.228	6.165	5.785	5.905
comp127999_c0	0.174	0.454	0.584	0.77	0.454	1.277	0.425	1.136	1.601	1.238	0.547	1.415	1.296	0.762	1.697	1.753	0.677	2.563	0.125	1.394	1.003	0.115	0.336	1.002	0.178	0.444	0.976	0.383	0	0	0	0	0	0.635	0	0	0.22	0.203	0	0.401	0	0.317	0.159	0.284	0
comp152308_c0	0.135	0.074	0.314	0.269	0.094	0.079	0.462	0.224	0.164	0.658	0.347	0.255	0.432	0.139	0.199	0.214	0.269	0.73	0.607	0.697	0.148	0.176	0.336	0.405	0.357	0	0.157	0	0.209	0	0	0.342	0	0.682	0	0.148	0	0	0	0	0	0	0.265	0	0
comp89208_c0	0	0	0	0	0	0	0	0	0	0	0.234	0	0.052	0.18	0	0	0	0	0	0	0	0	0.177	0	0	0	0.041	0	0	0	0	0	0	0	0	0	0	0	0	0	0	0	0	0	0
comp134890_c3	0.725	0.583	1.445	0.232	1.723	2.053	0.875	2.795	1.587	0.649	0.929	0.526	0.726	0.36	0.852	0.864	1.223	1.119	1.579	0.455	0.777	0.944	0.539	0.421	0.187	0.711	0.703	0.409	0.575	0.618	0	0	0	0.882	0.882	1.18	1.852	1.685	0.68	0	0.482	0	0	1.761	0.442
comp163304_c0	4.253	0	0	0	0	0	0	0.359	0	0	0	0.592	0.665	0	0	0	0	0	1.521	0	0	0	0	0	0	0	0.24	0	0	0	0	0	0	0	0	3.486	0	3.056	0	0	2.215	0.305	3.264	0	2.046
comp121500_c0	0.319	0	0.189	0.428	0	0	0	0	0.41	0.182	0.625	0	0.043	0	0.151	0.128	0.22	0	0	0	0	0	0	0.374	0	0	0.033	0.365	0.174	0	0	0	0	0	0	0	0	0.376	0	0	0	0	0	0	0
comp143097_c6	0.812	0.88	1.221	0.073	0.561	0.276	0	0.299	0.657	5.014	0.26	1.686	6.331	0.909	1.705	3.849	0.717	1.579	0.712	0.871	2.12	0.238	0.858	1.717	0.829	0.8	1.92	0.139	0.444	0	1.179	0	0	1.082	2.517	2.638	0.37	0.995	0.456	0.583	0.321	0.733	1.274	0.65	0.453
comp4570_c0	0	0	0	0	0	0	0	0	0	0	0	0	0	0	0	0	0	0	0	0	0	0	0	0	0	0	0	0	0	0	0	0	0	0	0	0	0.324	0.294	0	0	0	0	0	0.42	0
comp153301_c2	47.1	44.542	41.47	32.471	27.705	27.889	24.502	24.796	26.201	58.111	43.788	67.201	60.217	57.008	70.203	64.173	45.921	71.4	47.004	46.261	55.399	47.151	56.692	57.309	45.41	52.65	60.11	27.857	25.358	19.441	26.905	27.497	30.818	31.288	24.197	25.463	33.873	21.26	18.974	28.551	38.407	20.67	27.34	24.006	26.653
comp153471_c1	105.645	59.624	74.187	94.845	64.332	92.722	96.138	67.499	88.878	88.651	114.234	64.347	82.414	118.652	65.989	87.565	126.645	72.479	132.425	84.895	57.615	125.075	78	68.779	125.169	79.073	61.69	79.604	80.826	76.429	181.025	157.775	98.777	43.78	49.642	78.935	28.908	28.783	32.687	57.303	42.24	34.357	36.928	24.927	23.55
comp153490_c1	4.176	8.684	3.699	5.049	7.013	3.369	6.77	8.639	4.351	8.858	2.543	6.663	7.972	4.817	8.477	7.441	5.592	7.531	5.151	6.699	6.195	4.598	8.249	10.103	5.258	8.902	7.638	38.14	15.538	25.594	65.446	26.866	48.595	21.466	20.292	42.433	26.814	16.711	25.767	57.103	29.721	11.526	48.338	17.571	9.439
comp153654_c1	8.564	7.453	10.747	5.122	5.276	5.857	7.086	6.786	6.964	12.296	10.917	17.152	12.463	13.386	16.252	13.89	9.13	17.761	8.348	8.954	13.368	9.328	8.134	12.026	11.105	10.439	14.564	6.56	14.798	12.828	2.961	11.328	4.947	10.516	5.199	6.068	11.677	6.579	8.258	9.45	10.844	17.655	8.111	10.459	14.937
comp132807_c0	0.271	1.435	1.535	1.051	0.895	0.303	0.656	0.912	0.67	1.23	0.174	0.387	0.959	2.802	0.765	0.428	0.897	1.54	1.56	0.503	0.724	1.05	2.396	1.415	2.273	1.573	0.645	0.304	0.566	0.45	0	0	0.652	0	0	1.162	0	0	1.009	0.64	0	0	1.026	0	1
comp150855_c1	5.181	9.805	13.198	3.961	7.935	7.581	4.57	6.053	8.072	10.451	9.684	6.696	8.784	12.829	9.178	9.921	16.296	8.73	4.804	8.509	6.047	4.492	8.868	7.042	5.027	8.503	5.801	6.908	7.025	8.82	5.782	7.618	8.392	5.081	3.694	7.055	6.133	7.026	6.203	7.396	7.711	9.853	7.2	3.685	6.428
comp156598_c0	1.662	1.75	3.214	0.501	0.922	2.685	0.851	0.643	3.037	3.048	3.471	2.912	2.928	5.792	3.601	3.558	3.905	3.952	1.098	1.336	2.661	1.306	1.68	3.648	1.97	1.804	3.451	2.732	2.759	4.467	1.825	1.408	5.784	3.623	2.564	9.029	3.9	4.883	7.458	2.16	3.89	3.431	4.449	5.487	3.255
comp130132_c1	15.678	146.68	23.972	39.195	524.435	99.026	25.815	609.311	91.15	5.628	14.969	26.423	4.336	2.392	19.28	0.838	0	6.238	7.837	109.405	39.518	8.392	41.988	21.35	4.162	36.854	20.754	1.775	15.208	3.734	0	40.694	0	9.892	7.211	0	6.828	3.614	0	0	2.674	13.565	3.945	0	2.441
comp121458_c0	3.373	0.102	0	4.878	1.242	1.185	4.023	1.42	0.944	0.32	0	0.313	0.458	0.09	0.088	0.445	0.742	0.333	3.688	0.474	0	1.712	0	0	2.389	0.124	0.132	0	0	0	0.912	1.421	0.454	0.235	0.471	0.203	0.486	0.66	0	0.22	0.252	0	0.177	0.61	0.465
comp162828_c0	1.083	0	1.239	1.467	0	0	0	0	0	0	1.866	0	0.104	0	0	0.291	2.03	0	1.04	0	0	0	0	0	0.766	0	0	0	0	0	7.13	0	0	0	0	1.568	0	0	0	0.841	0	0	0	0	0
comp150676_c0	0.116	0.037	0	0	0.053	0.039	0.255	0.06	0.151	0.087	0.052	0.082	0.25	0	0.183	0.154	0	0.135	0.058	0.145	0.209	0	0	0.048	0	0.053	0.174	0	0.157	0	0	0	0.184	0.188	0.2	0	0.104	0.091	0	0	0.207	0.147	0	0.772	0.674
comp154908_c2	87.957	67.928	50.179	121.937	101.053	86.72	102.543	108.243	86.374	51.383	58.757	52.929	49.818	35.299	40.248	47.632	28.451	39.092	93.142	82.533	62.894	54.697	63.562	50.219	70.909	60.638	58.86	53.522	45.849	44.832	56.281	56.337	64.103	49.426	51.324	42.285	51.209	54.327	40.511	47.442	45.935	47.018	47.896	60.449	52.272
comp152160_c0	0.445	1.815	0.413	0.697	2.498	0.526	0.754	1.629	0.452	0.597	0.66	2.377	0.501	0.27	3.219	0.47	0.391	3.651	0.135	1.239	1.632	0.079	1.202	2.448	0.16	1.191	1.589	3.558	0.931	0.6	6.414	1.5	1.715	0.365	0.459	0.646	0.706	0.071	1.353	1.366	1.113	0.22	3.246	0.691	0.442
comp139196_c2	0.532	0	0.602	0.452	0.347	0.513	0.292	0.149	0.547	0.052	0.226	0.329	0.354	0.172	0.167	0.205	0.114	0.389	0.77	0.329	0	0.803	0.256	0.31	0.374	0.231	0.265	0.2	0.183	0.291	0.856	0	0	0.87	0	0.572	0	0	0.665	0.21	0.47	0.647	0.168	0.284	0.651
comp149483_c1	7.133	4.435	4.561	27.886	10.206	12.622	15.411	11.464	15.543	0.58	0.417	8.013	1.123	0.098	6.206	0.693	1.655	2.111	2.773	1.065	9.572	1.006	0.416	6.327	1.408	0.435	5.619	226.927	111.041	139.677	60.098	24.853	20.399	52.214	66.157	138.679	44.068	22.975	49.023	198.273	90.069	44.808	162.75	47.186	22.852
comp137526_c2	0.406	0.88	0.458	0	1.723	0.447	0	0.732	3.475	0.078	0.521	0.502	0.691	0.401	0	0.641	0	0	0	0	0.436	0	0	0	0	1.084	0	0	0.87	0	0	0	0	0.965	3.811	0	0	0	0	0.927	1.056	8.522	0.77	5.04	10.833
comp154203_c2	5.596	26.738	2.702	6.259	15.963	3.277	4.242	12.346	1.915	27.207	2.742	3.949	24.486	2.982	5.019	25.702	3.114	4.198	8.261	28.372	5.043	14.217	32.201	4.809	10.864	31.674	4.32	6.212	4.509	6.86	4.393	2.276	1.729	6.046	27.926	5.902	7.603	34.021	3.938	5.972	4.9	8.51	7.235	7.939	19.981
comp142564_c5	21.931	14.258	16.179	12.763	13.545	13.596	9.614	11.599	11.301	21.483	21.226	13.623	19.718	31.842	18.993	22.109	34.459	19.88	20.797	21.877	14.851	22.451	23.138	17.749	24.634	23.562	15.913	6.655	7.182	6.507	6.33	5.986	5.514	6.352	6.211	5.487	6.481	5.706	5.448	7.272	7.218	5.128	6.881	6.72	6.451
comp148758_c1	29.084	32.219	26.737	16.125	31.739	13.293	12.494	34.467	14.818	50.093	23.057	26.9	44.342	30.22	35.58	51.429	31.565	33.053	27.151	36.823	26.587	24.833	41.237	27.534	27.727	40.461	32.595	20.758	18.751	20.103	12.477	15.841	9.824	20.09	19.139	19.238	22.312	25.798	32.649	18.805	17.741	21.623	20.07	13.168	14.727
comp153879_c1	3.489	3.509	2.406	2.836	3.727	1.277	4.084	2.078	1.628	7.629	2.386	2.345	9.958	3.424	2.231	8.108	2.821	2.428	3.428	5.644	2.993	2.789	5.738	3.132	3.128	4.051	3.558	6.612	0.723	4.67	4.856	0.75	1.673	2.835	7.293	3.892	2.72	6.812	4.514	5.131	3.718	1.306	2.848	3.468	1.36
comp139179_c1	0	0.417	0.673	0	0.801	0.447	0	0	0	0.26	0	0.165	0.561	0	0.183	0	0	0	0	0.494	0.419	0.256	0	0.906	0.205	0	0.53	7.421	5.98	5.995	1.909	1	0.95	4.282	4.776	6.336	9.964	6.812	5.881	7.348	4.636	3.541	9.279	6.286	3.371
comp147034_c3	3.721	3.277	3.591	2.69	2.605	2.659	1.41	1.734	2.695	7.551	3.272	5.956	6.478	5.095	5.577	7.681	3.13	8.388	3.697	4.182	5.689	7.157	5.119	6.359	7.326	4.416	7.025	1.897	2.115	2.49	2.414	3	2.367	5.399	5.258	2.158	6.319	8.305	1.681	3.086	4.498	3.516	2.176	7.898	3.94
comp144704_c4	0.29	0.5	0.063	0	0.548	0.276	0.486	0.702	0.151	0.303	0	0.197	0.294	0	0.335	0.137	0.228	0.159	0.26	0.223	0.506	0.079	0.407	0.072	0.125	0.231	0.298	0	0.061	0	0	0	0	0	0	0.129	0.301	0.142	0	0.277	0	0.44	0.345	0.583	0.849
comp155389_c0	10.961	16.137	17.418	6.284	15.095	16.215	8.143	17.921	18.977	16.175	20.176	18.287	16.082	17.736	20.411	18.517	16.174	18.761	9.32	15.13	16.36	10.625	14.067	16.303	9.982	14.127	15.896	7.708	9.811	7.548	2.947	8.341	9.54	8.222	7.634	6.631	9.906	6.934	6.397	7.319	11.659	3.944	6.899	7.763	6.184
comp146753_c1	26.899	25.72	28.003	21.003	18.902	18.347	20.103	20.402	19.251	26.289	19.829	17.415	25.997	24.404	26.163	26.6	32.324	21.379	23.743	21.819	21.788	21.294	23.793	20.507	22.986	23.758	21.234	44.656	59.681	50.058	68.576	82.4	99.614	39.016	48.477	38.845	33.676	43.534	40.997	35.097	30.363	71.987	36.689	52.957	61.443
comp140283_c0	7.906	16.869	7.209	6.736	15.014	7.015	10.805	15.156	10.166	9.967	10.847	11.451	11.297	9.232	9.472	10.683	5.266	9.103	7.905	17.308	7.452	10.66	18.603	10.532	8.155	17.547	9.169	9.544	13.432	15.971	3.298	8.012	7.386	15.291	15.598	16.352	14.674	26.844	15.656	5.896	8.101	23.405	10.667	15.363	25.049
comp134676_c2	2.184	2.963	1.248	4.743	4.942	4.909	1.3	10.134	5.445	0.156	2.109	2.04	0.622	0.27	0	1.309	0	1.206	0.395	3.117	0.593	0.362	1.105	1.574	1.738	0	0.993	0.609	0.879	0.945	0	1.408	0	1.329	3.964	0	2.083	0.629	1.031	0.64	1.446	0	1.044	0.867	0
comp152287_c0	1.479	2.333	3.744	1.443	2.07	3.396	1.276	3.049	3.722	4.156	3.488	5.388	3.282	3.498	5.202	3.678	4.149	5.285	1.415	3.398	3.656	1.65	2.255	3.863	1.729	1.706	4.419	2.627	2.803	3.576	0.996	3.592	1.942	1.764	2.823	2.545	2.384	1.32	3.647	3.048	3.121	3.04	2.715	2.019	2.278
comp138396_c3	1.749	0.454	0.269	1.455	0.548	0.645	0.583	1.136	1.464	0.156	0.26	0.025	0.285	0.606	0	0.282	0.505	0	3.716	0.658	0	2.392	0.725	0	2.38	0.48	0.025	0.574	2.202	0.618	0	2.816	0	0	0	0.738	0	0.274	0.433	1.108	0	0.647	0.548	0	1.244
comp154140_c0	8.322	28.34	5.504	7.519	21.92	4.304	10.465	27.008	4.351	113.78	5.016	2.443	103.765	5.431	4.334	111.89	9.489	5.222	8.242	33.28	3.787	8.375	29.425	6.017	9.064	32.776	3.922	5.49	8.731	4.07	8.239	10.907	5.968	5.587	6.399	4.62	6.272	5.97	3.781	8.858	8.01	8.009	9.243	6.665	5.277
comp156579_c0	0.783	1.315	2.55	0.782	1.282	1.895	0.754	0.673	2.121	3.637	3.098	3.323	3.697	3.219	3.824	3.498	2.845	4.063	1.415	1.82	2.6	1.244	1.485	3.084	1.007	1.999	2.598	0.644	2.237	2.26	0.168	1.526	1.191	2.752	2.447	1.586	3.24	2.406	2.75	1.118	1.331	1.538	1.159	2.98	1.906
comp99745_c0	2.706	0	11.321	12.763	10.833	9.213	6.831	15.29	10.918	1.411	0	7.585	4.198	2.802	3.545	1.488	0	0	3.668	9.283	0	0	7.011	2.846	7.389	5.473	8.167	5.072	2.916	0	0	0	0	0	0	0	4.34	0	0	0	0	0	0	0	0
comp150353_c0	4.407	4.564	3.017	2.347	4.154	1.645	1.495	5.261	1.601	8.434	3.567	5.462	7.082	5.611	6.039	6.902	6.008	7.357	6.403	8.712	5.724	9.584	6.596	4.507	8.69	4.238	6.711	4.968	4.866	9.8	3.13	2.184	5.004	3.964	4.611	4.63	5.057	4.264	5.59	4.816	4.429	9.157	6.492	4.809	4.196
comp147539_c1	5.664	5.361	6.258	3.937	3.019	2.988	3.476	3.094	3.544	8.261	5.944	8.111	7.972	8.38	9.624	8.245	7.247	10.229	5.218	5.421	8.071	8.534	7.241	11.518	7.772	7.125	10.004	21.558	17.123	21.551	27.691	11.367	20.215	43.968	29.644	21.922	47.725	44.164	28.315	23.649	35.206	37.361	34.001	48.27	43.089
comp145839_c2	0.039	0.046	0.422	0.403	0.12	0.961	0.583	0	0.561	0.476	0.642	0.568	0.518	0.778	0.685	0.53	0.766	0.436	0.433	0.271	0.096	0.432	0.707	0.779	0.125	0	0.753	11.562	36.039	16.739	77.783	70.033	75.543	37.205	91.672	14.203	20.217	44.722	2.713	16.913	14.998	543.256	20.335	51.616	463.057
comp154517_c0	26.165	28.155	28.317	75.016	109.509	109.094	107.027	125.192	120.128	26.722	26.207	22.03	22.491	21.291	20.578	23.837	30.995	22.268	33.535	26.011	21.395	28.699	27.957	22.089	30.125	27.96	20.017	25.334	13.197	17.507	18.274	22.182	18.811	11.092	16.398	17.975	10.253	9.279	13.548	20.659	15.698	14.077	12.038	8.25	10.891
comp135257_c0	151.691	74.067	4.579	95.09	86.293	16.452	38.735	79.411	15.474	68.207	13.286	2.361	56.875	11.69	8.708	39.848	11.234	1.246	194.093	79.968	1.606	236.781	89.388	7.949	215.284	116.496	4.063	3.254	3.134	0	55.93	0	0	0	6.235	0	0	9.767	0	3.096	0	4.749	5.44	0	23.352
comp147756_c0	35.221	22.563	32.438	44.415	17.606	26.546	50.961	11.195	23.232	18.4	30.572	36.788	19.675	21.078	23.08	22.606	17.894	25.847	25.986	20.125	31.787	21.621	21.167	28.996	21.408	22.825	26.348	24.481	27.482	30.732	48.435	39.694	32.349	37.546	35.808	38.864	33.769	46.133	22.942	19.502	33.645	43.368	25.624	41.672	49.215
comp105508_c1	0	0	0	0	0	0	0	0	0	0	0	0	0	0	0	0	0	0	0	0	0	0	0	0	0	0	0	0	0	0	0	0	0	0	0	0	0	0	0	0	0	0	0	0	0
comp139813_c3	3.905	6.851	5.495	5.465	3.313	4.343	4.059	3.408	4.132	7.62	5.936	5.709	7.713	7.496	6.636	7.766	7.5	6.999	7.625	5.063	6.937	5.683	6.242	6.279	4.715	4.176	6.728	8.387	6.337	5.059	6.849	6.526	3.615	4.093	11.163	4.685	4.513	11.239	8.347	9.316	7.252	13.369	6.996	6.259	16.483
comp152421_c1	98.888	13.175	43.607	130.85	8.229	29.297	78.563	4.723	34.301	15.716	15.672	253.093	20.029	9.92	127.508	17.816	6.856	109.659	23.964	7.541	298.606	18.638	5.349	176.689	17.282	6.361	200.776	777.55	711.702	751.561	1419.24	1071.15	1274.21	3654.87	1118.65	1937.55	2569.1	578.669	216.566	846.546	3279.3	1443.31	550.678	4669.51	909.201
comp148766_c0	36.41	29.821	31.612	17.764	9.898	11.937	25.195	11.135	10.357	53.27	39.345	26.933	44.006	58.237	33.397	45.989	101.601	37.037	36.818	23.271	26.526	41.239	30.583	40.983	41.738	29.844	34.275	14.12	8.87	10.815	3.888	4.013	3.062	10.127	8.752	7.858	9.952	12.437	13.974	11.877	5.21	17.484	12.613	7.031	12.623
comp117175_c0	0.213	0.676	0	0.134	0.427	0	0.863	0	0.26	0.165	0	0.263	0.337	0	0.199	0.086	0	0.556	0.154	0	0.113	0.688	0.309	0.127	0	0.133	0.215	0.713	0.331	1.775	0	0.539	1.517	0.518	1.576	0.682	0	0.244	1.196	0	0.838	0.391	0.203	0	0.523
comp145448_c1	0.744	1.889	0.287	3.313	1.376	1.685	1.981	1.315	3.421	0.71	0.321	0.313	0.855	0.991	0.701	0.795	2.046	0.444	2.898	2.207	2.155	1.968	0.752	0.866	1.845	0.329	0.844	2.793	1.863	2.578	9.797	1.276	1.219	0.6	0	0	2.534	0.579	1.883	2.924	0	0.903	0.478	0.799	1.848
comp152213_c1	12.846	7.379	6.366	10.893	7.374	6.331	5.591	5.769	7.019	7.603	9.051	33.572	7.756	9.871	35.97	7.287	7.696	32.831	13.739	10.513	37.529	13.387	8.196	39.552	11.667	9.142	34.838	20.697	32.696	46.235	21.123	28.682	22.44	63.306	48.501	38.449	54.322	57.24	39.502	21.184	35.86	55.907	30.144	87.679	69.057
comp146621_c1	4.195	3.787	6.536	4.047	4.582	4.62	4.302	4.245	3.831	5.498	4.825	5.166	4.664	5.677	5.25	5.209	7.549	4.389	3.042	4.985	3.525	3.274	5.446	4.308	3.717	3.687	4.526	10.988	12.657	12.519	13.895	14.485	12.687	9.716	8.458	8.531	8.182	9.148	9.095	8.495	11.005	15.97	9.889	9.443	11.798
comp147695_c1	10.361	9.555	12.659	5.929	7.387	15.846	4.983	6.248	15.885	22.817	15.247	11.871	26.472	13.812	12.293	24.727	12.122	10.206	6.817	8.925	10.924	8.737	12.095	9.856	8.717	8.849	13.405	9.77	16.905	13.552	13.446	17.538	26.367	13.915	8.764	17.089	18.227	14.478	19.273	10.262	17.649	10.866	17.186	16.555	9.113
comp136158_c1	1.604	2.324	3.663	1.834	2.217	5.778	2.261	2.377	2.326	3.342	3.124	3.595	2.885	4.129	2.111	2.874	3.114	5.373	1.695	2.275	3.246	1.35	3.024	4.841	2.397	5.304	3.542	0.696	4.152	2.084	2.526	3.592	1.247	4.434	2.564	5.091	3.125	1.817	2.122	2.781	2.547	2.015	1.636	3.184	3.069
comp140400_c0	0.261	0.204	0.889	0	0.254	0	0.219	0.209	0.41	0.468	0.581	0.485	0.665	0.131	0.43	0.411	0.171	0.913	0.279	0.077	0.41	0.079	0.318	0.453	0.481	0.08	0.53	0.287	0.47	0.865	0	0.974	0.61	0.153	0.965	0.138	0.336	0.457	0.239	0.612	0	0.244	0.61	0.42	0
comp155175_c0	4.659	2.907	6.348	3.814	2.324	4.843	3.962	1.734	4.556	5.334	4.252	4.475	4.284	6.021	5.609	4.336	6.66	6.341	5.892	3.795	4.965	6.098	4.642	5.222	5.802	4.22	5.056	4.681	3.386	4.405	1.951	1.513	2.367	2.317	2.176	4.252	4.016	4.173	3.505	5.026	3.247	1.709	3.467	2.317	2.069
comp141092_c0	8.815	6.194	9.544	7.788	4.956	3.501	7.317	3.483	4.241	7.672	8.825	7.272	8.447	12.706	8.015	7.125	13.948	7.722	11.034	6.737	8.307	11.728	9.478	8.887	11.756	6.379	9.599	11.118	9.166	8.528	5.474	7.96	2.92	6.058	8.752	7.415	6.226	7.33	11.351	12.814	8.56	7.033	13.409	6.923	5.951
comp144083_c1	17.785	13.813	18.908	16.981	18.06	13.543	14.524	18.683	13.422	19.907	10.917	17.736	18.518	14.95	26.561	18.03	21.171	23.165	18.149	18.605	23.123	15.788	15.658	19.299	19.135	23.491	20.605	17.504	23.904	14.064	10.765	18.538	18.684	18.338	15.504	19.958	29.348	13.493	24.13	21.07	25.44	12.563	21.582	20.633	14.96
comp141541_c0	1.711	0.565	0.754	0.342	0.534	0.303	0	0.224	0	1.385	1.701	0.436	0.985	1.311	1.498	1.36	0.701	2.793	0.385	1.162	0.995	1.2	1.309	1.701	1.676	1.031	1.357	1.479	1.384	0	0	0	0	0.318	0	2.287	2.037	1.239	1.988	1.252	0.7	0	2.512	0	1.302
comp132975_c0	2.088	1.204	0.368	3.032	1.389	0.645	2.261	1.211	0.971	0.277	0.686	0.304	0.561	0.262	1.036	0.573	0.636	0.143	2.898	2.159	0.175	2.586	1.043	0	2.433	1.111	0.199	0.739	0.949	0	1.291	1.21	0.383	0.4	0	0.867	0.417	0	0.605	0.191	0.218	0.891	1.07	1.653	0
comp146259_c5	6.399	7.768	6.77	2.457	2.792	1.514	1.325	1.943	1.656	9.308	6.205	4.212	8.905	7.102	8.023	7.51	8.552	6.825	6.162	7.144	5.855	6.063	8.753	5.938	7.888	8.938	5.867	22.881	22.215	23.934	55.411	32.286	32.448	36.123	64.687	22.595	41.684	53.403	26.081	30.759	44.742	56.761	30.79	58.607	48.925
comp137146_c3	0	0	0	0	0	0	0	0	0	0	0	0	0	0	0	0	0	0	0	0	0	0	0	0	0	0	0	0	0	0	0	0	0	0	0	0	0	0	0	0	0	0	0	0	0
comp155183_c0	11.434	13.758	10.801	7.03	6.292	6.778	8.86	7.981	6.855	25.873	15.498	23.026	26.732	19.12	22.411	31.099	18.342	21.975	12.295	13.349	17.573	12.637	14.739	24.148	12.38	15.202	20.059	11.214	19.987	8.546	9.207	18.419	8.506	20.008	15.998	10.947	19.153	25.625	10.163	10.845	14.734	17.557	10.605	16.582	21.434
comp136403_c0	1.054	0.111	0.117	0.685	0	0.158	1.981	0.448	0.123	0.615	0	0.502	0.51	0.721	0.821	0.59	0.554	0.222	0.077	0.31	0.122	0.132	0.203	0.389	0.695	0.586	0.174	0.261	0.122	0.23	0	0	0	0.282	0	0	0.521	0.477	0	0.325	0.264	0	0.38	0	0.453
comp126975_c0	0	0.333	0.476	0	0	0.724	0.681	0	0	0.277	0.399	0.304	0.207	0.418	0.295	0.086	0.277	0.278	0.607	0.523	0.227	0	0.203	0.366	0.553	0	0.141	0.235	0.113	0.353	0	1.053	0.496	0	0	0	0.266	0	0	0	0.275	0	0	0	0.256
comp5325_c0	0	0	0	0	0	0	0	0	0	0.329	0	0	0	0	0	0	0	0	0	0	0	0	0	0	0	0	0	3.871	1.845	0	0	0	0	0	0	0	0	7.716	0	0	0	0	0	0	3.906
comp52940_c1	0	1.333	0	0	0	0	0	0	0	0.13	1.18	0	0.354	0	0	0	0	0	0	0	0	0	0	0	0	0	0	0	0	0	0	0	0	0	0	3.209	0	9.097	0	0	0	2.662	0	0	2.906
comp150837_c2	0.899	1.324	3.475	0.147	0.08	0.908	0.924	0.209	0.287	3.784	3.497	2.937	4.267	4.252	5.529	3.267	5.519	6.055	0.982	1.133	3.735	0.582	1.883	3.823	1.542	1.892	4.005	1.261	3.517	3.081	0	0	3.246	2.482	2.235	3.495	2.025	3.685	5.119	2.131	2.088	3.724	1.707	2.574	2.534
comp155662_c0	40.45	37.681	30.876	51.787	57.88	49.921	51.119	62.178	46.136	34.151	37.679	36.147	34.099	35.135	31.588	36.256	30.921	35.045	41.786	38.691	33.829	31.231	31.883	28.996	36.426	31.416	28.019	22.315	21.867	18.143	26.007	21.945	25.035	15.326	15.751	21.618	16.595	15.31	20.737	19.34	18.98	11.428	19.335	13.981	10.938
comp102912_c2	3.702	0	3.385	9.035	0	1.645	8.313	0	1.915	3.706	4.052	0	3.748	3.883	0	3.396	4.166	0	4.997	0	0	4.457	0	0	3.03	0	0	32.442	0.096	0.644	40.87	0.487	0	0	0	0	0	0.223	0.359	24.452	0	0	12.498	0	0
comp138019_c7	27.489	10.897	14.5	21.639	21.693	12.201	31.151	26.425	13.313	9.057	9.19	11.352	10.883	11.813	13.066	11.538	12.432	10.991	23.146	10.222	13.132	24.877	12.917	14.188	24.759	10.795	13.72	28.579	25.488	24.552	10.947	27.774	17.011	28.677	17.28	30.259	30.76	25.371	35.377	25.838	33.117	33.783	24.501	25.198	32.488
comp147497_c2	6.776	6.453	9.652	2.983	4.074	4.435	5.882	4.424	4.556	6.936	8.522	8.111	7.972	10.06	9.026	7.655	9.033	6.42	6.98	3.882	7.469	7.095	5.579	7.519	7.032	5.118	8.192	5.255	4.936	2.34	4.281	4.789	4.338	3.729	3.153	4.445	3.738	2.457	1.315	4.864	4.211	2.417	3.512	2.601	1.651
comp154620_c0	28.069	27.682	23.047	26.383	27.638	21.387	30.336	29.071	20.578	33.45	30.303	38.22	33.486	37.945	33.556	37.779	21.783	32.601	28.865	29.941	26.665	31.567	31.98	28.146	29.75	30.741	31.337	24.046	28.039	20.403	30.007	40.352	30.875	17.997	14.187	19.459	18.088	13.452	17.823	16.665	17.224	8.656	16.478	12.274	10.299
comp144329_c0	0.464	0.12	0	0.147	0.307	0.066	0.389	0.493	0.151	0.165	0.226	0.148	0.285	0.229	0.223	0.368	0	0.056	0.26	0.077	0.061	0.529	0.575	0	0.437	0.675	0.19	0.652	0.548	0.388	1.137	2.066	1.12	0.294	0.788	1.273	0.764	1.655	0.658	0	0.62	0.44	0.557	0.583	0.43
comp144525_c0	9.211	7.518	8.646	6.394	4.769	5.409	5.372	4.14	6.69	12.322	9.936	13.664	11.686	10.994	14.539	13.633	6.122	14.943	12.228	8.46	11.3	14.658	9.195	10.365	14.421	8.165	12.901	8.265	8.374	9.305	3.032	4.434	7.853	9.481	11.752	9.435	9.825	10.985	11.254	7.511	10.706	7.423	8.783	8.115	13.414
comp148496_c0	13.135	14.212	13.512	15.025	17.205	16.254	11.874	15.47	18.512	16.781	17.295	17.168	16.497	16.736	16.037	16.695	11.919	17.015	13.046	11.529	14.816	9.531	13.147	12.901	10.775	11.594	15.532	7.021	5.719	5.147	5.937	4.894	8.902	12.762	10.658	7.396	9.385	11.381	6.27	7.482	9.513	7.118	8.35	8.074	7.753
comp142775_c2	1.836	0.139	0.754	1.724	0.882	0.908	1.932	0.897	0.328	0.277	0.174	0.387	0.38	0.262	0.374	0.205	0.88	1.048	0.77	0.329	0.986	0.512	0.389	0.461	1.114	0.347	0.778	2.062	0.548	0	1.291	0	1.276	0	0.647	1.144	0	0	0	2.179	0.7	0	0	0.434	0.651
comp147145_c1	158.795	99.823	126.457	468.909	386.995	496.854	511.802	462.76	530.424	27.744	96.948	80.388	28.917	35.487	60.699	23.042	37.851	35.982	95.992	114.952	113.275	56.876	57.558	67.96	65.16	54.383	70.817	251.635	63.633	77.365	393.937	153.933	120.636	93.712	118.469	115.752	150.525	96.775	92.201	290.32	151.3	87.566	331.151	105.481	64.663
comp139398_c6	6.225	5.935	0.925	18.35	3.7	3.409	31.965	9.222	2.011	3.715	2.707	0.946	6.452	2.056	3.163	3.216	0	2.738	8.896	5.585	4.721	3.195	3.095	6.033	6.444	1.368	3.418	6.655	4.466	3.09	14.526	2.105	9.37	4.164	1.929	2.896	6.967	5.533	3.071	2.599	6.197	6.141	7.704	4.403	11.531
comp148014_c0	0.145	0	0.18	0.134	0	0.29	0	0	0	0.814	0.321	1.308	0.916	0.967	1.721	1.061	0.856	2.643	0	1.191	0.986	0.309	0.053	0.747	0.062	0	0.902	0.27	0.279	0.327	0	0	0	0.259	0.718	2.675	0.231	0.376	0.172	0.124	0	1.05	0.088	0.312	0.442
comp145222_c0	0.126	0.13	0.215	0	0.321	0.29	0.207	0.523	0.547	0.589	0.477	0.337	0.596	0.18	0.717	0.299	0.905	0.778	0.27	0.155	0.925	0.159	0.124	0.31	0.196	0.311	0.463	0.139	0.514	0	0	0.316	0.581	0.47	0	0.267	0	0.305	0.463	0.143	0.333	1.184	0.239	0.623	0.639
comp80968_c0	0.503	0	0	0	0	0	0	0	0	0.095	0	0	0.069	0	0	0	0.693	0	0	0	0	0	0	0	0	0	0	0	0	0	0	0	0	0	0	0	0	0	0	0	0	0	0	0	0
comp141281_c1	0.667	0.556	0.251	0.599	0.374	0.171	0.365	0.374	0.082	0.71	0.191	0.436	0.898	0.459	0.494	0.847	0.783	0.524	0.867	0.097	0.401	0.777	0.15	0.175	1.052	0.195	0.645	0.331	1.393	2.242	0.73	1.118	0.354	1.647	0.376	2.416	1.157	0.345	0.747	0.535	0.792	0.733	0.628	1.964	0
comp146608_c4	3.663	2.546	3.699	3.203	1.122	3.119	3.525	1.211	2.928	3.213	2.838	3.644	3.092	3.113	3.673	3.259	4.802	3.579	2.186	1.839	3.141	2.939	3.528	4.125	2.371	2.417	3.616	2.506	3.465	2.34	5.586	5.276	3.955	4.576	2.423	2.416	3.402	1.574	2.16	4.969	3.993	5.482	2.91	4.66	2.766
comp151202_c3	0.532	2.666	3.861	0.868	1.322	4.659	2.018	3.423	4.173	1.853	2.187	0.946	1.65	2.499	0.366	1.822	1.924	0.532	0.212	1.5	0.192	2.136	2.396	0.628	1.693	1.279	1.2	1.636	2.864	3.205	5.235	2.947	1.602	2.611	4.376	8.983	0.625	5.523	4.678	1.529	2.444	2.747	2.264	1.111	3.696
comp143724_c2	0	0	0	0	0	0.513	0.365	0.792	1.423	0.303	0.295	0.856	1.244	0.229	0.43	0	1.247	0.198	0.327	0	0.244	0	0.46	0.262	0	0	0.207	0.513	0.244	0.786	0	0	0	0	0	4.962	0	0	0	0	0	0	0.433	1.463	0.57
comp134767_c1	21.593	25.368	24.376	15.38	19.436	19.137	20.492	23.048	19.004	32.229	33.982	35.341	30.998	39.821	31.078	31.552	34.011	32.394	27.286	23.871	25.836	23.968	32.952	31.246	24.768	32.589	30.46	33.442	34.489	36.286	29.361	32.181	51.231	20.455	19.551	42.119	23.55	23.574	42.715	32.402	27.311	20.866	28.18	17.029	20.609
comp143325_c1	4.465	7.351	9.472	4.695	5.009	7.133	3.695	3.169	9.304	12.408	6.413	8.358	11.142	5.997	12.293	9.708	9.677	12.951	5.267	6.379	9.415	4.254	6.392	10.437	6.337	6.681	9.467	8.439	7.948	6.074	6.723	8.552	11.539	10.598	11.199	6.345	15.137	12.386	10.059	12.814	12.118	16.886	9.146	16.704	21.248
comp144070_c2	7.539	3.722	4.803	17.971	3.7	9.239	12.178	2.167	7.511	13.214	5.398	7.321	13.154	8.094	7.218	13.497	7.28	8.198	6.624	4.54	8.795	7.554	6.003	6.311	7.531	5.97	6.057	31.128	27.342	33.849	29.937	25.577	21.831	37.51	31.42	63.239	42.17	31.585	41.893	31.084	36.766	27.178	41.351	55.911	36.382
comp140035_c0	0.048	0	0	0	0.2	0.066	0	0.09	0	0.043	0	0.107	0.026	0	0.048	0	0	0.095	0	0	0	0.132	0	0	0	0.071	0	0	0.113	0	0	0.789	0	0.129	0.259	0.341	0	0.122	0	0	0	0.781	0	0	0.395
comp136087_c1	0	0.056	0.341	0.257	0.521	1.711	0.085	0.837	0.246	0.381	0.321	0	0.285	0.246	0.096	0.239	0.774	0.135	0.077	0.058	0.105	0	0.486	0.087	0.107	0.258	0.124	0.226	0.104	0.238	0	1.487	0.468	0	0.753	0	0.555	0.122	0.187	0	0	0	0.469	0	0.128
comp143663_c1	5.297	8.647	6.357	13.069	13.118	14.241	8.836	13.915	17.198	2.615	5.988	3.735	3.109	3.678	2.701	3.293	3.701	2.143	7.577	8.306	3.359	3.15	5.95	2.575	5.526	4.789	2.532	1.035	1.541	0.786	0	1.145	2.183	1.435	1.741	1.014	0	0	1.323	2.207	0.929	2.149	1.079	0	0.291
comp141750_c0	36.7	18.294	43.032	29.341	14.4	24.599	35.271	16.606	20.879	23.908	29.617	44.793	23.873	32.055	46.04	23.153	42.506	49.735	30.049	21.49	52.397	31.081	21.167	58.541	29.902	18.107	53.068	28.074	17.767	25.17	17.488	12.565	22.596	44.874	20.445	22.982	39.289	29.95	13.496	34.887	33.932	25.762	33.028	33.652	21.109
comp152881_c3	12.643	10.832	11.681	8.179	1.777	3.093	4.217	3.602	8.223	11.794	10.118	3.192	11.643	7.84	5.481	10.178	10.467	9.364	24.349	4.617	8.577	16.564	5.977	4.157	15.178	9.267	7.878	30.502	9.558	9.553	5.853	5.131	14.927	6.105	8.27	6.456	9.559	7.746	5.934	28.093	12.531	4.444	25.881	6.422	16.041
comp135674_c1	0	0	0	0.159	0	0.29	0	0.419	0	0.329	0	0.568	0.458	0	0.59	0.197	0.334	0.436	0	0.155	0.532	0	0	0.437	0.258	0	0.736	4.724	14.668	0	1.207	10.67	2.396	6.999	11.069	0.267	6.701	7.249	0	2.647	4.602	10.476	2.362	5.256	13.797
comp156209_c0	20.626	23.535	21.09	19.585	27.224	22.624	18.462	27.158	22.657	15.474	20.41	18.633	16.367	20.57	22.793	14.626	15.506	21.205	19.295	20.212	18.952	17.191	22.316	24.839	18.627	22.425	18.379	13.633	11.395	12.757	9.6	6.539	9.214	12.586	7.564	15.485	9.837	10.406	15.454	12.651	12.29	6.031	12.763	9.294	7.335
comp147108_c0	0	6.61	2.029	2.751	0	0	0	3.512	7.005	0	2.603	9.699	0	6.021	14.723	0	6.106	8.341	0	4.598	2.19	4.968	0	0	0	7.898	6.397	0	0	0	0	0	10.065	0	0	0	0	0	0	0	0	0	0	0	0
comp131479_c9	0	0	0	0	0	0	0	0	0	0	0	0	0	0	0	0	0	0	0	0	0	0	0	0	0	0	0.116	0	0	0	0	0	0	0	0	0	0	0	0	0	0	0	0	0	0
comp144906_c0	2.03	4.694	3.923	1.443	2.057	2.514	0.316	1.973	1.081	4.615	4.079	6.005	4.776	10.33	13.854	4.927	8.552	10.539	1.492	5.489	5.942	4.704	7.277	8.672	3.574	5.162	9.433	55.862	8.749	6.613	107.537	10.407	2.197	19.62	29.585	8.273	40.851	24.275	4.962	77.704	22.422	14.029	47.79	21.473	12.356
comp116043_c0	0.88	0	0.332	0	2.044	0	10.136	0	0	1.498	0.373	0.123	1.002	0	0.271	1.163	0.408	0.262	0	0.368	0	0	0.292	0	0	0.773	0.199	0.652	0	0	0	0	0	0	4.223	0	2.222	0	0	0	0	1.05	0.557	0	0
comp136717_c1	32.911	37.006	39.432	23.351	22.896	29.258	19.932	21.613	25.572	50.872	40.829	29.426	50.63	53.608	30.768	51.694	28.182	26.76	40.072	35.081	26.709	39.306	36.949	25.34	34.501	36.578	32.579	15.268	15.443	19.22	5.923	11.315	9.696	12.162	12.881	21.876	13.818	10.599	16.127	12.537	12.921	9.78	10.773	12.03	16.366
comp150325_c0	0.503	0.213	0.404	0.134	0	0.526	0	0	0.123	0.208	0	0.23	0.32	0.049	0.096	0.239	0.065	0.048	0.077	0.126	0.323	0.062	0.15	0.064	0.267	0.133	0.182	0.113	0.104	0.168	1.474	0	0	0.247	0	0.111	0	0.234	0	0	0.402	0.378	0	0.325	0.372
comp147436_c0	5.055	0.87	0.099	4.988	3.179	0.395	7.912	5.485	0.328	0.45	0.052	0.946	0.276	0.082	1.426	0.342	0.041	0.897	3.312	1.442	1.161	1.465	0.513	0.676	1.524	0.782	0.852	1.261	0.688	0.274	1.432	8.657	1.191	0.635	0.188	0.157	0.359	0	0	1.481	0.321	3.199	1.619	0.284	0.907
comp98755_c0	0.358	0.583	0.413	4.047	1.229	0.829	2.334	1.868	2.942	0.684	0.234	0.304	0.985	0.18	0.343	1.437	0	0.476	0.53	0.91	0.977	0.477	1.264	0	0.57	0.24	0.083	1.218	0	0	0	1.842	0	0	1.776	0	0.463	1.269	0	0	0.952	0.659	0.345	1.165	0
comp147388_c2	2.223	0.417	6.446	1.565	0.454	2.079	1.884	0.957	1.382	1.134	4.556	2.657	1.537	3.154	2.239	1.77	2.462	4.206	1.974	2.468	2.155	2.709	1.238	2.075	4.332	1.839	2.756	3.436	1.802	5.235	0	1.724	3.275	2.058	1.035	2.038	1.967	4.721	2.758	3.23	2.984	3.309	2.998	4.281	3.29
comp152805_c1	0.271	1.713	2.245	0.465	2.832	2.369	0.583	2.84	4.036	6.321	3.905	14.454	6.167	3.277	14.109	7.065	2.12	17.872	0.52	1.684	8.979	0.697	1.141	8.815	0.187	1.04	8.896	0	0.279	0	0.87	0	0	0.882	0.894	0	0.231	0	0	0	0.941	0.33	0	0.298	0
comp140116_c0	0	0.111	0.117	0.073	0.347	0.118	0.085	0.179	0.137	0.173	0.208	0.395	0.242	0.156	0.199	0.248	0.204	0.373	0	0	0.113	0	0	0.246	0.169	0.133	0.232	0.592	0.818	0.883	0	0	0	0.388	0.271	1.254	0.544	0.244	2.182	0.755	0.7	0.391	0.504	0.528	0.128
comp143277_c1	2.146	0.796	2.128	24.989	1.883	14.109	50.949	2.182	24.34	1.238	0.165	2.986	1.356	0.066	1.362	1.368	0.514	1.111	1.088	0.077	2.216	1.518	0.15	0.882	0.463	0.56	1.15	450.513	428.946	461.285	1259.92	779.138	776.141	539.603	296.767	557.519	120.285	70.398	60.127	476.898	552.208	339.811	170.958	306.959	106.09
comp143259_c0	47.835	62.133	56.634	87.204	150.318	123.006	68.098	138.973	126.408	18.998	46.33	51.53	22.81	19.53	26.8	21.87	16.076	19.3	40.621	63.453	63.924	28.504	44.119	44.56	26.087	42.495	48.417	38.914	56.321	44.108	103.102	133.343	121.218	74.009	84.661	42.497	50.051	50.926	32.306	55.469	61.002	114.268	59.041	74.186	108.706
comp139848_c3	0.715	0.13	0.593	1.663	1.376	1.198	1.3	1.285	2.216	0.641	0.417	0.494	0.518	0.426	1.115	0.564	0.856	1.198	0.366	0.397	0.471	0.079	0.619	0.461	0.597	0.418	0.381	3.115	3.36	3.258	4.435	4.579	8.094	2.082	2.541	3.514	3.368	2.244	3.34	2.169	2.915	2.735	3.706	3.008	2.197
comp46334_c1	3.286	1.592	3.322	2.959	0	2.435	3.974	0.658	0	0.069	1.414	0.304	0	1.819	2.382	0	1.541	0.643	3.688	2.778	1.195	7.254	2.608	0.835	5.802	1.466	0.736	0	0	1.28	0	0	1.815	0.882	0	0	0	0	0	0	0	2.588	0	2.303	3.58
comp153372_c0	5.857	6.944	5.531	5.624	6.853	3.777	3.78	4.095	4.159	9.819	3.749	16.165	10.252	4.366	17.479	10.05	7.255	19.951	6.104	7.134	16.422	5.383	5.314	18.345	4.706	6.788	14.622	13.293	24.574	18.699	28.323	40.207	22.582	63.717	41.325	15.586	49.635	55.677	11.396	10.482	29.812	132.142	13.719	80.161	89.747
comp135848_c0	0.097	0.407	0.323	0.367	1.256	0.763	0.158	0.792	0.588	1.611	0.85	0.666	1.822	0.279	0.988	1.651	0.375	1	0.549	0.358	0.611	0.865	0.743	0.445	0.401	0.737	0.281	0.209	0	0	0	0	0	0.235	0	0	0.729	0	0	0	0	0	0	0	0
comp152599_c1	2.194	2.259	1.823	1.858	2.097	0.79	3.889	1.764	1.231	1.723	1.857	3.373	1.788	2.105	3.163	2.703	1.997	4.754	2.32	1.713	4.302	2.259	2.016	4.467	3.048	3.323	4.32	3.393	3.7	1.775	4.435	1.145	7.612	2.988	0.765	3.117	2.349	0.711	1.711	4.51	2.616	0.281	3.167	2.994	1.499
comp150634_c4	70.066	50.754	58.071	57.57	46.98	40.195	87.849	53.12	36.435	67.696	41.384	49.646	58.922	74.784	58.301	62.548	136.835	65.702	83.042	48.71	35.391	63.901	62.775	66.013	73.128	55.947	50.842	10.101	6.067	8.793	3.986	5.355	5.713	2.329	2.941	3.892	1.238	2.142	4.23	3.574	0.941	2.222	12.224	1.463	2.302
comp106089_c0	0	0.093	0	0	0.214	0	0	0.284	0	0.017	0	0.485	0	0	0.868	0	0	0.809	0	0.106	0.715	0	0	1.176	0	0.107	0.612	0	0	0	0	0	0	0.2	0	0	0.428	0	0	0	0.218	0.305	0	0.271	0.407
comp142832_c5	0	0.778	0.494	0	0.574	0	0	0.239	0.178	0.242	0	0.23	0.406	0	0	0.231	0	0	0	0.174	0	0	0.424	0.167	0	0	0.157	0.313	0.148	0	0	0	0	1.035	1.588	0.304	0.717	1.32	0.531	1.003	0	0.513	0.265	0.474	1.046
comp144922_c0	22.318	24.692	31.639	25.6	21.8	30.153	24.636	20.686	30.976	29.579	33.887	26.909	28.804	34.799	24.689	28.336	30.033	28.268	22.424	30.599	23.245	25.213	30.548	25.237	24.893	29.781	26.439	19.601	17.697	18.222	15.565	26.3	23.943	15.456	26.068	16.96	16.711	21.635	20.954	16.454	18.257	14.138	20.025	12.139	17.238
comp100102_c1	0	0	0	2.262	1.202	0.869	2.37	3.004	0	1.385	1.05	1.333	1.848	0	0.733	1.3	0	0.714	0	0	0	0	0.849	0	0.847	1.102	1.067	0	0	0	0	0	0	0	0	0	0	1.838	0	0	0	0	0	0	0
comp118633_c0	0.474	1.342	1.445	1.516	3.046	1.369	5.627	2.765	2.203	0.277	1.007	0.156	0.345	0.549	0.263	0.402	0.122	0.278	1.377	0.774	0.166	0.362	0.354	0.111	0.196	0.409	1.316	0.174	0.209	0	0	0	0.241	0	0	0	0.208	0.477	0.194	0	0	1.026	0	0.312	0.465
comp139458_c1	4.968	1.926	0.619	2.335	0.481	0.526	4.631	1.704	0.219	1.03	0.234	2.04	1.632	0.893	1.522	1.155	0.245	1.674	2.638	0.455	1.161	4.96	1.53	1.677	2.032	0.942	1.349	6.194	1.245	0.609	16.632	1.013	0	2.682	1.765	0.775	2.812	2.569	0.68	10.759	5.221	0	6.377	3.238	0.442
comp142446_c1	1.015	0.278	0.099	1.125	0.134	0.118	0.924	0.284	0	1.108	0.13	0.576	1.321	0.098	1.02	1.386	0	0.778	0.626	0.223	0.227	1.015	0.575	0.835	1.23	0	0.472	0.313	0.27	0	0	0.5	0	0	1.494	0	0.521	0.609	0.374	0.889	0.723	0.647	0.655	0.284	0
comp149959_c2	17.321	16.915	14.554	14.402	16.577	10.042	16.128	16.187	9.126	21.457	16.314	20.303	21.705	21.586	18.69	23.623	25.72	17.332	18.39	17.628	16.09	16.432	17.409	20.762	18.155	18.782	17.626	12.911	11.752	7.46	8.674	8.736	6.152	7.61	6.776	8.411	6.585	5.889	6.86	8.743	7	12.185	8.235	4.552	12.298
comp145671_c0	0.696	2.083	2.505	0.171	1.643	1.185	0	1.689	0.192	2.303	4.573	2.122	2.539	3.203	2.119	2.07	1.321	2.333	1.386	2.159	1.108	2.524	3.501	1.55	0.9	3.891	1.614	0	0.348	1.307	0.491	0	0	0.247	0	0.323	0.336	0	0.486	0	0	0	0	0	0
comp151875_c3	24.589	22.016	16.259	25.881	26.489	12.911	30.13	27.92	13.833	44.473	13.234	28.669	35.04	18.932	40.168	38.369	35.943	43.235	29.472	28.866	34.3	33.217	29.416	45.673	27.273	28.404	33.174	22.924	21.928	24.323	18.288	20.577	11.808	34.358	19.139	14.47	33.954	25.94	32.515	21.7	31.832	28.729	26.978	24.873	19.958
comp153703_c1	139.513	125.654	125.676	228.067	253.295	291.905	238.545	288.543	298.186	54.595	126.556	95.286	56.65	68.739	66.626	53.08	61.068	53.607	140.243	130.362	101.243	94.541	75.206	68.342	96.158	76.852	79.216	5.716	8.461	4.732	2.751	7.683	4.862	7.822	5.693	3.68	4.837	2.264	2.347	5.141	6.92	3.992	3.662	4.484	4.905
comp144513_c0	0.59	0.213	0.907	0.318	0.267	0.75	1.24	0.254	0	2.208	0.573	1.028	1.866	1.27	3.752	1.719	1.614	3.619	0.366	0.494	1.213	0.777	0.725	1.343	0.9	0.506	1.25	8.308	3.978	4.441	2.4	2	5.458	5.869	6.199	9.075	18.921	8.884	7.6	7.692	9.697	5.311	6.846	10.757	5.486
comp152567_c0	36.362	38.802	28.254	33.486	33.128	22.269	34.505	27.935	22.466	31.493	34.72	35.653	31.879	30.581	30.855	34.734	27.31	30.307	34.517	40.134	32.546	30.49	30.751	32.104	34.269	33.158	33.232	12.789	13.031	10.206	7.958	11.749	9.668	17.338	23.409	9.868	18.655	20.579	13.945	12.871	14.539	15.713	12.065	14.117	16.111
comp126422_c0	0.164	0.056	0.126	0.44	0.441	0.461	0.462	0.284	0.356	0.087	0.069	0.28	0.207	0.057	0.056	0.043	0.22	0.103	0.327	0.068	0.183	0.071	0.106	0.199	0.241	0.142	0.091	0	0.296	0	0	0.842	0	0.412	0.565	0.12	0.44	0.396	0	0.669	0.298	0.208	0.212	0	0.139
comp147452_c1	11.57	3.963	13.862	16.614	7.855	14.596	35.489	9.342	14.708	6.079	12.661	11.591	4.474	8.913	10.747	3.062	22.476	11.936	11.997	6.641	9.267	8.728	5.243	13.306	11.898	2.754	15.416	7.865	6.111	10.162	5.151	8.039	6.819	3.858	4.317	7.609	15.287	4.914	6.621	6.622	6.506	14.077	6.687	12.504	17.343
comp81683_c2	12.952	9.119	0	2.298	12.169	0	0	26.754	0	33.424	0	0	32.406	0	0	27.857	0	0	2.214	31.16	0	4.209	17.303	0	15.089	17.538	0	0	0	0	0	0	0	0	6.999	0	0	3.706	0	3.469	0	0	0	0	0
comp133679_c0	102.996	72.141	73.477	94.124	70.584	48.184	75.828	84.119	61.501	64.328	63.165	60.489	64.683	91.266	83.595	62.103	157.982	88.041	95.357	68.313	61.105	99.986	73.898	95.63	96.435	77.288	59.05	49.728	49.819	61.791	23.79	30.576	40.515	30.23	37.631	57.438	34.59	30.712	57.908	50.92	39.888	30.462	51.629	24.995	17.087
comp135550_c2	14.74	18.73	20.883	17.324	18.902	21.071	23.153	21.209	15.091	17.725	18.067	21.553	16.903	13.083	23.813	15.643	21.163	23.451	17.879	16.388	19.859	13.749	17.444	23.727	12.228	13.54	19.355	77.29	88.364	53.634	157.544	164.55	159.039	52.966	40.031	55.132	59.726	45.595	63.124	76.204	65.799	76.187	70.61	63.619	44.496
comp145463_c3	4.35	3.87	3.771	3.362	3.326	3.093	3.974	3.423	3.653	4.338	3.315	4.829	4.249	4.088	5.983	4.627	3.196	6.277	4.91	3.34	4.389	4.739	3.024	4.435	4.501	3.429	4.113	7.847	6.32	7.999	3.368	1.684	3.289	4.082	4.188	9.951	5.011	6.163	13.406	7.262	3.706	3.529	7.854	3.698	3.754
comp42801_c1	0	0	0	0	0	0	0	0	0	0.19	0	0	0	0	0	0	0	0	0	0	0	0	0	1.105	0	0	0	0	5.423	0	0	5.25	0	0	0	0	0	0	0	0	0	0	0	0	2.336
comp149069_c2	1635.83	1995.93	1899.41	3474.63	4053.66	4039.31	3365.11	4885.7	4926.88	219.039	1056.27	1203.21	249.973	333.895	672.093	200.08	299.789	373.949	990.867	1497.59	1701.83	384.368	612.338	753.701	465.123	642.405	915.371	11384.5	8430.97	10982.9	22514.9	17146.1	20992.5	5010.97	5782.06	13261.9	7341.31	4020.98	8231.82	9484.86	8125.49	2374.89	7696.67	5143.31	1650.35
comp156578_c1	4.079	3.176	1.885	3.643	3.393	2.027	2.698	3.931	2.244	4.2	2.438	2.789	4.206	2.597	3.553	4.396	2.804	3.42	5.363	3.93	3.01	5.418	3.66	3.02	5.383	3.616	3.087	4.741	5.258	4.079	1.881	4.144	5.117	7.81	7.646	6.437	9.177	10.945	6.292	3.946	6.403	10.915	6.041	11.041	12.031
comp139584_c0	29.354	31.21	30.068	27.654	31.191	24.875	29.267	34.317	23.451	27.25	16.366	18.912	24.641	23.413	20.53	22.802	36.481	22.443	23.81	21.955	23.638	28.672	26.436	35.959	30.784	22.727	24.353	38.523	26.977	32.33	26.414	23.09	39.891	25.736	24.244	36.235	36.662	31.981	46.788	37.323	32.234	33.82	44.075	28.518	21.725
comp147786_c0	0.164	0.88	0.476	0.709	0.721	0.145	0.304	1.853	0.547	0.416	0.234	0.559	0.475	0.762	0.765	0.582	0.481	0.27	0.751	0.368	0.175	0.353	0.725	0.366	0.134	0.871	0.637	4.411	2.49	3.699	3.593	3.092	4.111	0.753	2.47	6.17	1.065	1.878	6.389	4.395	2.938	0.232	2.742	1.219	1.453
comp150363_c3	25.498	14.999	16.089	33.339	15.469	16.491	27.626	13.467	14.708	18.271	14.752	18.699	17.101	16.294	17.774	18.004	18.302	19.737	26.102	15.614	17.067	18.762	13.377	14.625	20.196	10.973	14.787	17.165	15.486	22.831	22.372	18.235	23.886	31.735	39.831	19.542	26.108	39.991	15.589	15.508	20.931	46.225	20.591	41.767	44.391
comp144509_c0	0.048	0.268	0	0	0.134	0	0	0.164	0.068	0.017	0	0	0.043	0	0.135	0.034	0	0	0.135	0.126	0.113	0.062	0	0.183	0.053	0	0.232	0	0.104	0.477	0	3.079	0.439	0	0	0.332	0.266	0	0	0	0.138	0.549	0	0	0.453
comp132384_c3	0	0	0	0	0	0	0	0	0	0	0	0	0	0	0	0	0	0	0	0	0	0	0	0	0	0	0	0	0	0	0	0	0	0	0	0	0	0	0	0	0	0	0	0	0
comp138130_c0	0	0.111	0.054	0.134	0.187	0.053	0.085	0	0.356	0.113	0.061	0.14	0.19	0.205	0	0.111	0.261	0.175	0.144	0.068	0	0.124	0.097	0.064	0.053	0.187	0.19	0.235	0.096	0.291	0.477	0	0.255	0.365	0.212	0.323	0.359	0.223	0.179	0.124	0	0.354	0.106	0	0.232
comp152294_c0	5.722	6.879	10.855	4.254	4.408	9.239	3.61	4.245	8.018	16.721	15.681	5.232	14.916	13.476	9.99	13.916	18.318	7.777	4.901	6.205	8.281	3.804	7.701	7.098	4.617	6.788	6.777	15.973	13.284	19.864	7.439	2.71	1.375	10.798	18.704	24.062	22.15	26.61	30.34	14.018	13.816	16.861	15.125	19.007	10.427
comp148480_c1	44.684	90.713	68.916	223.25	371.379	444.472	247.357	443.479	626.417	1.853	16.227	58.654	3.507	2.769	17.479	2.13	4.198	9.42	11.477	21.267	87.099	5.374	5.314	21.151	4.278	5.846	31.122	219.28	123.811	130.531	588.745	280.777	438.728	186.023	134.279	194.733	118.839	75.708	66.606	281.109	222.171	179.612	202.783	134.662	107.032
comp153132_c0	7.133	9.008	5.602	6.675	12.53	6.686	4.46	9.91	6.882	8.624	7.888	11.13	7.721	7.692	11.839	6.945	10.525	14.007	9.734	12.913	9.685	8.066	9.752	8.203	9.162	13.531	9.533	5.377	5.545	6.798	6.302	7.96	4.338	9.516	4.2	3.763	8.413	7.381	5.874	6.794	5.29	14.663	7.103	12.084	15.495
comp154268_c0	60.12	64.753	61.869	42.801	40.448	32.732	45.249	41.163	32.85	74.286	62.436	66.807	70.677	79.593	74.37	74.42	80.438	72.519	63.44	63.25	64.752	72.849	71.298	100.303	75.187	74.311	74.988	50.668	48.008	68.166	53.909	47.943	56.746	97.24	102.495	68.551	78.034	125.71	54.239	43.62	62.769	110.287	52.319	100.238	105.044
comp145044_c0	50.735	29.756	28.748	69.808	56.571	50.513	60.162	63.254	54.673	20.686	28.558	18.855	21.023	15.196	16.316	21.229	12.734	17.435	50.211	35.816	23.376	31.567	21.397	16.851	31.381	21.83	17.377	14.842	14.607	13.623	11.158	18.88	12.772	16.644	27.173	11.583	16.815	16.6	12.943	18.079	17.259	16.068	19.371	14.699	19.075
comp112708_c0	0	0	2.675	0	0	3.448	0	0	2.887	0	2.438	3.011	0	3.473	3.187	0	3.465	4.508	0	0	3.307	0	0	6.12	0	0	3.252	0	1.95	4.882	0	2.763	1.134	3.529	0	5.866	12.88	0	2.406	0	3.397	0.525	0	4.891	0.779
comp154822_c0	1.943	2.305	2.559	2.201	3.099	2.514	1.92	3.692	2.942	2.286	2.326	1.719	2.082	1.958	2.239	2.164	1.704	2.643	2.012	3.001	2.016	1.827	2.157	1.701	1.212	1.964	1.804	9.326	5.223	7.354	2.442	2.855	2.793	4.199	9.305	6.742	3.807	9.32	6.576	9.097	2.869	5.397	6.625	6.042	6.347
comp113046_c1	1.469	1.065	0	2.286	3.727	0.553	3.124	0.433	0.616	4.234	0.312	0.403	3.291	1.712	0.693	5.85	1.003	1.73	0.356	0.62	0.532	0.644	0.495	0.564	2.077	0.649	0.72	0	0.261	0.848	0	0	0	0	0	0	0	0.569	0	0	0	0	0	0.786	0
comp127292_c0	2.117	1.861	1.984	2.029	2.351	1.316	1.86	1.988	3.598	1.429	2.23	1.678	1.926	2.867	1.992	1.676	2.861	2.206	1.955	2.672	2.077	2.771	3.457	1.788	2.032	4.034	1.092	0	2.437	1.315	5.656	2.947	2.807	1.411	1.882	0.83	0.984	0.447	2.9	0.449	3.052	2.796	2.928	1.246	3.801
comp131675_c0	12.169	11.527	8.7	2.384	1.616	0.803	1.142	1.405	0.766	6.252	5.736	10.341	5.623	6.947	7.568	5.405	11.535	10.364	7.154	4.918	15.95	6.38	9.063	18.822	7.888	6.042	12.661	52.286	33.758	52.963	2.246	1.934	0.369	40.451	43.419	49.543	56.949	59.789	67.884	47.71	56.653	56.285	62.464	51.779	55.283
comp154891_c1	2.117	2.426	1.832	1.455	2.124	1.658	1.616	1.166	1.149	5.455	1.84	7.305	4.845	2.834	8.238	5.26	2.242	9.888	2.166	2.875	7.242	1.862	2.626	7.36	2.38	2.23	7.224	1.731	2.638	2.075	1.011	2.289	1.389	7.387	3.176	2.407	6.307	4.01	3.647	1.892	7.103	3.504	3.211	6.679	2.883
comp136703_c3	0.435	3.139	1.939	0.208	3.807	2.316	0	2.242	0.575	2.095	1.319	2.748	2.634	1.745	1.243	2.557	0.587	1.936	0.453	3.504	0.942	0.203	2.909	1.932	0.169	1.715	2.094	0	2.995	4.238	0	1.487	0.751	6.422	3.082	6.76	5.856	2.802	4.035	0.736	5.324	7.411	0	8.101	8.729
comp112833_c0	0	0	0	0	0	0	0	0	0	0	0	0.058	0.043	0	0	0	0	0	0	0	0	0	0	0	0	0	0.199	0	0	0	0	0	0	0	0	0	0	0	0	0	0	0	0	0.474	0
comp154418_c0	50.86	41.755	36.685	51.946	39.566	29.81	55.3	34.87	28.363	57.704	39.996	44.274	52.263	48.308	44.455	52.772	78.563	53.52	58.163	43.754	45.102	55.147	45.852	62.587	59.759	43.837	48.036	32.868	21.91	26.689	37.488	23.577	26.75	29.065	20.115	27.917	26.582	21.93	27.456	25.627	25.968	31.354	24.147	22.841	22.632
comp123914_c0	0.097	0	0.332	0.122	0.254	0	0.158	0	0.123	0.035	0	0.888	0.086	0.098	0.829	0	0.383	0.429	0.279	0.242	0.314	0.124	0.195	0.111	0.205	0	0.331	5.672	6.694	0.653	1.895	9.328	3.742	5.023	5.341	0.636	10.288	2.965	0.732	9.02	8.262	12.93	6.103	7.979	12.031
comp155438_c0	11.695	8.721	9.84	14.499	14.614	20.821	14.062	15.245	18.224	7.741	7.072	15.976	9.527	8.479	14.364	10.101	5.185	15.459	11.794	6.776	17.879	12.911	4.774	14.721	10.615	6.148	15.176	44.169	41.253	48.398	66.091	53.653	58.759	79.738	86.096	61.228	74.597	80.612	28.808	50.586	75.564	82.413	46.605	102.338	73.648
comp145290_c5	2.049	2.222	2.352	2.115	1.256	0.263	0.365	0.404	0.575	3.299	1.18	5.117	4.569	2.048	3.434	3.267	2.804	5.039	1.983	1.733	5.427	2.1	2.75	3.442	1.693	1.804	4.551	16.364	9.227	22.734	2.246	1.171	4.465	8.328	16.669	16.342	4.652	19.645	22.411	9.116	3.615	9.914	10.437	3.658	15.204
comp145026_c0	0.802	1.315	1.086	1.871	2.418	1.145	0.839	0.628	0.629	0.996	0.503	0.658	1.296	0.115	0.494	1.095	0.391	0.381	1.204	1.258	1.134	0.706	1.742	0.421	0.392	1.972	0.67	0.435	0.183	0.247	0	0	0	0.459	0.541	0.867	0	0.66	0.441	0.42	0.31	0	0.221	0.461	0
comp132885_c0	8.96	7.684	8.197	7.152	6.626	7.305	8.666	7.324	6.855	7.559	9.224	8.292	7.195	9.421	8.994	7.886	10.851	6.468	9.561	8.064	7.338	10.299	10.115	9.594	8.708	9.436	8.308	13.067	11.691	13.887	12.309	9.144	18.159	10.892	13.504	8.955	10.334	11.625	14.774	12.556	11.372	12.722	11.507	12.342	12.17
comp92164_c2	0	0.62	2.523	0	3.273	0.605	0	3.094	4.83	1.914	0.72	0.469	0.155	0	0	2.249	3.277	0.992	0	2.13	0	0	0	1.272	0.597	3.047	0.372	0	0.609	0	0	0	0	0	0	0	0	2.569	2.122	0	0	0	0	0	1.36
comp132896_c0	0	0	0	0.122	0.134	4.383	0	0.493	0	0	0.121	0.082	0.164	0	0	0.077	0	0.087	0	0	0.209	0	0	0	0	0	0.041	0	0.2	0	0	0	0	0	0	0	0	0.223	0	0	0	0	0	0	0.477
comp71055_c0	0	0	0	0	0.574	0	1.872	0	0	0.459	0	0.165	0.112	0.401	0.757	0.325	0	0.357	0	0	0	0	0.416	0	0	0	0.273	0	0	0	0	0	0	1.941	0	0	0	0	1.532	0	0	1.428	0	1.273	0
comp165284_c0	0	0	0	0	0	0	0	0	0	0	0	0	0	0	0	0	0	0	0	0.3	0	0	0	0	0	0	0	0	0	0	0	0	0	0	0	0	0	0	0	0	0	0	0	0	0
comp94327_c0	12.217	12.258	6.06	12.922	9.244	5.58	13.406	10.223	8.018	16.452	6.821	10.637	13.223	8.225	14.292	13.026	14.356	15.681	15.097	10.822	15.034	13.502	9.699	11.398	12.273	8.867	10.617	7.665	11.064	5.942	5.375	8.92	4.239	12.998	8.234	8.605	14.211	8.782	7.48	8.906	14.918	13.821	10.278	13.71	8.729
comp141665_c3	1.836	2.166	2.693	1.797	1.309	2.935	1.252	2.078	3.462	1.385	2.733	4.113	1.382	4.751	2.326	0.907	0.766	3.19	1.675	2.952	3.918	2.992	1.795	2.249	2.433	1.191	2.929	4.559	5.954	2.189	3.368	3.487	6.252	4.917	1.717	3.339	3.796	6.122	6.875	2.351	3.282	6.764	3.476	3.997	8.602
comp108764_c0	0	0	0	0	0	0	0	0.299	0	0	0	0.346	0	0	0	0	0	0	0	0	0.192	0	0	0	0	0	0	0.948	0.192	0	0	2.21	0	0	0	0	0	0	0	0	0	1.49	0	0	0
comp146129_c1	153.75	114.553	94.307	174.825	161.138	138.878	218.686	178.342	142.443	63.332	114.173	77.731	62.532	104.259	58.301	66.696	60.889	44.608	147.57	112.957	54.352	113.841	101.545	62.921	116.702	107.682	67.888	71.904	60.926	19.926	35.607	68.309	36.73	33.899	10.728	29.789	59.761	26.529	37.163	57.714	32.945	14.737	79.066	34.831	20.028
comp155954_c0	10.332	16.554	13.44	3.986	9.137	6.897	3.512	9.551	6.718	19.05	15.247	18.057	19.494	18.252	18.833	19.877	15.726	18.038	9.503	15.827	13.656	10.643	17.418	14.753	9.492	16.668	16.864	9.7	12.109	10.771	8	5.999	12.503	9.892	10.105	15.217	8.737	9.686	10.694	10.071	10.19	3.687	8.403	9.998	3.441
comp152183_c0	0.648	0.833	0.745	1.015	1.042	0.592	0.207	3.094	0.657	0.346	1.007	0.378	0.518	1.163	0.741	0.821	0.522	0.341	0.761	0	0.419	0.168	1.158	0	0.41	0.169	0.182	0	0.139	0.883	0	0	0	0	0	0	0	0	0	0	1.033	0	0	0	0
comp152695_c0	44.133	55.078	55.162	65.162	84.529	85.443	74.224	97.571	94.857	40.161	52.431	41.609	35.628	49.103	41.085	36.658	56.389	41.068	48.102	55.061	45.774	50.867	49.035	45.617	49.937	48.199	43.162	21.097	20.492	17.189	27.944	26.103	26.636	16.373	20.692	19.441	17.787	18.62	20.087	20.124	19.026	25.102	20.574	16.514	21.841
comp141319_c1	0.155	0.741	0.18	0.196	0.414	0.632	0	0.389	0	0.338	0.894	0.222	0.821	0.459	0.366	0.556	0.204	0.135	0	0.194	0.419	0.097	0.301	0.366	0.41	1.297	0.215	1.044	1.933	1.042	0.758	0.776	1.106	0.576	4.258	0.332	0.405	0.904	0.583	2.026	1.848	4.298	0.885	2.547	2.487
comp122829_c1	0.029	2.944	0.036	0.049	3.046	0.039	0.34	2.122	0.041	0.069	0	0.074	0.147	0	0.032	0.188	0.53	0.087	0.144	2.081	0	0.044	1.485	0	0.036	1.91	0.215	0.148	0.348	0	0	0.684	0.326	0.165	0	0	0.44	0.315	0	0	0.631	0.757	0.133	0.108	0.337
comp144805_c1	8.042	9.61	10.486	5.135	6.786	5.857	5.105	4.902	5.281	14.158	14.353	15.153	14.467	19.603	14.675	14.668	11.943	14.555	8.039	10.125	9.79	12.02	12.714	12.09	9.394	12.883	12.139	5.864	6.546	8.537	4.421	4.276	4.607	6.728	9.999	6.4	6.92	8.406	8.766	3.392	7.551	7.606	5.51	3.942	9.566
comp152557_c0	8.525	7.36	4.031	6.541	6.011	4.304	5.323	7.249	2.955	6.979	6.274	9.214	7.713	5.906	10.03	8.142	4.753	11.269	8.453	8.983	8.35	10.978	8.656	10.413	9.768	8.209	9.963	30.589	48.861	32.895	62.021	56.389	49.729	64.435	53.676	31.181	51.278	47.179	45.331	42.149	67.451	37.165	54.318	58.539	45.077
comp146313_c1	73.681	71.882	71.089	83.329	83.501	90.682	107.392	85.644	90.794	83.525	94.778	78.834	81.076	100.54	61.241	81.767	97.68	66.424	77.275	93.375	64.543	94.638	76.736	85.336	82.326	77.465	74.508	26.961	48.922	18.796	32.632	50.811	26.282	33.217	23.15	15.558	33.005	21.087	20.267	24.557	27.024	44.674	20.821	18.574	45.344
comp141027_c0	7.307	5.314	3.555	8.668	9.19	5.62	15.35	8.818	3.886	4.762	3.532	3.644	5.286	5.095	3.617	6.534	5.185	4.365	11.698	6.224	3.351	15.082	8.028	2.345	7.362	8.147	1.912	0	0.383	0	0	1.868	2.665	1.788	0	0.397	0	0.426	0.688	0.86	0	3.992	0.699	2.371	0.907
comp152591_c0	35.482	29.154	26.45	14.365	16.23	23.256	6.174	11.225	23.533	29.926	25.912	76.292	32.648	23.29	83.556	28.798	26.038	80.574	24.436	23.194	96.531	40.639	26.967	108.403	36.043	25.286	107.111	184.585	106.854	90.837	24.084	8.618	2.467	232.356	137.761	97.749	104.014	47.484	24.489	189.893	241.575	37.019	91.573	176.416	24.445
comp153447_c1	4.35	8.388	8.278	2.665	5.116	6.015	2.467	5.351	5.432	2.104	4.729	4.64	2.548	5.087	5.274	3.481	2.34	3.016	2.369	4.133	4.956	3.654	3.572	5.89	2.317	5.908	7.1	62.761	35.734	67.389	43.298	25.432	35.581	32.994	45.83	76.381	37.808	74.622	73.549	49.153	36.525	10.732	45.402	28.504	13.832
comp128236_c1	2.349	1.037	0	0.636	1.349	0	0	0	0	0	1.814	2.147	0	0.467	3.051	0	0.677	1.667	7.423	0	8.211	0	4.368	3.203	2.487	2.541	4.733	4.202	26.515	4.979	0	44.101	7.074	10.104	0	3.071	2.349	0	3.557	1.08	1.228	6.593	8.96	2.926	24.073
comp153232_c1	23.497	29.571	40.976	19.451	24.298	31.785	13.078	15.38	27.255	40.646	42.408	32.593	40.646	42.033	32.56	37.265	48.041	39.338	19.757	34.577	32.852	22.142	33.536	33.742	18.592	31.176	33.365	16.565	19.142	18.734	26.456	19.774	17.493	19.702	14.845	21.599	19.28	16.945	20.969	16.569	21.447	17.044	14.559	15.891	21.551
comp62108_c0	5.877	1.842	3.331	0.575	0.601	0	0	0	0	1.749	1.085	2.09	1.434	5.022	0.39	1.343	0	2.595	3.62	0	4.118	3.892	2.157	2.393	1.774	5.082	1.597	0.94	0.905	1.474	0	0	0	2.011	1.988	0.913	2.106	5.787	0	0	0	2.955	0.796	6.557	2.057
comp134574_c6	0	0.926	0	0	3.687	0	0	9.252	0	0	1.076	1.028	0.475	0	0.749	0	1.255	0	0	0	1.832	0	0	0.93	0	0	0.91	0	0	0	0	0	0	0	0	0	0	0	0	0	0	0	0	0	0
comp143937_c5	12.295	10.86	12.291	13.803	10.9	8.134	18.766	11.105	8.483	11.802	8.226	8.58	11.194	8.708	11.193	10.127	16.72	11.571	12.911	11.945	10.575	12.452	13.121	13.672	13.333	12.785	10.153	12.362	9.253	6.674	8.126	10.881	9.696	8.104	6.035	4.999	11.549	7.147	7.548	12.718	12.095	7.228	11.251	10.865	6.3
comp152293_c0	19.756	13.517	17.4	16.419	13.465	16.452	12.604	15.739	14.489	16.132	17.598	12.809	16.998	17.957	16.42	17.123	15.342	13.451	22.896	18.673	14.938	22.874	18.956	16.247	25.33	17.991	15.019	11.075	10.254	13.428	9.263	7.144	10.93	16.585	14.387	13.142	14.003	18.681	10.328	13.253	12.003	17.85	14.223	18.506	23.538
comp155003_c0	2.049	1.518	3.484	2.824	2.244	3.975	2.698	1.809	4.775	2.979	2.742	2.649	2.98	3.334	2.589	2.899	3.351	3.436	2.494	1.82	1.736	2.683	1.3	1.788	2.522	0.817	2.267	5.081	4.596	6.877	3.354	4.158	2.708	8.504	5.27	4.703	8.402	8.153	6.434	5.055	4.923	12.6	6.032	9.93	9.938
comp141099_c3	8.573	10.008	11.555	7.922	16.951	12.832	4.789	13.183	14.544	6.416	10.136	12.093	8.343	8.2	10.253	6.765	5.454	11.658	5.623	6.921	9.581	8.19	7.975	6.415	7.914	8.822	9.086	21.097	15.582	19.829	28.295	19.182	31.003	7.116	19.81	14.83	9.409	10.823	16.762	18.48	7.688	6.41	17.991	9.903	15.541
comp140979_c3	0	0.268	0	0	0.681	0	0.389	0	0	1.117	0.946	0.206	1.753	0	0	2.326	0.668	0.214	0	0.31	0.157	0.644	0.283	0.286	0.258	1.617	0.331	0	0.148	0	0	0	0	0	0	0	0	0	0	0	0	0	0	0	1.209
comp142035_c2	0.445	0.741	0.763	0.086	0.828	0.5	0.122	1.614	0.219	1.957	0.738	2.912	1.477	0.795	4.398	2.617	0.929	4.984	0.048	0.707	3.569	1.085	0.513	7.146	0.276	0.933	4.071	0.157	0.339	0.468	0	0	2.041	1.929	2.447	0.747	2.129	1.157	1.637	0.612	2.972	0.525	0.195	2.249	2.116
comp154735_c0	2.639	5.907	4.66	5.758	7.147	7.963	4.813	8.714	7.074	6.304	3.167	4.006	6.789	2.867	4.557	6.543	3.538	4.682	4.092	6.766	3.551	1.915	6.216	2.154	2.718	5.917	2.863	2.479	0.949	1.006	8.66	1.513	0.709	1.223	3.188	0.858	2.222	1.107	0.553	2.847	2.352	1.087	3.803	0.853	0.907
comp104543_c1	0	0	0	0	0	0	0	0	0.274	0	0	0.181	0.06	0	0.199	0.171	0.579	0.19	0	0	0	0	0	0.493	0	0	0.05	0	0	0	0	0	0	0	0	0	0	0	0	0	0	0	0	0	0
comp153699_c1	1.237	0.352	1.122	0.954	0.374	1.158	1.531	0.463	0.848	0.468	1.111	1.078	0.484	1.343	0.948	0.513	1.076	1.19	1.502	0.484	0.689	1.35	0.469	0.85	1.31	0.435	0.836	1.731	1.384	2.543	1.389	1.039	1.673	1.364	0.823	2.555	1.747	1.198	4.603	1.93	1.79	1.709	2.627	1.179	2.243
comp154403_c0	99.294	85.51	79.475	48.046	41.076	32.824	31.406	36.485	28.705	77.793	88.244	50.921	77.293	112.869	56.731	73.504	109.337	55.536	102.973	88.612	62.571	112.517	115.515	73.445	114.26	102.787	65.43	37.183	32.731	34.961	32.716	31.681	38.204	50.732	41.301	44.692	45.029	41.859	28.27	37.275	47.048	35.187	27.358	47.904	33.663
comp139581_c0	10.081	7.333	10.002	7.775	9.284	6.699	10.185	8.833	6.212	9.317	7.723	6.285	9.086	9.134	7.568	9.964	16.614	8.079	8.194	7.125	7.644	9.681	8.444	8.608	11.542	8.725	7.696	6.942	6.755	9.164	7.2	4.026	7.882	5.928	7.093	7.47	5.034	6.335	7.473	6.555	6.002	4.725	6.475	2.682	3.569
comp150054_c1	2.146	3.583	7.703	2.482	4.462	8.2	2.018	3.318	7.689	7.126	5.25	5.693	7.981	6.57	5.744	7.946	6.375	6.174	1.955	4.346	4.939	1.774	4.359	4.404	2.291	5.02	5.908	2.384	3.073	10.806	0	0.553	4.366	7.775	8.117	10.449	2.21	3.635	5.717	3.105	4.934	2.662	1.884	5.649	3.754
comp153112_c0	0.464	0.074	0.153	0.171	0.267	0.079	1.203	0.224	0.164	1.212	0.347	0.526	1.14	0.795	0.629	1.574	0.09	1	0.289	0	0.14	0.688	0.133	0.787	0.704	0.169	0.439	2.54	4.692	6.692	0	0.329	0	0.494	1.67	2.877	0.347	1.878	2.758	1.586	0.711	2.466	2.777	2.411	2.801
comp130803_c0	184.129	93.5	60.459	151.181	86.346	56.712	99.893	75.032	55.699	124.803	55.234	108.72	126.593	46.055	159.184	113.036	70.272	158.56	214.919	129.869	132.55	195.304	114.507	125.063	201.256	117.624	128.577	9.265	22.494	16.739	8.07	19.722	7.386	70.739	86.849	22.531	70.882	73.85	19.579	11.495	59.82	67.371	15.957	142.858	75.078
comp140925_c0	1.112	0.741	0	0.367	0.374	0.474	1.13	0.239	0.178	1.689	0.356	0.749	1.987	0.549	0.526	2.198	0.367	1.222	1.011	1.917	0.297	0.724	0.964	0	1.025	0.542	0.885	0.618	0	0.468	1.361	0	0	0.341	0	0	0.359	4.863	0	0.325	1.102	1.013	0.531	2.262	2.057
comp148615_c0	16.663	23.238	28.712	9.573	11.301	14.872	7.475	10.986	14.763	30.454	26.771	18.69	30.359	33.595	28.888	27.695	42	27.744	12.276	19.409	23.28	17.279	21.741	25.73	18.494	25.09	22.094	15.242	16.061	16.342	7.2	12.275	19.095	15.844	12.963	22.586	11.087	9.543	21.709	18.671	19.634	5.482	16.868	14.36	8.788
comp156385_c0	23.188	23.312	21.099	20.551	25.808	20.769	20.601	26.919	19.77	18.825	21.79	20.007	19.33	23.363	18.841	20.903	19.973	19.292	22.347	22.777	22.154	22.256	25.596	20.023	23.164	24.255	20.067	16.982	14.442	13.172	14.512	12.538	11.922	13.668	13.175	14.913	13.945	10.691	17.576	15.929	15.514	9.206	14.984	8.67	8.346
comp152801_c1	13.57	11.314	14.634	11.981	8.122	7.12	11.546	8.684	6.581	14.746	13.754	14.577	13.949	16.687	16.643	13.796	22.117	16.054	19.064	12.981	11.265	22.777	15.154	20.929	21.15	13.825	15.226	8.16	9.767	9.711	9.614	6.407	3.643	9.633	5.988	7.12	7.545	6.447	9.805	7.405	7.826	7.692	7.775	10.242	8.822
comp149407_c2	985.626	805.688	835.795	1074.74	1149.84	1049.08	902.635	1199.64	1021.1	536.843	788.389	710.819	546.119	671.788	665.536	500.769	825.754	586.466	974.999	849.964	849.548	901.842	763.52	845.015	924.684	780.784	872.556	314.987	180.506	234.691	295.425	189.114	230.783	474.263	361.807	245.199	493.316	361.352	202.195	330.997	422.183	369.822	320.635	577.381	381.214
comp148429_c0	34.525	25.479	30.553	39.146	29.227	34.772	48.178	30.805	43.167	15.915	32.819	27.805	17.231	23.552	21.024	17.251	24.416	19.213	38.753	28.847	26.185	26.228	21.786	24.601	25.891	21.439	23.451	16.025	22.154	17.481	34.526	41.049	31.768	15.174	15.292	12.746	15.079	16.214	11.994	15.585	16.26	27.483	18.186	11.8	20.586
comp73467_c0	0	0	0	0	0	0	0	0	0	0.346	0	0	0.259	0	0	0	0	0.802	0	0	0	0	0	0	0	0	0	0	0	0	0	0	0	0	0	0	0	0	0	0	2.352	0	0	0	0
comp62550_c0	0.251	0.268	0.359	0.086	0.494	1.303	0.207	0.314	0.164	0.597	0.165	0.337	0.285	0.188	0.534	0.547	0.326	0.611	0.549	0.232	0.201	0.406	0.309	0.517	0.535	0.649	0.43	0	0.061	0	0	0	0	0.153	0	0.138	0	0	0.239	0.153	0	0	0.115	0	0.616
comp143632_c0	12.353	11.99	24.241	9.23	9.711	14.491	14.269	12.122	16.063	17.552	26.458	24.457	19.226	29.999	22.538	23.572	26.128	24.768	11.554	10.91	19.763	9.231	11.185	21.27	12.228	10.839	19.512	14.233	20.344	20.315	14.456	12.301	14.247	12.48	14.234	19.266	7.638	7.188	33.486	17.095	13.196	10.927	11.481	9.714	10.217
comp145561_c2	4.871	1.472	4.013	15.355	5.517	8.476	11.68	5.291	6.595	2.84	2.256	10.612	3.878	2.245	16.212	2.087	3.505	15.475	3.822	1.413	15.06	3.424	0.99	12.63	4.109	0.817	13.265	3.367	3.674	5.076	0	1.895	1.205	14.738	2.482	2.444	14.5	3.513	4.715	4.749	7.631	1.38	3.096	10.215	0.93
comp121326_c0	0	0	0	0	0	0	0	0	0	0.104	0	0	0	0	0	0.445	1.378	0	0	0	0	0	0	0	1.925	0	0	0	1.793	0	0	0	0	0	0	0	1.447	0	0	3.039	3.179	0	0	0	0
comp146019_c5	22.965	15.471	6.707	17.58	14.4	12.924	11.874	13.855	7.881	40.074	8.469	45.657	41.976	11.657	47.092	43.535	9.946	44.052	38.252	16.379	32.119	54.097	20.99	50.855	50.873	17.316	42.509	5.124	6.154	3.39	2.793	2.171	3.459	10.504	8.481	2.785	7.707	11.026	3.774	4.739	4.165	5.238	3.538	5.121	8.474
comp149991_c0	22.84	13.397	21.79	49.684	17.165	44.38	52.991	16.546	50.281	6.936	11.229	13.944	7.013	8.454	10.715	6.971	6.505	8.976	13.816	9.361	18.725	13.784	8.223	12.368	12.13	9.675	11.85	16.739	13.684	7.822	12.098	18.183	9.54	7.693	8.728	11.749	7.268	5.614	8.579	14.218	9.008	4.774	12.153	6.069	5.393
comp72085_c0	1.411	2.333	8.628	5.868	6.211	5.278	7.268	1.3	13.737	0.797	1.814	0.584	1.797	0	0.645	0.564	2.095	0.619	1.983	5.295	1.544	0.927	2.202	0	0.74	0	1.092	1.575	0	0	6.905	0	3.558	0	0	0	0	3.208	0	3.191	0	2.405	2.68	2.127	5.056
comp131367_c2	0.367	1.444	0.979	0.159	0.321	0	0	0.209	0	0.563	0.156	0.206	0.561	0.975	0.462	0.385	0.978	0.325	1.069	0.155	0.393	0.318	0.849	0.143	1.168	0	0.248	8.508	4.492	8.687	0	0.618	0	0.906	4.258	8.761	2.835	9.747	9.229	8.428	5.198	6.3	10.72	1.599	3.336
comp155015_c1	9.637	6.083	5.71	13.888	6.639	7.015	14.342	6.263	9.016	9.932	4.816	11.492	10.347	4.915	8.612	10.589	3.611	9.848	6.615	5.256	11.055	6.363	4.916	9.84	7.014	5.615	8.498	17.635	15.652	15.697	20.674	17.84	18.981	13.833	16.422	18.427	14.466	13.503	15.753	16.263	16.18	14.773	13.639	11.854	15.925
comp129758_c0	0	0	0	0	0	0	0	0	0	0	0	0.313	0.216	0	0	0	0	0	0	0	0	0	0	0	0	0	0.083	0	0.409	0	0	0	0	4.587	1.812	0	0	0	0	2.656	0	1.355	0	2.398	1.871
comp153501_c3	8.109	2.333	3.403	7.286	1.015	3.001	2.917	0.807	1.957	4.122	4.079	2.674	4.465	3.727	2.637	4.165	2.234	2.579	6.537	2.013	2.967	7.078	2.723	2.48	6.711	3.447	3.02	4.15	1.619	1.298	5.221	1.96	0.468	1.564	3.435	1.9	0.382	3.777	0.553	5.236	1.297	6.886	4.909	2.1	10.02
comp130240_c0	0.686	0.361	0	0.086	0.187	0	0	0.463	0.178	0.19	0.087	0.173	0.207	0	0.064	0.111	0	0.365	0.193	0.348	0.515	0	0.203	0.405	0.071	0	0.439	1.383	1.071	0.918	0	0	0.652	0.847	1.035	2.675	1.065	0.802	1.547	1.309	1.825	0.256	1.3	1.355	0.511
comp150059_c2	16.644	25.599	19.797	16.248	26.155	34.785	14.718	29.116	37.215	14.764	16.297	17.983	13.163	14.967	15.957	14.48	10.06	20.284	17.947	19.864	20.488	20.024	15.19	16.104	19.492	16.143	16.02	10.066	5.597	4.988	9.389	1.934	5.982	10.01	3.647	7.424	7.383	3.513	4.902	10.262	12.06	5.213	7.067	3.997	3.592
comp163406_c0	0.561	0	0	0	0	0	0	3.079	0	0.424	0.72	0.461	0.639	0	0	0	0	0	0.799	0	0	0	0	1.264	1.774	1.519	0.248	0	0	0	0	0	0	0	0	0	0	2.558	0	1.28	0	0	2.132	0	0
comp148771_c0	73.719	16.174	23.424	37.386	13.465	17.768	25.645	9.865	14.9	41.26	17.139	65.935	41.881	20.013	103.13	36.068	25.655	142.498	66.453	15.333	86.034	170.373	24.942	145.213	132.593	16.49	121.005	232.025	174.308	318.218	87.032	79.308	99.727	262.832	320.4	428.339	339.875	324.396	141.567	215.053	272.81	242.454	172.055	343.809	205.311
comp97491_c1	0	0	0.233	1.076	0.281	0.684	0	0.344	0.246	0.658	0	0.082	0.751	0.401	0	0.325	0.823	0	1.762	0.765	0	1.597	1.017	0.238	0.642	1.599	0.364	0.452	0.218	0.689	0	0	0	0	0	0	0	0	0	0	0.539	0.733	0	0	1
comp143386_c1	0.116	0	0.045	0.098	0	0.039	0	0	0	0.052	0.052	0.033	0.078	0.041	0	0.034	0	0.032	0	0	0.044	0	0.035	0	0	0	0.008	1.392	0	0	0.379	0	0	0.094	0	0	0.104	0.457	0	1.949	0.103	0	2.583	0	0.093
comp153076_c1	19.582	16.73	27.321	20.331	15.282	22.69	36.279	18.19	23.629	43.468	32.68	15.91	39.514	44.376	17.065	40.413	61.549	22.363	21.528	16.611	15.523	20.977	18.373	21.096	24.884	16.65	18.097	11.745	15.312	9.809	5.193	9.341	6.422	4.599	5.623	11.722	6.145	13.3	13.713	7.874	4.406	10.378	7.067	3.184	8.904
comp132452_c0	24.995	29.978	33.237	33.608	42.599	38.234	31.746	37.067	38.652	31.649	32.672	35.003	29.711	34.496	33.03	29.046	42.09	36.72	26.468	29.079	32.285	22.274	29.301	30.57	23.191	32.216	31.726	31.65	25.68	28.79	49.797	32.826	44.342	49.426	43.301	31.292	40.573	36.113	26.536	34.801	40.496	56.822	33.284	50.261	47.204
comp145270_c1	3.373	2.342	2.64	4.548	3.58	2.58	6.174	4.858	3.653	1.827	2.89	3.932	2.09	2.458	4.095	2.044	2.372	4.254	4.285	3.291	3.525	1.933	2.741	3.251	2.816	1.484	3.31	1.279	1.088	0.803	3.2	0.947	2.708	1.506	2.929	2.177	1.111	0.345	1.98	1.347	1.767	7.814	1.521	1.124	2.941
comp154242_c0	1.121	1.454	3.645	0.807	1.897	2.303	1.714	1.016	2.777	3.992	3.402	2.781	4.439	3.662	3.123	4.114	2.976	3.095	1.531	1.82	1.239	1.174	1.919	1.28	1.043	1.164	2.102	1.705	2.464	2.666	4.365	2.894	6.705	2.858	4.188	0.941	2.349	3.31	1.36	1.128	1.733	4.041	1.583	1.68	4.475
comp146309_c4	0.986	2.231	1.428	1.186	2.712	1.816	2.394	2.242	2.23	1.957	1.493	2.649	3.006	2.023	2.494	2.455	2.242	2.587	1.242	2.101	1.675	1.244	1.883	2.321	1.533	1.857	1.895	1.131	1.706	2.852	5.109	3.039	1.885	2.588	5.599	2.416	1.701	4.467	1.48	1.873	2.961	2.674	1.619	3.671	0.976
comp155767_c0	2.919	2.463	1.652	2.066	1.509	2.54	2.735	1.659	1.313	2.563	2.057	3.776	2.375	2.54	4.286	2.403	1.639	4.119	1.945	2.178	3.342	2.524	2.051	3.577	3.137	2.381	3.376	6.473	5.362	3.858	8.968	5.513	2.977	2.352	2.106	2.905	1.62	4.102	2.929	4.778	2.547	6.373	5.289	1.639	6.963
comp46073_c0	4.147	4.564	0.664	3.264	0.868	0.645	0	4.364	0	2.234	0	1.958	3.869	7.094	2.175	3.319	4.337	1.571	2.523	0.745	0	0.785	4.297	2.003	3.743	3.216	1.969	0	0	0	0	0	0	1.4	2.741	0	0	0	0	0	0	0	0	0	0
comp143684_c0	14.46	10.758	24.16	7.69	8.082	12.793	4.886	8.998	16.145	22.011	16.922	25.008	19.882	20.234	29.82	17.371	26.69	32.244	15.626	16.737	22.556	18.162	14.138	19.53	16.078	15.442	25.164	11.814	10.577	7.46	2.709	11.196	5.33	11.61	12.01	9.619	21.12	11.716	13.586	10.778	17.672	14.7	17.593	7.898	9.16
comp105623_c0	0	0.75	0	0.465	1.456	1.527	0	0	0.848	2.338	2.204	1.135	1.563	0.68	1.283	1.095	1.916	1.206	0	0.871	0.375	0.909	0	1.574	0.722	0	0.695	0	1.106	0	0	1.776	0	2.47	0	0.747	0.868	0	0	1.596	0	0	0.655	0	0
comp136515_c7	0.464	0.574	0.386	1.223	1.616	0.158	1.446	0.927	0.164	0.987	0.347	0.362	0.838	0.27	0.637	1.069	0.261	0.54	0.597	0.6	0.07	0.265	0.601	0.556	0.428	0.871	0.447	0.304	0.139	0.221	0	0	0	0.329	0.718	0	0.174	1.614	0	0	0.356	2.027	0	0.894	2.511
comp153450_c3	64.479	65.827	56.527	73.365	82.766	72.177	75.379	90.965	75.935	74.061	62.402	60.086	71.454	65.953	60.683	74.411	69.326	68.114	69.053	72.088	59.718	67.793	66.365	56.872	68.262	70.837	58.446	48.754	41.958	47.251	53.909	46.048	43.307	57.342	48.83	44.941	52.111	46.205	46.041	50.28	57.192	51.695	46.879	47.579	52.423
comp132606_c2	3.876	4.768	4.085	3.399	4.969	3.277	3.318	4.678	3.612	8.148	4.773	4.253	7.307	3.539	4.398	8.057	5.217	4.452	3.235	5.343	4.947	3.777	5.897	5.095	4.367	5.42	5.668	29.988	33.453	30.706	41.432	33.431	42.357	25.383	24.244	28.571	21.363	20.021	26.82	23.669	25.222	20.841	24.466	21.134	20.748
comp133337_c0	1.276	1.12	0.934	0.758	1.082	1.198	0.96	0.194	0	0.684	0.451	0.337	0.7	0.115	0.438	1.48	0.465	0.413	0.674	1.026	1.248	0.609	1.034	0.954	0.615	0.604	0.323	0	1.097	0.388	0	0	0	0.282	0.576	1.005	0	0.548	0	0.277	1.239	0.427	0.442	0	0.86
comp114733_c1	4.949	9.971	5.153	3.276	15.161	6.107	3.598	15.29	12.642	0.303	1.449	1.588	0.898	0.451	0.422	0	0.31	1.389	2.937	3.127	3.403	0	0.902	1.041	0.713	0.293	1.324	0	0	0.777	0	1.158	0	0	0	0.489	0	0.528	0	0	0	0	0	0	0
comp135903_c6	0	0	0	0	0	0	0	0	0	0	0	0.337	0	0	0	0	0	0	0	0	0	0	0	0.914	0	0	0	0	0	0	0	0	0	0	0	0	0	0	0	0	0	0	0	0	0
comp122556_c0	0.58	0	0	0	0	0	0	0	0	0.658	0	0.239	0.25	0	1.083	0.231	1.198	0.508	0	0	0.314	0	0.292	0.334	0	0	0	0	0	0	0	0	0	0	1.388	0	0	0.67	0	0	0	0	1.097	0	0
comp140652_c8	0	0	0	0.147	0.147	0	0.717	0.553	0	0	0	0.049	0	0	0.207	0	0	0.484	0	0.136	0.236	0	0	0	0	0	0.149	0	0.113	0	0	0	0	0	0	0	0	0	0	0	0.287	0	0	0	0
comp144676_c6	2.716	4.435	3.358	3.827	6.813	4.751	3.877	4.783	5.281	6.477	8.365	6.178	7.212	7.373	4.557	6.706	8.315	6.706	3.399	5.402	5.349	3.38	8.205	4.419	3.877	4.291	5.139	6.316	8.609	10.577	2.386	11.775	12.928	6.328	10.728	5.183	8.425	12.945	11.747	8.189	5.795	11.025	4.794	5.053	19.97
comp151955_c2	11.647	13.739	16.035	9.169	14.64	14.267	12.348	13.706	16.323	24.063	24.922	25.88	24.797	25.968	26.203	26.779	24.685	30.323	10.283	16.117	23.14	14.385	18.47	30.165	12.264	20.044	25.479	62.265	63.189	65.729	120.491	85.953	85.764	110.438	96.425	62.87	91.423	97.82	48.014	64.909	93.041	138.943	66.365	107.77	128.141
comp143540_c2	0.87	0.667	0	0.159	0.668	0	1.434	0.419	0	0.546	0.321	0.362	0.682	0.123	0.239	0.393	0.668	0.111	0.366	0.784	0	1.306	0	0.588	0.401	0	0.116	0.557	0.783	0.848	0	1.263	0.61	0.612	0	0.812	0.648	1.168	0.471	0.592	0	0.464	1.194	0.813	0.314
comp139298_c0	3.083	2.898	1.499	0.599	5.049	5.317	4.047	1.599	1.628	2.165	0	2.188	1.503	3.072	1.227	2.814	3.766	3.5	0	1.675	0.96	2.339	2.714	2.003	4.652	0	1.68	0	1.906	0	0	2.289	2.197	1.059	0	0	1.099	0	0	3.048	4.613	0	0	0	0
comp141009_c0	9.714	4.824	5.944	5.147	1.389	3.396	2.82	2.093	2.025	5.317	4.087	5.216	4.906	8.716	6.318	5.021	9.913	7.38	7.471	3.03	7.059	11.711	6.764	8.282	8.217	7.125	6.877	3.584	4.831	3.531	9.46	5.565	6.011	4.599	5.47	2.075	12.66	4.731	6.068	4.72	4.016	5.567	3.131	5.324	2.429
comp45272_c0	0.599	0.518	0.691	4.719	8.549	14.701	11.072	17.144	16.199	0.667	0.781	0.757	0.38	0.598	0.231	0.385	0.644	0.857	1.232	1.975	0.777	2.047	0.477	0.143	1.025	0	0.687	0	0.757	0	0	0	0.581	0.588	0.6	0.258	0.312	0	0	0.86	0.321	0	0	0.786	1.488
comp138162_c1	3.789	1.231	0	7.665	0.681	0	8.556	0.209	0	0.139	0	0	0.466	0	0	0.667	0	0	2.07	0.726	0	2.003	1.017	0	2.941	0.418	0	16.321	0	0	45.193	0	0	0	1.612	0	0	1.056	0	12.604	0	1.441	3.06	0	0.953
comp138623_c0	4.581	4.259	4.516	1.932	3.072	1.816	5.919	0	1.792	6.849	9.598	7.297	8.412	18.137	6.724	10.777	4.345	7.714	6.181	2.759	3.508	4.915	3.652	3.291	4.537	6.024	7.025	6.447	6.842	12.183	2.4	4.552	3.643	2.235	7.717	10.56	2.315	6.894	18.07	2.179	0.539	5.36	1.76	0.718	9.613
comp132298_c0	6.437	13.73	11.295	6.761	14.133	16.596	7.706	16.845	12.943	17.257	13.294	17.654	15.944	15.319	21.287	15.087	26.34	23.387	5.344	14.423	15.139	5.824	13.147	13.33	4.537	9.222	12.512	10.022	12.352	9.667	3.354	12.749	3.303	9.575	9.117	8.946	18.829	9.523	9.932	11.696	12.772	8.022	9.164	8.996	4.533
comp151084_c1	4.05	2.046	2.451	4.254	2.378	2.29	3.658	1.913	3.653	3.29	1.909	2.994	3.222	2.13	2.032	2.737	2.813	2.182	4.4	3.311	2.286	4.201	2.476	2.21	2.79	2.052	2.549	1.601	1.14	1.104	1.6	1.105	0.525	1.764	4.694	1.429	1.713	1.807	1.241	1.701	1.021	4.078	1.459	0.908	3.673
comp144257_c1	0.271	1.046	0.189	0.709	1.216	0.447	0.267	0.717	0.205	0.528	0	1.292	0.726	0.057	0.781	0.907	0.147	0.96	0.164	0.136	0.873	0.777	0.318	0.517	0.579	0.284	0.538	0.244	1.584	0	0	1.921	0.525	2.023	0.823	0	2.974	1.797	0.202	0.258	1.744	0.403	0.619	1.978	0.139
comp138805_c1	190.209	137.384	115.396	255.977	278.581	264.095	195.8	309.528	233.853	52.015	68.997	57.971	52.634	62.275	66.076	46.511	69.302	59.107	169.801	131.069	102.97	124.916	88.221	78.564	129.723	100.299	63.444	22.446	23.382	23.519	25.502	38.339	20.668	35.452	28.467	28.627	30.494	22.214	26.514	35.068	37.363	25.811	33.461	46.671	27.851
comp146382_c1	0.677	1.222	0.341	0.611	0.334	0.645	3.367	0.912	1.19	0.667	1.076	1.275	1.201	0.917	0.757	0.573	0.416	1.214	0.895	0.426	0.628	0.882	0.46	0.572	1.613	0.382	0.786	0.096	0.461	0.715	1.249	0.211	0.198	1.059	2.447	2.094	0.671	4.051	0.643	2.016	0.23	3.077	0.761	0.853	1.488
comp116225_c0	0.213	0.333	0.242	0	0	0	0.17	0.344	0	0.338	0.668	0.864	1.313	1.139	2.071	0.659	0.693	1.468	0.154	0.397	1.344	0.274	1.229	2.329	0.223	0.666	1.787	1.592	0.322	0	0	0	1.006	0	1.035	0.682	1.342	0.244	1.166	1.233	0.815	0.769	1.362	0.677	0.256
comp142257_c2	2.126	12.304	1.032	3.289	21.186	1.908	3.926	39.743	2.258	3.663	1.267	2.517	3.515	0.975	1.785	3.635	1.19	2.246	1.425	4.269	1.405	1.068	1.963	1.836	1.39	2.239	1.374	1.836	5.327	5.147	4.758	4.96	1.574	3.529	2.353	2.103	1.481	1.919	2.16	1.758	1.308	1.514	1.84	1.612	0.814
comp150615_c0	0.474	0	0.476	1.149	0.347	0.54	0.219	0.105	1.861	0.468	0.087	0.222	0.553	0.279	0.637	0.445	0.668	0.302	0.684	0.261	0.218	0.635	0.195	0.715	1.176	0.089	0.339	2.332	1.027	1.792	1.305	1.355	3.431	0.859	2.67	0.858	0.694	2.447	1.622	2.179	1.641	1.819	2.503	1.111	1.802
comp140953_c1	5.094	6.481	5.575	3.741	3.393	5.633	2.662	5.321	4.488	8.148	6.968	5.536	8.335	9.822	7.067	8.185	9.709	7.634	5.979	6.379	5.392	6.495	5.906	7.48	5.321	4.256	4.824	8.004	20.631	5.377	11.677	58.784	19.662	6.316	9.74	6.742	11.098	6.995	21.896	9.355	6.518	8.07	11.994	4.796	5.87
comp134191_c2	0	0	0	0	0.588	0.171	0	0.732	0.178	0.087	0	0.304	0.371	0	0	0	0	0	0	0	0.471	0.185	0	0	0	0	0	65.179	126.953	414.088	324.028	233.531	496.069	1.423	91.096	339.462	2.604	50.966	116.1	20.898	8.159	4.774	23.148	5.595	4.289
comp159890_c0	0.348	0.185	0	0	0	0	0	0	0	0	0	0.222	0.104	0	0	0	0	0.159	0.26	0	0	0	0	0	0	0	0.041	0	0	0	0	0.895	0	0	0	0	0	0	0	0	0	0	0.336	0	0
comp147846_c1	0	0.111	0	0	0	0.118	0	0.179	0	0.052	0	0	0.138	0	0.048	0	0	0	0.154	0.068	0	0.071	0	0	0	0.133	0.008	0.122	0.052	0	0	0	0	0	0.271	0	0	0	0	0	0	0.391	0	0.176	0
comp145810_c2	1.092	0.435	0.26	0.416	0.294	0.526	1.215	0.747	1.368	0.338	0.234	0.74	0.415	0.18	0.43	0.111	0.416	0.643	0.27	0.058	0.777	0.291	0.265	0.541	0.143	0.471	0.29	1.836	2.028	2.428	2.653	0.908	3.034	1.8	2.059	2.951	2.245	4.812	3.423	2.494	1.331	1.697	1.99	3.008	2.255
comp107270_c0	0	0.13	0	0	0.16	0	0	0.194	0.151	0.095	0.156	0.247	0.173	0	0	0.376	0	0	0	0.3	0.131	0.627	0	0	0.125	0.311	0.108	0	0.122	0.803	0	0	0	0	0	0	0.312	0.284	0	0	0	0.44	0	0	0
comp129482_c1	0	0	0	0	0	0	1.811	0	0	0	0	0	0	0	0	0.966	0	0	0	0	0	0	0	0	0	0	0.314	1.348	0.766	0	5.937	0	3.558	6.175	3.223	0	2.997	0	0	4.137	1.825	0	2.3	1.842	0
comp151959_c0	0.619	0.13	0	0.159	0.16	0.29	0.207	0	0.315	0.216	1.284	0.411	0.216	0.745	0.12	0.393	0.334	0.325	1.088	0.31	0	0.159	0.495	0	0.134	0	0.281	0.557	0	0	0	0	0	0	0	0	0	0	0	0	0	0	0.239	0	0.302
comp130438_c0	9.801	8.453	15.29	15.221	11.581	15.794	12.433	7.04	15.05	12.893	15.941	19.143	12.748	11.878	13.687	12.624	14.389	14.42	5.748	9.032	13.184	4.439	8.788	12.988	8.654	7.641	15.085	14.999	19.055	15.485	21.151	21.038	13.212	12.198	10.516	10.753	11.376	9.919	11.12	17.228	16.995	13.076	13.117	9.822	16.238
comp143402_c0	1.373	11.48	0.619	0.403	21.961	2.185	3.792	21.03	3.338	1.766	2.109	3.208	2.41	1.36	5.242	0.496	0	3.254	0.433	12.371	4.022	0	12.617	1.963	0.312	8.138	3.252	2.688	6.363	17.525	0	1.539	0	5.905	29.62	22.18	15.195	77.332	31.618	3.297	1.629	4.469	10.172	6.679	4.173
comp44495_c0	3.567	1.926	3.062	4.426	3.673	9.081	8.921	5.814	8.346	1.524	3.445	2.131	0.639	0.221	0.629	0.53	0	0.397	3.562	5.634	1.448	2.047	1.565	1.296	1.417	2.346	0.761	0.496	0.235	0	0	0	0	0	0	0	0	0	0	0.526	0	0	0.849	0.718	0
comp102607_c0	0.261	0	0	0.171	0.174	0	0	0.224	0.164	0.095	0	0.428	0.225	0	0.12	0.205	0	0.23	0	0	0.689	0	0.38	0	0.134	0	0.232	0	0.131	0	0	0	0	0	0	0	0	0	0	0	0	0	0	0.42	0.314
comp138778_c0	1.034	1.611	0.979	1.1	2.137	0.763	0.462	0.628	1.423	1.879	1.215	1.53	1.736	1.032	1.705	1.42	2.128	2.008	0.828	0.716	2.129	0.865	1.211	0.779	0.802	1.35	1.15	0.209	0	0.636	0	0	0.454	0.235	1.412	0	0.243	0.447	0	0.229	0	0	0.363	0	0
comp125200_c2	0	0	0	0	0	0	0	0	0	0	0	0	0	0	0	0	0	0	0	0	0	0	0	0	0	0	0	0	0	0	0	0	0	0	0	0	0	5.96	0	0	0	0	0	0	0
comp123881_c1	1.112	0.602	0	0.978	0	0	0	0.957	0	0.571	0	0.074	0.57	0.369	0.175	0.145	0.497	0.325	0.809	0.174	0.401	0	0.743	0.866	0	0.24	0.257	0	0.444	0	0	0	0	0	0	0.406	0.474	0	0	0	0.493	0.672	0	0	0.453
comp153162_c2	349.739	298.507	271.338	338.671	305.23	276.191	298.877	290.142	234.277	206.258	259.056	201.629	214.725	244.48	205.24	199.105	261.702	194.581	351.166	310.771	234.543	332.425	308.64	224.945	327.975	313.797	231.526	164.297	139.732	142.697	199.691	167.155	179.934	220.417	201.378	147.717	191.758	141.883	109.561	156.813	198.624	155.548	147.041	210.447	171.637
comp130393_c0	0	0	6.787	7.127	1.897	5.304	1.811	4.678	4.556	1.212	6.673	1.045	1.097	2.564	0	0	15.815	1.103	3.485	4.646	0	1.65	4.005	0	0	1.715	1.663	14.337	13.867	4.6	12.379	26.984	0	23.548	11.105	8.549	0	5.757	9.618	2.761	16.375	4.224	4.821	3.726	0
comp146698_c2	3.615	2.953	0.422	3.374	1.99	3.962	3.841	1.898	0.452	3.619	0.946	1.522	3.723	1.098	2.764	2.763	1.239	0.809	5.055	2.314	1.972	3.839	1.83	2.989	5.045	1.199	2.292	2.871	6.772	0	0	1.868	0.893	4.023	1.8	0.397	1.875	6.406	1.382	5.179	2.903	4.676	3.14	1.179	2.72
comp122934_c0	0	0	0	0	0	0	0	0	0	0	0	0	0	0	0	0	0	0	0	0	0	0	0	0	0	0	0.861	0	0	0	0	0	0	0	0	0	0	0	0	0	0	0	0	0	1.848
comp149036_c4	24.406	43.699	34.189	23.094	53.285	33.206	31.697	71.534	55.59	57.037	24.575	56.384	57.358	28.115	30.29	55.919	26.772	42.354	21.788	40.105	31.857	10.863	57.222	44.409	20.695	56.302	44.817	23.916	6.868	56.424	55.776	5.671	48.992	142.973	185.909	99.437	146.046	239.328	39.614	18.155	97.665	79.434	32.497	112.918	44.624
comp140799_c0	20.501	15.323	18.019	15.416	11.995	16.82	17.66	11.359	19.155	19.466	17.217	22.771	17.049	24.404	26.96	19.92	26.69	23.967	18.592	18.799	23.289	19.847	19.389	26.628	24.385	19.129	24.146	13.798	14.833	10.947	7.958	7.723	7.953	11.798	6.235	7.009	15.426	9.919	13.085	12.059	16.387	14.48	12.321	13.588	11.124
comp149441_c0	28.89	20.831	19.554	34.586	20.772	23.427	30.02	18.907	21.645	30.047	18.822	28.101	30.135	20.103	35.253	28.054	22.891	33.823	28.326	19.844	29.763	25.725	19.823	26.62	26.818	21.847	28.391	29.884	27.064	25.073	48.014	44.075	46.794	30.312	28.444	19.321	36.43	23.503	24.623	31.131	36.973	11.941	21.644	23.722	11.984
comp149229_c1	9.637	11.832	16.376	6.59	11.822	10.937	10.671	10.492	9.837	14.227	12.331	10.604	10.399	14.811	10.907	12.607	26.014	12.213	10.167	11.839	11.186	8.428	13.253	15.158	8.895	14.544	11.585	8.204	9.384	7.443	4.66	8.775	8.165	6.269	2.459	8.752	8.552	6.244	13.093	8.476	7.723	9.853	9.287	6.422	4.928
comp145271_c0	2.049	1.676	1.517	1.32	2.084	1.895	1.483	1.136	1.943	1.204	1.597	1.612	1.391	1.098	1.498	1.445	1.59	1.992	1.175	0.958	2.574	1.994	0.928	2.345	1.301	0.977	1.423	7.169	6.485	9.04	1.305	3.263	3.657	3.623	4.047	9.96	4.027	4.223	11.546	7.3	4.934	5.861	9.013	3.522	4.719
comp123223_c0	0.242	1.037	0.826	0	1.322	0	0	0.837	0.602	0.364	0.929	0.403	0.345	0.958	0.223	0.188	0	0.849	0	0	0.262	0.944	1.211	0.278	0	0.32	0.381	0	0	0	0	0	0	0	0	0	0	0	0	0	0	0	0	0	0
comp143544_c0	0.232	0.602	0.099	0.208	0.374	0.342	0.061	2.018	0.109	0.216	0.104	0.321	0.242	0.549	0.51	0.257	0.359	0.206	0.491	0.465	0.201	0.821	0.725	0	1.159	1.484	0.298	2.34	0.601	0.459	4.533	0.921	1.276	1.306	0.6	0.544	0.336	0.376	0.448	1.51	0.126	0	0.672	0.393	0.198
comp147884_c2	40.296	45.033	44.999	46.017	55.983	47.407	34.469	47.306	53.77	70.892	43.076	43.296	68.742	40.657	50.238	63.181	54.921	58.758	49.286	51.663	48.27	48.228	46.878	44.512	48.85	54.365	46.406	41.324	37.954	26.874	51.565	41.983	49.913	41.651	34.902	27.787	37.715	42.885	24.75	43.525	43.847	42.44	44.367	47.213	33.337
comp145958_c4	0	0	0	0	0	0	0	0	0	0	0	0	0	0	0	0	0	0	0	0	0	0	0	0	0	0	0	0	0	0	0	0	0	0	0	0	0	0	0	0	0	0	0	0	0
comp158555_c0	0	0	0	0	0	0	0	0	0	0	0	0	0	0	0	0	0	0	0	0	0	0	0	0	0	0	0	0	0	0	0	0	0	0	0	0	0	0	0	0	0	0	0	0	0
comp139677_c2	0.783	1.944	1.589	1.051	1.176	0.171	0.705	0.837	1.108	2.537	1.05	1.185	1.909	2.621	1.864	2.01	2.902	0.817	1.088	1.617	1.117	0.838	1.848	1.669	1.132	2.896	1.398	2.14	0.505	3.637	4.421	1.039	1.885	4.799	8.623	2.038	4.779	2.163	1.48	1.567	4.992	2.185	1.283	7.126	2.511
comp149639_c4	25.42	24.516	19.608	35.442	36.08	18.36	36.608	40.61	21.207	30.385	16.817	21.685	28.286	20.537	22.45	29.2	25.525	25.427	25.861	25.749	24.021	24.586	23.324	23.909	27.852	22.176	19.877	27.439	27.482	21.427	31.691	34.405	26.268	22.243	25.021	16.72	24.117	15.27	22.15	28.14	26.358	17.325	23.325	15.851	13.797
comp156732_c0	21.226	23.238	20.811	14.72	14.774	14.017	11.887	13.601	12.587	28.185	22.753	22.096	28.062	26.657	26.33	28.002	23.12	28.736	24.292	23.097	22.634	28.081	28.452	26.993	25.829	30.039	26.637	15.755	14.502	15.097	11.958	11.815	11.497	14.397	14.434	14.793	17.718	12.772	16.366	15.757	16.306	9.34	13.577	9.28	10.496
comp155078_c0	10.874	2.972	3.295	7.262	4.301	3.988	7.742	2.84	3.448	10.261	3.202	4.261	10.347	3.49	5.33	10.529	3.848	6.198	8.656	4.211	3.769	12.187	2.661	5.111	9.376	3.261	4.071	12.911	18.063	4.238	11.846	25.616	9.427	7.281	6.564	3.597	7.221	6.518	5.104	11.237	7.838	10.5	10.773	7.532	10.101
comp129536_c1	5.954	6.388	5.988	3.289	4.462	3.685	3.719	3.587	2.162	7.689	10.023	10.209	9.285	9.134	11.106	12.043	5.201	8.444	4.467	6.486	9.336	8.26	10.3	6.629	8.913	8.298	9.442	3.985	20.082	10.594	5.656	16.446	6.946	5.846	8.599	8.964	7.962	11.807	8.28	7.205	12.175	7.094	12.64	8.156	3.045
comp38331_c0	0	0	0.539	0	0.695	0	0	0.882	0	0	0	1.39	0.959	0.483	0	0.77	0	0.421	0	1.83	0	0	0	0	0	0	0.323	0	0	0	0	2.5	0	0	0	0	0	0	0	0	0	0	0	0	0
comp135729_c1	1.382	0	0	0	2.03	0	4.096	1.285	0	2.485	0	0.288	2.557	0	0	2.78	0	0	0	0	0	0	0	0	1.453	0.942	0	1.54	5.275	0	20.379	7.249	0	0	0	0	0	7.878	0	0	0	2.369	3.945	0	6.637
comp132021_c0	7.259	6.036	10.442	6.602	6.559	9.121	11.826	7.802	8.332	12.859	16.531	20.599	10.554	18.882	13.631	12.504	17.902	17.745	8.203	9.235	14.607	8.719	8.461	15.19	11.159	7.712	17.129	21.602	19.699	19.29	20.309	16.788	28.791	26.301	25.644	20.649	20.09	24.915	36.931	18.604	19.519	17.569	21.467	18.75	16.436
comp143301_c1	86.98	195.906	204.442	336.482	520.054	585.64	233.732	621.134	652.591	3.299	68.294	92.185	4.811	5.03	27.238	3.113	4.59	10.833	35.595	91.69	157.959	8.772	19.672	37.589	11.31	18.542	53.44	109.766	99.498	138.141	79.453	43.456	24.708	17.044	36.467	148.538	41.823	20.864	128.019	97.551	50.204	28.716	92.458	20.904	22.945
comp144482_c0	10.043	9.268	6.931	10.514	7.868	5.58	14.013	6.666	4.269	11.317	6.925	8.374	10.978	10.068	9.401	9.537	20.878	11.539	9.734	9.796	6.597	13.211	9.328	10.429	12.112	8.378	7.687	8.622	5.336	6.427	7.158	10.802	7.286	7.951	4.835	4.537	7.187	7.574	5.111	6.756	5.416	8.412	8.394	6.354	4.905
comp144362_c0	0.822	0.759	2.586	1.088	0.588	1.645	2.248	1.076	1.861	2.113	2.404	1.76	2.194	2.376	2.127	2.087	3.889	1.19	0.934	0.891	2.129	0.918	1.706	1.057	1.435	0.995	1.581	2.175	2.411	2.807	3.789	3.223	4.012	1.27	1.635	1.531	1.169	2.853	2.914	1.997	1.366	1.66	2.441	1.504	2.395
comp143930_c0	14.092	16.498	13.009	27.715	40.127	28.297	41.579	53.434	36.312	7.178	9.684	10.645	7.056	4.456	7.226	6.603	7.288	7.19	13.268	12.342	11.884	7.863	7.091	9.642	8.636	7.747	9.582	208.631	337.361	337.252	1076.87	1036.59	1482.33	507.021	492.664	327.159	348.566	267.927	150.498	252.643	461.221	484.81	193.663	425.04	295.674
comp151109_c1	0.116	0.102	0.135	0	0.16	0.039	0.559	0	0	0.095	0	0.049	0.121	0.033	0.151	0.188	0.318	0.056	0	0.039	0	0	0.354	0.079	0.125	0.044	0.116	0.07	0	0.106	0	0	0	0.294	0.165	0.138	0.081	0.284	0	0	0.08	0	0	0	0.081
comp152753_c0	30.562	34.515	24.986	34.855	44.095	32.811	35.21	48.86	31.893	18.236	18.97	21.397	17.81	16.974	20.052	18.722	18.897	21.649	25.784	27.269	24.004	24.48	26.144	29.656	24.581	26.61	24.817	46.414	38.354	43.278	36.772	29.51	36.715	35.617	44.572	44.766	30.771	36.915	33.419	34.074	28.665	57.604	32.461	31.986	45.519
comp143826_c0	2.929	2.416	3.753	3.484	5.878	5.133	2.078	4.08	4.953	1.056	1.519	2.797	1.106	1.253	2.071	1.334	0.889	1.857	2.811	3.165	2.967	1.641	2.396	2.774	0.891	3.039	2.309	2.262	2.098	2.251	0	0	1.205	2.27	2.941	3.458	1.308	1.381	2.847	2.398	0.895	3.101	0.955	1.653	2.697
comp153120_c1	4.234	4.833	5.872	3.949	7.147	5.909	3.464	4.349	6.704	6.373	7.289	15.186	6.72	6.037	13.822	6.423	8.046	17.435	3.697	5.005	10.959	2.93	4.872	9.324	2.781	4.913	10.137	3.497	4.561	3.187	2.835	4.736	4.834	3.882	1.235	3.357	7.025	2.589	3.998	2.312	3.913	1.99	4.263	3.278	2.929
comp142623_c1	5.036	0.454	0.898	1.663	0.735	0	4.351	1.27	0	1.117	0	9.205	0.734	0.426	12.42	1.112	0.571	9.61	6.152	1.859	8.176	12.081	1.043	6.74	14.331	2.159	10.335	0	0.853	0	0	1.342	0	1.164	0	0	0.474	0.995	0	0	0	0.672	0	0.691	2.546
comp139028_c0	1.044	0.509	1.832	0.88	0.494	0.132	0.194	0.404	0.233	1.282	0.772	1.966	1.183	1.794	2.549	1.129	8.495	3.46	2.407	1.452	0.899	2.745	1.264	3.307	2.807	1.191	2.118	2.819	6.79	1.183	4.407	7.565	1.446	2.329	0.894	0.489	5.219	2.518	3.049	2.322	3.087	8.119	3.025	3.671	5.998
comp135427_c0	30.456	25.544	29.619	23.95	21.92	21.137	28.343	18.967	16.583	27.371	34.928	22.417	26.827	40.354	22.737	27.335	46.003	23.094	37.328	30.812	24.868	38.856	35.419	28.79	38.868	33.38	24.99	23.176	22.502	24.42	30.091	28.366	22.412	29.324	21.504	16.222	25.402	16.468	20.125	26.373	28.585	34.882	26.668	29.425	28.257
comp41072_c0	0	0.093	0.198	0.11	0.454	0.408	0	0	0.328	0.165	0.113	0.074	0	0.09	0	0.342	0.114	0.23	0.125	0.106	0.279	0.115	0	0.103	0.089	0	0.116	0	0	0	0	0.434	0.411	0	0.87	0	0	0	0	0	0	0	0	0	0
comp126438_c0	0.309	1.009	0	0.416	0	0	0	1.106	0.383	0	1.597	1.283	0.354	0	0.287	0	0.432	1.643	0	1.181	1.344	0	0	1.073	0	1.653	0.703	0.696	0.331	0	0	1.605	1.531	4.493	0	2.02	2.349	0	0	0	5.715	0	0.593	0.975	0
comp105727_c1	0.715	0.139	0.44	0	0	0.987	0	0.643	0	0.294	0	0	0.086	0	0.59	0.274	0.147	1.071	0	0	0	0	0.256	0	0.339	0.258	0.116	5.655	1.262	5.235	0	0	0	0	0	0.729	1.192	0.041	1.368	4.147	0.746	2.185	4.016	0.745	0
comp131682_c0	1.392	1.435	1.661	1.271	3.393	1.619	0.523	0.598	0.711	2.347	1.675	1.555	2.833	2.785	3.298	1.89	3.065	1.786	2.118	1.433	1.387	1.209	2.29	1.844	1.212	1.466	1.878	1.044	4.196	2.419	0	0.526	0	0	0.518	1.236	0	0.244	0	0.248	0.413	0	0.787	0.176	0.128
comp137330_c0	5.239	1.629	8.071	4.34	1.67	10.45	5.19	3.527	10.385	5.074	4.981	5.857	4.353	8.798	9.138	5.26	4.989	6.96	6.229	1.568	4.904	6.31	3.289	7.448	6.586	1.981	8.358	6.812	5.362	7.487	5.404	6.302	6.677	9.481	5.47	5.995	13.852	11.96	4.17	11.782	10.982	7.094	12.631	14.862	7.521
comp138092_c0	0.425	0.972	1.006	0.196	1.229	0.342	1.191	0.628	0.821	1.308	0.902	0.699	1.442	0.606	0.558	1.249	0.913	0.317	0.799	1.036	0.41	2.012	0.363	0.994	1.479	1.066	0.604	0.331	1.132	0.486	0	1.434	0	1.047	0.718	0.627	0.741	0.67	1.375	0	0.574	0.586	1.07	1.707	0.709
comp146815_c3	0.184	0.343	0.162	0.061	0.427	0.105	0.073	0.314	0.055	0.173	0	0.099	0.147	0	0.088	0.257	0.057	0.079	0.202	0	0.148	0.062	0.133	0.056	0.152	0.116	0.108	0.104	0.148	0.159	2.288	0.237	0.227	0.118	0.706	0.802	0.37	1.198	0.351	0.334	0.367	0.867	0	0.772	2.302
comp140881_c0	32.689	32.96	38.184	40.809	48.65	52.645	54.024	55.392	55.754	18.219	35.509	24.827	20.064	29.729	22.642	19.099	23.886	18.554	28.22	33.948	25.444	24.145	31.812	22.908	23.315	31.23	24.908	29.997	42.689	39.852	45.586	48.101	53.996	36.428	28.409	34.465	30.228	31.889	34.248	30.233	37.122	40.95	33.028	29.479	40.648
comp139112_c3	0	6.786	0.799	0	9.471	0	0	14.558	0	5.698	0	0.296	4.301	0	2.613	6.321	0	1.262	1.011	5.392	0	0	8.355	0	0	16.605	0.157	0	0.783	0	0	0	0	0	0	0	0	0	0	0	9.283	0	0	2.168	0
comp116257_c0	2.01	4.564	3.232	2.665	1.924	3.198	0.972	2.436	0.753	1.723	1.814	1.341	1.615	1.401	2.087	1.924	1.092	1.778	2.927	2.798	1.518	5.542	3.422	5.389	4.911	4.496	1.556	1.801	1.071	2.066	1.979	0	0.978	1.964	0	1.743	0	0.934	3.041	2.847	0.528	0	0.38	1.301	1
comp144425_c0	4.301	4.555	6.177	16.737	14.013	12.543	23.676	21.149	17.978	4.243	2.751	4.27	3.282	2.638	3.298	4.046	2.935	2.825	2.667	2.623	3.377	2.7	2.732	2.21	2.273	2.603	3.161	3.167	5.406	3.717	2.512	4.789	4.834	4.387	6.105	2.988	5.856	7.097	6.404	3.535	3.385	2.552	5.431	2.655	2.441
comp167136_c0	0.348	0	0	0.758	0	0	0	0	0	0.069	0	0	0	0	0	0	0	0	0	0	0	0.053	0	0	1.426	0	0	0	0.113	0	5.516	0.053	0	1.212	0.882	0.286	2.187	4.934	2.959	3.688	1.951	0	10.428	1.165	0
comp136721_c1	268.123	186.731	248.489	382.181	267.36	283.495	379.287	355.952	349.808	215.065	188.237	221.307	211.616	172.571	280.869	182.846	245.308	237.697	316.187	294.247	255.938	279.114	234.486	258.067	289.437	228.14	234.348	302.398	229.846	192.658	420.702	297.301	238.097	370.471	422.283	208.29	476.547	395.668	171.698	504.312	431.156	553.036	348.346	492.899	402.532
comp145211_c0	36.565	21.665	23.963	67.668	22.027	36.694	94.679	23.9	36.9	41.581	29.07	59.131	42.036	34.644	38.75	49.838	24.033	42.172	30.117	21.596	42.485	32.784	24.88	39.218	30.116	22.007	40.928	42.647	53.24	48.231	101.235	89.294	113.478	91.524	77.827	52.817	57.909	61.555	31.536	36.97	63.274	66.431	33.664	73.793	66.465
comp148858_c3	2.262	6.953	14.051	2.567	2.992	11.753	2.686	2.511	15.611	6.044	12.86	17.695	5.657	10.092	17.383	5.876	14.193	22.292	2.763	4.366	12.259	5.101	4.898	11.931	3.387	5.242	13.124	3.289	5.388	6.162	1.375	3.013	3.7	3.905	2.223	5.026	9.027	4.254	5.881	6.201	9.157	6.581	3.98	7.248	7.916
comp140277_c0	2.136	0.935	0.727	0.819	0.174	0.829	0.997	0.613	0.452	2.251	0.312	0.831	2.358	1.516	0.94	0.505	1.353	0.548	2.523	0.765	1.204	2.294	1.247	0.588	2.023	0.968	0.844	0.539	0.635	0.406	0	0	0	0	0.6	0.267	0.312	0.284	0.912	0.287	0	0	0.504	0	0
comp153223_c1	4.697	6.092	6.644	4.511	5.637	5.554	3.075	4.514	6.184	7.958	6.664	8.712	7.419	5.784	9.823	7.552	7.264	10.817	7.24	6.224	8.429	6.142	5.305	7.297	5.865	5.393	8.887	2.279	3.639	3.231	0.828	0.776	0.964	2.2	0.976	4.086	2.858	2	2.705	4.854	3.156	3.626	2.68	2.384	3.255
comp135778_c0	22.105	23.599	24.708	17.311	20.411	19.597	13.029	17.174	16.979	23.319	22.111	27.164	23.346	26.091	24.944	22.828	28.598	26.585	23.319	22.632	23.524	22.459	26.578	24.649	25.383	28.022	25.636	19.592	20.883	22.407	37.642	35.839	35.978	21.184	17.916	15.89	15.947	16.041	13.474	25.006	24.717	24.187	23.378	13.778	24.654
comp145275_c0	14.982	11.851	10.334	14.609	9.083	9.437	14.086	9.222	10.713	6.269	9.988	2.369	8.119	10.355	3.362	7.356	9.457	2.73	16.763	9.438	3.918	20.041	12.856	3.33	16.898	14.837	3.459	11.066	3.221	5.977	9.081	4.868	8.633	1.6	4.623	4.722	1.967	2.782	4.357	9.192	6.128	2.002	7.138	1.856	0.825
comp151114_c0	0.667	0.518	0.628	0.513	0.868	0.211	0.523	0.942	0.944	0.753	0.738	1.028	0.838	0.508	1.498	1.189	0.204	1.413	0.972	0.736	0.899	1.174	0.389	1.232	0.544	0.844	1.059	2.688	1.341	3.867	2.639	1.947	2.282	4.623	7.176	3.209	4.328	9.736	3.714	2.035	2.547	6.581	3.052	8.616	7.811
comp147341_c0	5.509	6.499	5.944	7.543	9.711	8.423	11.656	11.823	10.946	7.412	5.588	11.64	6.651	4.792	10.15	7.415	6.114	10.047	7.818	8.877	8.743	5.216	6.207	9.872	5.401	6.228	8.366	2.819	4.318	1.783	0	3.776	5.755	2.27	2.047	3.283	3.703	3.076	1.965	2.179	2.823	7.35	2.574	2.1	4.708
comp132702_c1	0.319	1.065	0	0.428	1.91	0	0	0.568	1.204	1.29	1.258	1.069	0.829	0.319	2.095	1.035	0	0.286	0.462	0	2.792	0	0	1.105	0.339	0	1.067	0	2.072	2.322	0	0	0	7.916	7.693	0	6.504	4.457	2.429	1.5	8.664	4.591	3.06	15.214	10.252
comp136131_c3	2.784	1.055	1.122	2.604	1.763	1.342	4.193	1.539	1.71	1.974	1.406	1.061	1.961	1.13	1.8	1.865	1.533	1.182	3.177	1.723	1.867	2.603	1.406	1.836	3.102	1.67	1.688	1.288	6.442	0	0	2.776	2.24	0.329	0.8	1.715	2.523	3.31	0	2.093	1.297	0.598	0.575	0.447	2.418
comp155701_c0	1.595	2.065	3.169	1.186	1.189	3.79	1.471	1.241	3.653	1.455	3.514	4.13	1.546	3.596	5.043	1.445	4.043	4.484	1.261	1.888	3.726	1.412	1.945	2.989	1.97	1.617	3.318	1.096	1.506	1.457	0.912	0.947	2.382	1.07	2.329	1.485	2.581	1.594	1.143	1.185	1.825	1.197	2.273	1.111	1.837
comp132080_c0	16.76	16.776	15.954	14.255	14.427	12.74	21.318	11.628	11.411	28.064	25.079	18.896	28.528	36.749	18.244	34.605	30.253	21.467	20.431	22.855	14.092	18.771	25.154	18.48	20.838	22.389	16.161	16.164	16.905	18.937	6.751	8.973	13.765	13.609	18.233	17.984	13.771	19.686	18.981	14.094	18.349	15.323	19.733	11.99	16.866
comp136929_c2	2.745	2.111	4.489	1.039	2.672	5.212	2.212	1.36	10.166	2.052	3.541	1.143	1.572	2.54	1.474	0.778	3.823	1.571	4.275	0.494	1.85	3.601	1.176	1.598	3.529	1.377	2.135	4.837	3.325	12.74	11.537	2	5.727	2.388	0.965	3.827	3.009	6.406	6.666	7.396	3.11	2.137	4.856	5.704	4.847
comp137680_c0	5.741	6.046	6.392	4.792	4.208	4.159	5.53	4.888	2.162	13.396	7.749	5.643	12.351	12.558	8.795	13.197	14.641	9.023	6.884	5.721	5.244	9.822	8.293	8.6	8.556	6.441	6.959	5.585	6.981	8.643	0.842	4.329	3.7	5.281	5.152	9.674	4.212	4.833	7.764	4.902	8.434	6.984	5.227	3.102	4.894
comp146599_c0	0.406	0.343	0.09	0.11	0.107	0	0.267	0.673	0	0.234	0.312	0.239	0.095	0.164	0.231	0.128	0.424	0.286	0.241	0.513	0.436	0	0.637	0.668	0.258	0.107	0.389	0.183	0.252	0.274	1.572	0	0.383	0	0	0.35	0	0	0.613	0.382	0.218	0	0	0	0
comp144968_c0	35.724	65.475	84.853	85.224	174.616	233.39	108.923	271.863	320.433	19.665	48.023	37.71	19.33	24.297	30.353	19.056	26.397	22.284	33.583	60.443	45.39	21.109	30.247	33.328	22.692	33.975	28.838	9.874	7.512	18.823	50.737	21.577	55.371	7.41	4.294	11.464	6.33	2.873	11.897	6.985	5.267	1.184	6.988	1.504	0
comp150860_c4	0.193	0.426	0	0.257	0	0.474	0	0	0	0.831	0.503	7.494	1.399	0	8.437	1.095	0	7.753	0	0	8.106	0	0	7.853	0.223	0.391	5.792	0	0.418	0.671	0	1	0	0.482	0.965	0.452	0.532	0	0	0	0	2.845	0	2.181	2.406
comp118288_c1	0	0	0	0	1.349	0	0	1.689	0	0.866	2.369	2.624	2.341	1.835	3.282	2.207	5.568	3.206	0	2.265	4.031	3.601	0	2.035	2.852	6.201	2.003	4.089	4.988	3.267	0	0	0	6.387	0	4.039	4.49	0	13.803	18.337	2.352	3.089	31.188	5.446	6.486
comp153997_c1	9.985	11.212	12.318	6.357	8.937	13.793	4.837	8.534	14.38	12.608	12.982	13.393	14.415	15.868	12.834	14.566	11.438	13.523	12.574	11.674	12.687	12.408	12.643	13.091	13.708	13.025	13.538	8.361	8.252	10.453	7.411	7.499	12.659	6.611	4.694	12.091	6.006	7.198	11.635	7.807	8.205	4.127	6.926	6.814	6.102
comp149422_c3	3.422	20.563	0.691	9.108	32.834	0.895	9.286	42.672	1.984	2.433	0.85	13.894	3.947	0.549	6.66	3.242	0.326	6.555	1.531	14.017	12.207	1.28	5.685	9.673	1.239	5.793	10.418	2.636	0.635	0.609	2.4	2.894	1.574	3.458	3.176	0.784	1.319	4.213	0.344	1.567	2.8	1.538	0.628	1.355	1.023
comp123903_c1	83.462	81.529	94.8	128.05	131.149	159.621	106.079	173.006	170.286	52.058	70.211	63.195	57.557	58.384	78.688	55.774	71.201	61.448	89.763	86.066	96.601	81.807	76.196	80.432	87.709	79.082	73.184	86.798	123.889	124.059	108.323	134.106	132.7	131.481	177.122	142.303	162.236	166.929	97.103	133.861	174.388	220.355	119.25	224.97	158.874
comp51058_c0	2.088	0	0.593	0	0.761	0	1.58	0.957	1.286	1.68	0.677	0.864	2.082	0	0	1.249	0.758	0.46	0.751	0.658	1.71	0.697	2.706	0	2.763	2.123	1.398	0	1.14	1.854	0	0	0	0	0	2.278	0	1.198	1.973	0	0	0	0	0	0
comp145600_c1	21.052	29.182	32.241	1.712	2.111	0.895	0.851	0.224	0.821	1.723	17.885	21.603	3.23	5.603	8.293	1.557	2.274	4.976	11.246	15.662	24.074	3.927	9.991	9.522	5.553	9.711	18.751	11.736	9.61	10.63	7.677	3.986	3.161	42.71	22.727	26.118	20.889	11.34	6.912	12.107	29.858	11.55	14.462	23.925	3.882
comp118193_c0	0.744	2.453	0	0	1.095	0.79	0	0	0	0.701	0	0	0.631	0	1.346	1.779	0	0.651	0	0	0	0	0.778	0	0.775	0	0.165	0	0.81	2.631	0	0	0	0	0	0	0	1.685	0	0	1.916	2.527	0	0	1.767
comp134518_c0	45.428	36.607	50.044	67.142	40.902	66.228	64.501	32.404	71.543	35.32	44.699	55.857	33.987	42.189	48.565	36.179	53.756	52.258	38.618	41.286	54.212	47.584	42.713	41.77	44.429	36.871	42.5	297.544	303.194	269.387	346.302	331.548	369.238	368.012	351.044	301.493	316.452	250.445	247.638	305.905	351.071	371.763	300.282	417.087	328.849
comp127320_c0	5.529	4.962	1.392	5.77	4.275	1.803	2.808	1.569	0.424	3.767	2.699	6.491	4.353	1.95	2.82	3.481	2.315	5.492	3.543	6.873	5.288	3.865	4.589	6.621	4.296	6.273	5.999	1.366	12.361	2.039	3.944	34.339	1.942	2.329	4.07	1.024	1.747	1.746	0.508	0.803	0.539	0.501	0.257	0.894	2.348
comp128703_c1	0	1.028	0	0	1.349	0	0	0	0	1.152	0	0.387	0.665	0	0.868	2.985	0	0	1.338	2.372	1.021	0.618	2.882	0.533	0	0	0.728	1.044	0	0	0	0	0	0	6.576	0	0	0	0	1.08	0	0	1.778	1.45	0
comp88483_c0	0.387	0	0.44	0	1.109	0	0.608	0.702	0	0.442	1.007	0.971	1.339	1.171	0.366	0.624	0	1.04	0	1.984	0	0	0.398	0	0.41	1.048	0.703	0	0.844	2.746	0	0	0	1.882	1.859	0.848	0	0	0	0	0	0	1.495	0	0.953
comp138225_c0	0.918	2.648	1.05	0.171	0.174	0.605	0	0.673	0.657	1.723	0.677	1.176	1.08	0.393	1.808	2.771	5.91	1.024	1.107	0	0.428	0.962	0	1.081	1.337	0.169	0.538	0	1.367	0	0	0	0	0	0.647	0	0	0	0	0	1.044	0.488	1.291	1.287	0
comp114741_c0	0.793	0.315	0.566	0.648	0.267	0.461	0.656	0	0.123	0.814	0.13	0.617	0.656	0.295	0.47	1.026	0.391	0.524	1.011	0.126	0.428	1.553	0.486	0.819	0.847	0.124	0.496	0.226	0.418	0.671	0	0.5	0	0.247	0	0.433	0.255	0.234	0.374	0	0.264	0	0	0.325	0.244
comp143787_c1	26.31	26.701	23.361	22.703	25.3	17.834	18.936	23.332	21.426	33.407	18.761	19.324	31.741	21.659	27.43	27.31	46.631	28.268	23.753	25.536	29.519	28.972	27.435	42.151	28.761	25.543	27.787	34.512	25.671	30.335	33.993	41.667	55.881	41.204	29.609	24.818	39.52	40.225	18.264	26.545	45.648	44.1	30.144	30.699	31.198
comp130559_c0	7.781	0	0	6.773	0	0.092	6.065	0	0	0.087	0	0.296	0.069	0.09	0.143	0.051	0.09	0.056	8.819	0.106	0	6.451	0.088	0.183	6.471	0.24	0.116	9.526	0.418	0	3.284	0	0	0.188	0	0	0	0	0	7.023	0	0	6.006	0.298	0
comp149007_c0	8.187	8.129	4.633	7.898	6.519	3.146	5.068	6.098	3.927	6.538	4.955	5.981	6.227	3.441	7.545	5.85	2.323	8.079	7.317	5.527	7.172	6.866	8.329	5.993	7.914	7.898	7.828	7.299	6.346	5.898	2.639	5.802	6.166	9.139	6.129	3.523	9.131	7.929	4.85	7.119	7.574	6.044	7.412	8.725	7.195
comp123091_c0	0	0	0	0	0	0	0	0	0	0.026	0	0	0.035	0.115	0	0	0	0	0	0.145	0	0	0	0	0	0	0	0	0	0	0	0	0	0	0	0	0	0	0	0	0	0	0	0	0
comp140903_c1	0.097	0	0	0	0	0	0	0.164	0.246	0.312	0.121	0.041	0.294	0.098	0.366	0	0	0.786	0	0.126	0	0.432	0	0.231	0.107	0.533	0.199	0	0.2	0	0.94	0	0.468	0	0	0	0.995	0	0	0	0.516	0	0.186	1.585	0
comp152523_c0	0.628	3.37	1.688	0.807	4.194	1.092	1.215	1.704	1.245	3.074	1.736	1.234	2.436	2.056	1.984	2.566	0.856	1.524	1.232	3.611	0.733	0.812	4.164	1.932	0.517	3.367	1.349	0.731	0.705	1.739	0	0.539	1.8	0.941	1.482	1.669	1.146	1.817	2.399	2.035	1.87	0.403	1.557	1.436	0.395
comp156829_c1	19.66	15.739	12.623	13.216	10.726	9.226	8.885	10.403	11.192	20.894	15.42	16.732	21.213	19.046	19.901	21.1	12.277	18.578	24.841	16.94	15.34	26.625	18.337	13.918	26.248	20.301	17.444	11.675	10.35	10.206	7.004	8.091	6.918	9.316	11.822	11.178	12.417	12.538	11	13.54	10.075	6.215	17.062	8.278	8.764
comp129974_c0	5.21	5.453	9.194	2.714	5.53	6.252	2.953	4.753	4.693	7.326	9.398	8.284	8.05	12.632	8.198	7.321	11.38	7.253	4.776	6.447	7.033	5.348	7.524	8.195	5	6.903	7.845	12.015	10.725	13.005	7.775	4.552	10.547	9.681	5.893	14.793	8.043	6.508	16.134	12.89	12.129	7.826	11.463	5.053	9.752
comp135781_c0	0	2.787	2.675	0	0	0	1.787	0	0	2.199	0	2.427	3.584	1.262	1.091	2.686	0	0	3.428	0	0	1.624	0	0	1.292	0	1.903	0	1.358	0	0	0	0	0	0	0	0	0	0	0	0	0	4.741	0	2.906
comp147377_c0	0	0	0	0	0	0.329	0	0	9.96	0	0.182	0	0.086	0	0	0	0	0	0	0	0	0	0.141	0	0.152	0	0.066	0	0	0	0	0	0	0	0	0	0	0.335	0	0	0	0	0	0	0
comp150868_c2	12.082	3.713	2.307	6.859	1.683	0.632	6.685	2.586	0.794	9.482	1.909	2.106	9.622	2.712	3.975	9.006	1.924	3.238	11.034	3.591	2.103	10.731	6.286	2.265	12.184	4.727	2.532	4.733	10.716	0.547	0	7.013	0	2.023	6.905	1.079	1.412	6.762	2.929	3.66	0.436	1.233	4.193	0.542	2.592
comp114460_c0	0	0	0	0	0	0	0	0	0	0.234	0	0.255	0.086	0	0	0.248	0	0.27	0	0.784	0	0	0	0	0	0	0.207	0.687	5.623	0	6.063	4.776	0	0	0	0	0	0.711	0	0	0	0	0	0	0
comp135127_c0	2.146	3.194	1.248	2.188	1.897	1.671	1.3	0.732	2.326	1.844	1.076	1.407	3.083	1.229	2.852	1.822	1.361	3.309	2.648	1.007	3.167	1.28	1.91	2.647	1.889	1.324	2.59	4.315	2.368	2.825	1.067	2.026	0	3.023	3.988	6.539	1.215	1.624	0.822	2.838	3.374	0	2.211	3.563	0.546
comp153578_c1	4.639	5.796	7.515	4.768	5.57	5.265	3.294	5.545	6.171	7.161	8.305	8.358	6.547	7.07	8.062	6.346	11.584	8.468	5.517	5.314	7.303	6.257	7.011	6.597	5.695	4.718	8.118	9.944	10.176	9.588	10.119	11.854	13.935	7.01	5.693	8.54	5.647	6.863	3.923	8.437	4.647	7.167	6.74	3.915	6.312
comp152865_c1	0.88	0.472	1.275	0.22	0.281	0.671	0.498	0.448	0.862	1.1	1.215	1.991	1.304	1.139	2.286	1.368	0.88	2.182	0.915	0.339	2.103	1.112	0.398	1.812	1.025	0.382	1.564	0.47	1.184	0.742	0.295	0.75	0.581	0.894	1.659	0.784	0.937	1.35	0.448	0.43	0.941	2.674	0.681	0.894	0.953
comp150892_c0	44.877	57.022	51.777	52.398	79.507	44.275	73.227	116.075	45.889	43.78	26.701	44.324	44.602	26.001	51.043	46.622	32.707	58.131	36.587	58.449	42.755	37.065	44.013	41.07	36.355	48.91	38.214	26.874	21.771	21.745	40.842	32.892	39.451	39.569	57.488	27.142	48.582	60.256	20.334	32.66	34.896	51.414	27.252	71.219	71.637
comp122890_c0	0	0	0	0	0	0	0	0	0	0.32	0	0.173	1.46	0	0.398	0.684	0	0.373	0.616	0	0	1.13	0	0	0	0.578	0.19	0	0	1.501	0	0	0	0	0	0	2.129	0	0	0	0	1.502	0	1.328	1.046
comp137376_c0	0.541	11.054	0.126	0	8.028	0	0	5.62	0.137	0.017	0.139	0.847	0.181	0.106	0.717	0.684	0	0.286	0.154	14.365	1.038	0	12.033	0.509	0.455	13.132	0.422	0	0.113	0	1.053	0	0	0	0	0	0	0	0	0	0	0	0.203	0	0
comp115949_c0	1.121	0.296	0.745	1.577	2.471	1.724	3.853	4.08	0.698	1.637	0.121	0.584	1.399	0.557	0.446	1.035	0.864	0.746	0.684	0.474	0.602	0.247	0.186	0.437	0.695	0.364	0.364	0.418	0.879	0	0	0	0	0	0.471	1.623	0	0.437	0.702	0	0.746	0	0	0	0
comp153627_c0	13.503	7.851	8.583	6.675	7.32	5.186	5.494	3.901	4.269	9.724	8.313	15.194	8.801	8.815	18.467	7.877	16.639	17.967	18.775	4.627	14.249	19.627	5.667	21.549	18.119	7.25	20.439	4.167	3.43	3.011	1.165	1.21	0.567	5.023	3.011	4.796	8.17	5.899	7.234	6.163	6.839	1.99	4.564	4.931	2.662
comp144515_c0	16.344	13.008	14.401	6.748	7.547	7.449	8.629	6.711	7.019	28.237	12.097	15.737	26.654	15.073	24.02	24.282	25.394	26.895	20.72	16.989	19.729	17.614	19.867	24.633	21.355	15.219	23.038	14.259	15.93	9.764	8.884	16.156	8.789	14.091	9.728	8.872	20.622	15.584	17.711	23.649	15.25	13.87	12.118	8.86	8.985
comp71213_c0	0	0	0	0	0	0.461	0	0	0	0	0	0	0.242	0	0	0	0	0	0	0	0	0	0	0	0	0	0	1.897	0	0	4.182	0	4.239	1.012	0	0	0	0	0	0	1.113	0	4.042	1.328	0
comp151723_c5	29.48	20.035	24.663	13.986	8.188	12.227	7.207	8.131	11.712	26.471	30.606	24.432	27.172	41.902	33.261	28.926	35.218	32.879	31.484	20.386	25.47	31.125	29.274	25.777	38.369	27.667	26.919	15.373	15.852	11.936	8.337	10.17	11.383	9.739	11.975	14.083	14.119	9.767	17.86	15.117	14.401	14.956	18.327	9.808	13.751
comp136977_c1	1.846	3.222	0.611	3.79	5.584	0.316	4.023	6.218	0.151	2	0	3.085	1.961	0.066	2.573	2.198	0.163	3.095	3.293	3.649	3.988	3.053	3.996	4.117	3.333	5.269	3.194	0.304	0.992	0	1.319	1.355	0	0.87	0.623	0.295	1.088	0.284	0	0.631	1.056	0	1.008	1.829	0
comp154061_c1	20.24	21.526	16.538	8.827	13.318	10.45	8.07	15.948	8.291	14.79	22.085	23.174	15.84	29.294	24.299	16.713	19.688	23.832	21.355	23.387	19.371	23.183	25.349	21.04	19.839	27.578	21.937	16.512	17.819	9.279	10.007	14.393	7.556	11.327	5.835	9.647	12.672	5.736	11.277	10.406	11.051	4.627	13.436	7.37	6.998
comp142116_c0	35.84	27.007	29.43	63.793	52.697	74.559	88.845	69.457	89.07	19.492	31.11	22.656	18.596	23.757	20.18	18.988	25.631	21.181	35.73	31.228	19.423	25.733	21.945	17.876	25.962	19.768	17.601	22.515	18.498	17.701	29.39	16.617	16.841	15.868	16.61	20.575	15.195	14.843	20.648	21.213	15.549	15.25	19.371	9.985	15.471
comp132321_c0	0	0	0	0.171	0.534	0	0	0	0	0.182	0.174	0.115	0.233	0	0	0.428	0	0.119	0	0.339	0.148	0	0.265	0	0	0.178	0.215	0	0	0	0	0	0	0	0	0	0	0	0	0	0	0	0	0	0
comp150907_c0	2.165	0.518	0	0.318	1.656	0.276	1.155	0.837	0.602	0.823	0.312	0.502	0.829	0.721	0.677	0.188	0	0.214	0.703	0.91	0.262	1.897	0.725	0.278	0.508	0.951	0.488	0	4.361	0	0	1.237	0	0	0	0	0.613	0	0	0	0	0	0.92	0	0
comp141341_c1	1.286	0.204	0.44	1.504	0.681	0.816	1.714	1.51	0.889	1.16	0.495	0.617	1.036	1.286	0.247	0.864	1.353	0.627	1.598	0.077	0.279	1.174	0.884	0.382	1.23	0.418	0.472	6.073	2.342	2.375	1.881	0.974	2.778	0.482	3.564	3.772	0.833	1.208	1.211	2.771	1.71	1.441	1.84	0.217	1.755
comp129040_c4	0	0	0	0	0	0	0	0	0	0.242	0	0	0.181	0	0	0	0	0	0	0	0	0	0	0	0	0	0.579	0	0	0	0	0	0	0	0	0	0	0	0	0	0	0	0	0	0
comp141067_c0	0.406	0.435	0.117	0.269	1.082	0.237	0.17	1.196	1.409	1.204	0.26	0.675	0.674	0.205	0.868	0.966	0.677	1.167	0.443	0.387	0.55	0.662	0.601	0.954	0.971	0.524	0.91	17.33	15.077	19.856	11.916	7.197	6.351	27.512	16.739	19.838	15.75	9.533	11.882	13.54	21.321	25.908	15.682	24.345	20.388
comp149674_c2	1.691	3.083	2.64	1.932	2.725	3.711	2.589	3.154	1.806	2.797	2.924	3.241	2.582	1.835	4.669	2.968	2.527	2.825	3.014	3.833	2.496	1.377	3.342	3.41	1.952	3.047	3.542	4.654	7.747	9.482	1.684	3.394	2.481	4.858	4.352	7.249	6.157	5.29	12.39	7.807	5.359	7.277	5.625	5.08	4.429
comp147380_c0	0.242	0.426	0.503	0.306	0	0.092	0.073	0.194	0	1.853	0.208	0.675	1.546	0.516	0.757	1.745	0.571	1.19	0.173	0.358	0.637	0.265	0.354	0.572	0.25	0.364	0.687	1.714	1.489	2.64	2.695	0.605	0.383	0.788	0.812	2.315	0.926	1.584	2.832	0.774	0.425	0.305	1.3	0.786	0.604
comp153883_c0	0	0.185	0	0.22	0.227	0	0.547	0.284	0	0.13	0	0	0.052	0	0	0	0	0.151	0.241	0.426	0	0.221	0	0	0	0	0.041	0	0.174	0	1.656	0	0	0.412	0.835	0	0	0.396	0	0	0	0	0.637	0	0.418
comp137449_c0	2.146	5.212	2.128	4.682	3.072	0.816	4.436	1.211	1.97	5.23	2.213	1.958	4.794	2.851	1.49	5.448	3.253	1.643	2.08	2.885	2.766	2.992	4.12	2.846	3.333	3.918	2.35	38.471	31.408	82.892	13.993	5.802	10.377	196.598	324.07	82.191	150.744	595.918	107.341	27.433	42.458	508.801	40.042	377.312	746.689
comp155735_c0	70.53	78.483	77.167	146.572	178.824	172.098	205.207	227.995	184.365	28.982	75.045	74.564	32.864	42.819	40.105	34.717	49.59	34.704	60.821	57.616	73.094	45.969	35.852	61.713	47.7	37.431	49.973	42.516	39.912	43.622	73.488	58.81	62.005	49.049	33.032	42.294	38.479	35.24	34.308	31.217	38.786	43.27	33.682	38.732	36.836
comp156880_c0	14.141	22.553	21	4.071	8.042	8.278	4.108	6.606	9.126	26.22	19.534	23.133	26.015	27.214	25.557	28.918	22.101	23.546	13.306	18.034	19.126	18.118	20.672	20.714	18.307	22.834	22.491	14.39	14.764	15.362	9.067	8.96	15.764	14.809	12.94	21.359	14.801	13.462	18.839	15.671	16.398	7.081	15.488	17.856	10.182
comp148888_c0	1.827	1.278	2.9	0.856	1.349	1.987	1.41	1.539	2.381	2.052	1.354	1.053	2.332	2.073	2.382	2.113	2.813	1.468	2.773	1.675	1.789	0.609	0.902	0.604	1.453	0.551	0.993	3.297	1.619	1.986	2.751	2.71	1.744	3.211	4.564	2.997	2.338	1.168	3.094	2.341	0.987	1.941	2.574	2.411	1.569
comp137255_c0	75.652	81.742	71.691	57.631	56.05	51.685	60.867	60.025	50.391	95.527	67.287	53.513	78.459	87.646	64.467	80.732	145.077	73.979	72.625	71.284	56.507	81.251	80.812	82.316	79.474	85.124	65.108	61.491	34.071	37.283	35.158	32.313	34.235	52.061	44.325	40.736	49.693	54.053	55.203	52.124	49.435	74.746	48.17	56.06	51.342
comp156285_c0	17.185	19.998	15.299	18.448	24.044	15.057	17.55	21.956	16.884	19.994	19.629	17.498	18.155	19.071	18.347	20.69	16.019	19.507	21.114	25.585	15.313	17.27	22.281	16.676	17.647	23.145	16.591	7.743	6.485	6.613	8.814	4.986	7.258	8.222	6.611	6.133	6.62	6.569	6.158	6.679	7.711	3.394	7.908	6.76	4.173
comp116462_c0	0.174	0	0.206	0	0	0	0.863	0.299	0	0.372	0	0	0.864	0.18	0.167	0.137	0	0.159	0	0	0.384	0	0	0	0	0	0.24	0.792	2.803	4.229	12.14	7.223	2.58	5.187	23.503	2.693	1.817	19.026	0.665	2.093	2.811	13.565	2.698	7.451	19.261
comp149223_c0	48.975	54.3	33.381	64.514	94.054	72.256	84.312	112.876	76.469	23.319	48.734	31.491	28.934	33.988	19.12	33.793	15.766	17.023	45.695	47.849	19.79	35.873	29.557	20.555	31.56	31.834	18.122	11.997	14.642	14.541	19.158	20.617	16.671	15.326	17.739	12.912	12.371	17.229	12.226	10.052	12.187	17.496	9.827	15.295	19.47
comp150645_c1	7.897	6.851	6.5	7.555	8.95	8.305	10.221	8.46	11.151	6.538	8.348	9.641	5.666	8.159	7.672	6.346	6.302	9.158	8.55	6.476	10.139	9.54	7.303	13.505	8.396	5.935	11.709	9.3	11.412	7.716	10.512	11.802	8.605	11.339	5.564	4.86	8.321	6.051	4.984	8.8	8.492	9.267	8.863	5.121	6.998
comp175849_c0	1.943	6.61	0	11.015	2.912	0	2.735	7.04	0	5.265	0	1.612	6.832	4.014	1.633	6.458	0	0	0	4.598	0	2.489	4.164	0	9.955	7.898	0	13.398	0	0	0	0	0	0	0	0	0	8.934	0	4.099	0	6.386	3.68	0	0
comp153481_c0	0.029	0.167	0.09	0.037	0.16	0.184	0.146	0.075	0.041	0.199	0.035	0.313	0.484	0.041	0.494	0.222	0.114	0.571	0	0.097	0.558	0.097	0.035	0.541	0.205	0.16	0.496	0.365	1.193	0.415	0.842	2.723	0.113	0.494	1.659	0.461	0.625	2.01	0.097	0.726	0.161	0.794	1.026	0.962	0.767
comp4759_c1	5.123	0	0	0	0	0.777	0	0	0.889	0.277	0	0	0	3.662	0	0	1.092	0	2.06	0	2.417	1.933	1.53	0.819	1.542	0	0	0	0	5.2	0	3.842	0	1.717	0	0	0	0	0	11.591	1.905	5.006	0	0	3.499
comp14443_c0	0	0	0	0	0	0	0	0	0	0	0	0	0	0	0	0	0	0	0	0	0	0	0	0	0	0	0	0	0	0	0	0	0	0	0	0	0	0	0	0	0	0	0	0	0
comp122892_c1	0	0	0	0	0	0.132	0	0	0	0	0	0	0.458	0	0	0	0	0	0	0.281	0.122	0	0	0	0.116	0	0.074	0.252	0	0	0	0.579	0	0	0	0	0.289	0	0	0	0	0	0	0	0
comp178769_c0	0	0	0	0	0	0	0	0	0	0	0	0	0	0	0	0	0	0	0	0	0	0	0	0	0	0	0	0	0	0	0	0	0	0	0	0	0	0	0	0	0	0	0	0	0
comp152315_c0	12.855	13.138	21.494	11.895	17.085	19.044	13.965	23.929	19.182	10.14	18.18	16.617	11.314	19.89	13.806	11.572	13.182	10.793	13.181	12.749	15.802	9.301	10.283	12.567	8.307	8.787	14.498	10.048	11.299	10.736	8.561	6.302	9.002	8.716	8.199	12.589	7.025	2.965	9.73	7.224	8.193	3.724	9.137	7.925	3.743
comp135275_c0	0.445	3.583	2.433	0.232	3.62	2.145	0.292	4.095	2.777	3.221	2.161	2.715	2.859	2.458	2.008	2.592	1.867	1.54	0.26	5.779	1.518	0.344	5.897	1.041	0.749	5.482	1.473	0.4	0.827	1.483	0	0.895	0.425	0.87	3.094	1.725	1.146	0.619	1.001	0	0.23	0	0.168	0	0
comp140910_c3	7.259	7.296	9.714	8.008	10.633	7.265	6.296	8.011	7.689	10.902	5.424	14.791	11.505	5.767	13.591	10.264	7.435	19.348	7.625	5.692	14.999	6.292	5.464	14.768	6.159	6.21	12.288	7.021	9.575	11.203	11.074	20.656	11.057	10.433	7.905	6.262	8.784	10.579	9.117	8.227	16.226	7.094	9.792	14.225	5.882
comp125425_c0	2.233	2.435	1.832	1.736	0.454	3.567	3.026	0.568	0.835	3.671	3.159	6.343	4.033	5.464	5.768	6.218	1.753	5.833	1.136	1.142	4.406	1.562	2.228	7.416	1.613	2.879	4.899	2.41	2.08	3.364	0	0	4.324	8.575	6.929	8.605	4.363	4.416	4.79	2.847	4.211	2.808	3.343	0.664	4.928
comp143512_c2	24.212	18.294	26.692	28.779	30.857	38.023	34.298	35.438	39.089	27.233	32.021	21.125	24.788	31.564	17.025	22.742	29.487	16.84	23.483	22.806	17.783	28.787	23.669	16.946	26.854	23.331	18.412	30.45	24.426	55.355	60.337	37.168	62.274	57.589	81.52	43.3	44.254	98.145	43.186	28.523	30.845	64.978	34.266	66.789	84.865
comp125638_c0	2.523	2.768	1.912	1.712	3.006	1.856	0.644	1.525	3.119	1.593	3.792	1.917	1.917	4.62	3.131	1.685	0.595	1.492	1.82	2.139	0.916	1.677	4.757	0.962	1.337	2.834	1.514	0.94	2.281	4.441	0	0	2.098	0	0	0	0	0	0	0.975	0	0	0.805	2.628	0
comp155884_c0	12.846	9.119	8.951	7.323	6.612	4.146	9.553	5.007	2.901	15.283	11.403	12.743	14.113	15.655	15.703	15.412	21.016	20.006	12.526	9.506	12.321	17.976	12.776	20.937	17.059	12.003	14.994	21.245	19.125	17.772	11.256	20.156	13.751	17.844	14.751	19.828	23.874	29.788	34.839	19.254	16.283	37.739	20.919	18.343	34.244
comp4854_c1	0	0	0	0	0	0	0	0	0	0.312	0	0.346	0.708	0.418	1.554	0.334	0	1.476	0	1.588	0.454	0	0	0.477	0	0	0.19	0	0	0	0	0	0	2	0	0	0	0	0	0	0	0	0	1.301	0
comp140452_c3	0	0.268	0.144	0	0.494	0.711	0.413	0	0	0.139	0.165	0.313	0.32	0.246	0.351	0.393	0	0.111	0.183	0.474	0.27	0	0.248	0	0.134	0.16	0.232	0.557	0.131	0.848	1.221	0	0	0	0	0.267	0	0.589	0.471	0	0.333	0	0	0	0
comp143064_c1	34.68	37.598	40.294	22.874	31.672	32.64	20.856	33.749	32.987	35.372	37.583	21.841	37.588	50.118	35.715	34.092	49.598	30.577	32.909	42.225	26.587	34.364	51.732	31.079	39.857	52.082	32.546	33.468	26.576	43.746	1.095	1.684	1.205	32.829	42.548	49.525	43.733	54.733	58.678	41.642	35.607	41.585	51.947	37.337	47.286
comp152573_c2	7.665	8.462	9.598	5.489	9.03	8.923	3.877	8.176	9.29	8.832	11.264	10.143	7.851	11.297	10.636	9.152	9.595	13.634	9.667	11.297	8.377	8.613	8.329	7.36	8.841	9.809	8.093	6.438	7.739	8.705	1.025	4	6.578	2.541	1.376	5.082	3.796	3.025	6.599	4.548	3.339	2.747	5.431	3.631	3.104
comp155611_c0	9.743	7.407	7.658	7.69	5.383	4.922	9.079	5.336	3.722	7.152	6.664	10.324	7.151	8.225	9.568	8.673	5.079	9.991	10.591	6.66	9.869	10.687	7.957	9.832	8.904	9.196	9.202	17.043	16.566	12.545	21.375	20.84	18.074	16.961	16.951	17.643	18.829	14.447	14.191	12.737	17.798	12.954	15.081	18.235	14.379
comp136207_c1	3.615	3.314	2.119	2.323	3.059	1	2.224	1.495	1.163	4.884	2.742	2.41	4.768	3.826	4.477	5.157	3.677	3.039	3.033	1.965	2.81	4.88	3.095	3.529	3.832	3.234	4.262	8.143	13.98	21.665	8.632	2.737	0.978	8.857	14.657	19.81	14.443	24.823	27.777	10.043	6.621	5.36	12.295	4.999	4.928
comp130561_c0	5.954	2.481	7.605	3.338	3.473	4.922	5.858	3.991	4.583	7.36	7.376	12.175	6.486	9.814	9.257	6.748	4.06	11.333	5.652	6.66	8.673	6.319	5.977	6.645	7.522	7.552	10.443	10.266	41.436	22.036	38.246	55.205	49.332	17.267	18.963	12.93	11.688	12.264	19.041	9.689	12.106	7.46	19.22	11.041	11.31
comp142596_c1	0.087	0.176	0.242	0.208	0.067	0	0.535	0.179	0.205	0.511	0.278	0.263	0.708	0.18	0.566	0.411	0.212	0.349	0.318	0.116	0.175	0.141	0.053	0.254	0.116	0.142	0.24	0.478	0.505	0.3	0	0.276	0	0.129	0.459	0.35	0.706	0.254	0.404	0.258	0.287	0	0.31	0	0
comp142554_c0	26.252	24.535	21.691	40.259	33.796	29.876	51.144	37.561	36.64	18.331	17.781	20.064	19.114	15.638	18.451	18.962	20.438	18.618	25.023	22.235	20.016	22.689	21.229	21.27	25.151	18.969	18.999	21.402	26.951	23.767	44.056	41.009	30.818	30.371	26.362	20.326	30.598	27.747	25.341	23.449	42.389	33.844	27.491	26.621	32.535
comp130218_c0	0	0.343	0.144	0.086	0.254	0.079	0.207	0.209	0	0.268	0	0.025	0.363	0.066	0	0.205	1.092	0.167	0	0.165	0.07	0	0.186	0.072	0.071	0.08	0.215	0	0.2	0	0	0	0.298	0	0	0	0.162	0	0	0	0	0.476	0	0.637	0
comp154530_c1	33.491	24.062	25.004	30.49	17.766	20.387	26.957	16.112	22.124	26.566	28.376	32.659	26.464	34.488	26.139	29.73	28.378	28.911	31.908	23	27.328	31.787	23.103	20.484	29.055	22.86	25.578	18.496	21.379	18.681	22.147	24.169	27.317	33.158	22.492	25.611	35.32	35.849	27.627	19.674	25.199	33.991	20.503	43.921	42.148
comp135815_c1	0.773	0	1.32	0.526	1.095	0	0	1.39	0	0.736	0.495	0.485	0.44	0.385	0	2.472	0	0.341	0	1.471	0.419	0.512	1.185	0	0.41	0	0.091	0	0.836	0	0	0	1.928	0	1.835	4.215	0	0.893	0	1.796	0	0	0.734	0	0
comp14822_c0	1.479	0	0	0	2.231	0	6.344	0	3.571	0.857	0	0.617	0.864	0	2.573	1.215	0	1.294	0	1.801	0	3.865	1.583	1.645	0	0	0.976	0	0	21.718	0	15.867	15.367	17.267	19.363	6.723	7.349	0	0	0	0	49.338	0	30.468	3.452
comp119420_c0	0.512	0	0	0	0	0	0	0	0	0.095	0	0	0.587	0	0	0.411	0.742	0.452	0	0	0	0	0	0	0	0	0.116	0	0	0	0	0	0	0	0	0	0	0	0	0	0	0	0	0	0
comp136340_c1	0	0	0	0	0	0	0	0	0	0	0	0	0	0.442	0	0	0	0	0	0	0	0	0	0	0	0	0	0	0	0	0	0	0	0	0	0	2.21	0	0	0	0	0	0	0	0
comp141491_c0	2.494	0.88	0.664	1.712	3.112	4.251	2.759	3.632	3.27	2.624	2.074	3.537	3.714	1.499	0.749	4.037	0	2.905	0.578	3.427	3.063	5.71	1.53	2.17	3.877	0.542	3.533	0	0.749	1.015	2.863	1.5	0	2.117	1.4	4.916	1.481	0.68	0	0	0.769	2.845	0.557	2.52	1.43
comp126146_c0	3.364	6.647	3.843	8.607	8.135	4.449	6.247	7.055	3.037	8.114	3.15	7.864	6.538	3.351	8.015	6.338	1.696	8.372	3.543	8.519	7.958	5.242	4.642	4.928	2.264	10.155	4.758	7.534	2.951	1.059	6.021	3.158	3.019	2.211	4.4	1.328	7.742	0.711	2.309	7.138	1.607	1.099	5.245	2.913	0.756
comp128681_c1	0	0	0.251	0.147	0.147	0.132	0	0	0	0.502	0.139	0.14	0.881	0	0.104	0.171	0	0	0	0	0.122	0	0	0	0	0	0.124	0	0.113	0	0	0	0	0.271	0	0.48	0	0.518	0.418	0	0	0	0	0	0.267
comp120809_c0	0	0	0	0	0	0.171	0.243	0	0	0.069	0	0	0.112	0	0	0.103	0	0	0	0	0	0	0	0	0.267	0	0.033	0	0	0	0	0	0	0.318	0	0	0	0	0	0	0	0.549	0	0	0
comp147644_c2	10.091	7.694	10.325	7.714	7.774	10.476	10.136	7.264	11.52	9.689	12.062	15.704	10.451	12.992	12.356	10.067	14.772	15.364	8.29	8.306	12.521	9.019	9.735	12.813	9.073	9.746	12.677	18.261	14.154	17.066	18.54	17.209	19.634	24.595	19.951	16.886	19.257	21.036	17.076	13.1	17.236	25.469	14.692	19.414	29.455
comp95161_c1	2.465	3.361	3.223	1.443	2.698	2.158	3.099	2.003	2.463	4.685	2.195	3.225	4.483	3.727	2.988	4.593	3.489	2.936	2.86	3.533	2.103	2.55	3.192	2.909	2.531	2.976	3.864	6.116	5.858	8.008	2.498	0.855	2.041	5.458	9.375	6.834	7.707	6.396	14.767	6.698	3.844	3.785	5.838	2.804	5.068
comp142046_c0	9.801	12.295	14.033	4.768	7.213	5.501	2.504	6.427	5.254	34.965	19.698	9.419	31.119	32.039	13.217	33.947	25.769	13.515	8.896	15.362	11.273	14.023	19.443	11.955	13.886	22.016	12.09	1.662	3.848	6.012	0.561	4.5	3.558	14.585	12.634	4.888	11.526	13.523	5.941	4.883	14.493	11.88	4.078	15.878	26.165
comp146538_c3	7.404	5.518	4.184	5.184	2.859	3.211	5.481	3.438	3.243	6.07	5.129	6.038	6.789	7.7	8.142	6.56	6	6.65	4.381	6.495	6.579	5.745	6.799	6.319	5.472	6.415	5.875	8.195	12.474	16.298	4.196	4.894	1.545	10.304	11.775	20.28	10.265	16.376	19.445	17.63	8.56	15.457	12.277	18.668	27.676
comp139503_c0	0.377	0.537	1.158	0.99	0	0.579	1.24	0.643	0.629	0.771	0.816	0.683	0.363	1.63	0.478	0.299	0.84	0.667	0.366	0.155	0.811	0.494	0.504	0.89	0.936	0.986	0.43	0.565	0.662	0	0	0	1.219	0.623	0	0	0	0	0.478	0.602	0.666	0	0.239	0	0
comp142557_c0	18.983	16.239	22.814	22.849	11.942	20.426	25.864	16.905	20.892	20.747	26.233	24.836	20.815	24.379	22.817	21.323	30.554	21.967	23.849	14.123	21.447	18.991	14.394	17.407	17.166	13.62	21.018	49.398	85.761	54.976	44.87	94.149	78.931	49.002	50.865	45.642	43.895	39.24	42.327	43.391	45.579	48.435	37.884	33.733	46.437
comp70949_c0	0	0.296	0	0.122	0.12	0	0	0	0.342	0.035	0	0.189	0.104	0	0	0.291	0	0.079	0	0.348	0.096	0	0	0	0.098	0.116	0.066	0	0.192	0	0	0.46	0	0	0	0	0	0	0	0	0.241	0	0	0	0
comp118772_c0	1.933	1.055	2.182	9.206	11.822	2.106	0	5.276	4.146	2.373	0	2.797	2.194	0.483	1.785	3.473	0	3.412	0	0.61	3.159	0	2.98	3.283	0.508	0.649	1.721	288.635	171.497	1607.25	2700.27	1415.32	6370.18	1968.24	4581.14	2906.82	1272.57	2413.2	278.92	320.725	1071.13	4730.49	352.477	2529.17	2417.84
comp147406_c1	32.592	44.005	48.392	13.509	28.493	18.242	3.658	16.74	7.293	9.187	38.182	14.133	12.852	16.433	3.107	9.049	12.962	6.206	43.5	36.513	24.632	35.15	56.772	20.817	45.909	57.617	22.268	10.344	11.012	9.676	0	0.803	0	7.681	11.61	12.902	1.805	2.142	0.404	15.757	11.842	12.368	2.45	4.972	6.777
comp144807_c0	5.171	5.666	6.482	5.428	6.585	6.831	5.7	7.623	7.156	6.52	5.719	9.222	6.573	7.168	8.851	6.748	6.571	9.269	3.919	5.363	8.743	5.577	5.137	8.887	6.221	5.855	8.424	5.255	5.423	5.297	6.681	7.355	3.714	4.176	5.211	4.528	4.629	5.442	6.105	5.829	6.311	5.714	5.281	3.008	4.103
comp142577_c2	0	0	0	0	0	2.54	0	0	0	0.017	0	0	0.155	0	0	0	0	0	0	0	0.122	0	0	0	0	0	0.05	0	0	0	0	0	0	0	0	0	0	0	0.829	0	0	0	0	0	0
comp143391_c1	19.756	25.646	19.617	14.023	31.218	18.36	23.992	27.95	17.267	18.193	23.291	19.965	18.673	21.676	22.705	18.774	28.81	22.84	15.116	24.346	17.338	14.049	25.817	19.864	14.207	24.042	19.09	8.917	10.272	6.383	3.368	10.025	6.223	7.022	5.188	8.245	5.358	6.284	5.859	5.762	7.62	8.315	6.253	4.836	7.067
comp151996_c0	1.305	0	13.916	0	0	11.279	0	1.211	13.6	0	4.226	0	0.19	8.511	0	0	9.693	0	0	1.655	1.44	0	0	0	0	0	0.29	4.393	6.424	13.976	0	6.855	9.937	0	0	24.384	0	1.492	37.155	4.472	0	9.011	1.247	0	4.731
comp148365_c0	52.213	57.948	54.075	42.202	47.167	56.225	35.611	42.538	56.342	37.944	56.83	49.457	38.512	55.402	44.59	40.131	26.853	46.703	50.653	60.501	45.312	52.164	52.121	38.757	46.791	57.972	48.549	23.916	24.426	19.661	22.246	24.471	19.619	13.174	18.916	24.32	18.169	19.696	22.553	25.838	14.183	13.04	24.819	13.1	14.344
comp89982_c0	0	0	0	0	0	0	0	0	0	0	0	0	0.121	0	0	0	0	0	0	0	0	0	0	0	0	0	0.091	0	0	0	0	0	0	0	0	0	0	0	0	0	0	0	0	0	0
comp145561_c1	184.67	139.153	164.983	251.576	169.607	200.579	263.193	183.977	197.363	232.504	158.299	166.28	219.121	173.317	173.954	234.497	187.158	200.335	184.84	187.282	160.55	198.781	164.568	146.636	193.395	164.313	152.384	148.75	121.948	365.451	655.145	227.374	503.625	814.809	882.915	429.686	680.745	812.047	191.957	177.433	379.965	794.55	213.361	1285.59	901.111
comp145848_c3	0	0	0	0	0	0	0	0	0	0	0	0	0	0	0	0.103	0	0	0	0	0	0	0	0	0	0	0	0	0	0	0	0	0	0	0	0	0	0	0	0	0.344	0	0.248	0	0
comp120469_c0	0.918	0.167	0.296	0.269	1.242	1.685	1.094	0.478	0.725	0.823	1.215	0.189	1.131	0.451	0.151	0.684	0.416	0.095	0.154	1.365	0.227	0.406	0.495	0.127	0.74	0.471	0.182	0	1.245	0.45	0	2.894	1.148	0.388	1.365	0.397	0.266	0.751	1.659	0	0.275	0.672	0.354	0	1.035
comp152104_c4	5.345	1.759	2.137	1.357	1.91	2.672	4.776	1.211	2.203	2.451	1.961	1.283	1.961	0.5	1.45	2.164	1.402	3.127	2.561	0.281	1.51	1.183	2.157	1.518	2.326	1.093	1.688	2.836	7.956	6.454	0	14.722	9.427	6.269	3.235	7.092	9.339	1.421	9.102	2.465	4.797	3.773	3.06	1.87	4.266
comp145905_c8	0	0	0	0	0	0	0	0	0	0	0	0	0.259	0	0	0	0	0	0	0	0	0	0	0	0	0	0	0	0	0	0	0	0	0	0	0	0	0	0	0	0	0	0	0	0
comp152751_c0	14.131	13.536	16.412	9.084	10.192	10.858	5.311	7.922	7.607	15.526	15.472	17.662	17.153	19.677	17.487	19.201	12.057	17.396	14.952	14.094	15.636	12.011	13.041	15.118	15.829	13.123	15.772	11.501	13.353	12.934	9.74	11.709	9.342	10.751	10.728	13.649	9.374	7.158	12.555	13.272	12.095	5.751	11.605	6.489	5.533
comp144281_c3	5.693	4.027	5.378	5.098	4.542	6.554	2.394	3.094	6.773	4.988	7.975	3.751	5.364	5.89	4.358	4.986	6.791	5.23	4.583	4.685	4.398	4.077	3.926	4.602	5.089	4.185	4.295	4.428	4.309	5.341	2.077	5.618	4.324	3.293	3.753	6.124	3.865	3.756	5.418	3.822	3.97	8.925	5.068	3.698	6.347
comp136911_c0	0.348	0.12	0.063	0.526	0	0.197	0	1.749	1.081	0.987	0.078	0.189	0.501	0.229	0.327	2.113	0.155	0.46	0.549	0.068	0.366	2.003	0.053	0.866	0.553	0.151	0.513	0.774	0.183	0	0	0.289	0.269	6.363	2.894	0.249	1.909	0.944	1.3	3.994	5.818	0.647	3.069	2.29	1.139
comp139273_c1	1.431	0.546	0.817	1.064	0.548	1.764	2.528	1.33	1.026	0.511	0.92	0.773	0.648	0.811	0.852	0.488	1.076	1.198	0.741	0.774	0.384	0.794	0.203	1.232	0.544	0.347	0.968	0.913	3.517	0.344	0.996	3.605	0.439	1.553	0.506	0.664	1.319	3.218	0.77	0.726	0.78	5.445	0.973	2.344	6.823
comp118240_c1	0	0	0	0	0	0	0	0	0	0	0	0	0.415	0	0	0	0	0	0	0	0	0	0	0	0	0	0	0	0	0	0	0	0	0	0	0	0	0	0	0	0	0	0	0	0
comp140802_c1	0	0.065	0.135	0.159	0.708	0.276	0.972	0.105	0.301	0.147	0.078	0.049	0.155	0	0.223	0.145	0	0.103	0.337	0.077	0.131	0	0	0	0	0.08	0.108	0	0.618	0.397	0	0.303	0	1.317	0	1.402	0.15	0.284	0.897	0.287	0.321	0.44	0	0.203	0.442
comp151667_c1	5.925	7.231	2.729	12.935	17.446	6.041	14.828	17.428	6.581	3.031	2.976	4.878	3.135	2.294	4.079	2.985	2.976	4.508	7.702	7.802	4.738	7.183	4.359	4.562	7.389	5.375	4.137	1.723	2.559	3.867	1.446	1.855	0.822	4.787	5.388	3.329	4.247	10.559	5.41	2.312	2.57	10.744	2.406	6.909	17.575
comp145703_c1	1.769	3.824	0.449	1.21	1.737	1.092	2.054	2.705	0.684	3.542	0.512	0.535	3.826	0.836	1.171	3.396	0.905	0.611	1.435	4.269	0.585	1.791	4.739	0.644	2.46	3.554	0.422	3.88	0.514	2.799	19.214	3.223	26.821	7.187	3.729	4.602	6.272	5.807	2.601	8.017	6.288	0.916	10.128	3.428	0.732
comp146926_c0	1.334	2.87	0	1.1	3.152	0.763	0	2.003	1.04	3.334	1.501	1.728	3.869	3.318	1.259	3.575	2.47	1.619	0.972	2.73	0.358	1.527	3.156	2.337	2.121	2.612	1.026	72.827	134.936	374.253	213.741	210.336	466.357	378.975	532.706	407.34	270.59	725.729	233.268	83.074	206.989	405.51	183.5	609.313	538.821
comp129103_c2	2.407	4.379	0.494	0	0	0	0	2.152	2.408	2.97	3.931	2.6	3.006	3.318	4.645	0.701	0.856	2.238	0	2.207	1.518	0.777	0.601	1.55	0.615	1.386	2.383	4.246	3.404	1.545	6.793	12.012	0	4.352	0	3.431	1.099	2.579	8.295	0	3.592	5.458	7.563	2.1	0
comp132097_c0	32.447	33.524	31.154	15.967	17.82	21.571	16.736	13.407	24.491	47.244	25.755	36.171	45.258	28.221	51.067	41.91	38.185	52.52	22.944	35.187	47.493	51.564	45.419	74.113	42.13	41.056	57.602	414.296	320.7	334.886	425.502	376.044	302.952	988.059	786.29	311.112	841.28	637.655	269.392	521.512	882.073	1103.31	592.09	1316.01	953.581
comp148178_c0	15.745	15.091	12.112	6.907	5.731	4.659	5.141	2.974	3.995	7.923	11.255	16.7	12.316	16.277	10.779	11.529	5.568	12.174	13.759	9.787	14.327	14.782	10.928	14.411	13.075	12.154	14.572	14.946	12.056	13.773	22.302	15.064	23.858	18.444	16.928	15.319	14.581	16.325	11.919	13.024	15.996	18.4	11.216	16.88	17.994
comp145696_c0	2.271	0.583	1.625	2.335	1.202	0.934	2.552	1.659	0.698	1.663	1.605	1.662	1.581	2.138	2.278	1.377	1.533	2.063	1.309	1.781	1.614	1.703	1.671	2.52	1.756	1.155	1.721	1.87	2.22	4.847	2.204	1.934	0.666	3.411	5.388	4.335	4.675	3.35	3.908	2.408	3.328	2.259	1.707	2.33	3.534
comp97817_c0	0	0	0	0	0	0	0	0	0	0	0	0.28	0	0	0	0	0	1.182	0	0	0	0	0	0.382	0	0	0.298	0	0	0	0	0	0	4.035	0	0	1.69	0	0	0	3.523	0	0	2.113	0
comp3379_c0	0	26.488	0	0	45.097	0	0	50.026	0	6.52	0	0.255	9.639	0	1.697	9.862	0	0	0.876	16.321	0	0.812	8.956	0	0.651	7.534	0.546	0	0	0	0	0	0	0	8.528	0	0	19.676	0	0	0	0	0	0	1.488
comp142738_c3	44.143	46.125	32.824	47.863	45.618	32.943	46.306	41.417	31.619	27.969	29.253	28.233	28.554	24.125	30.624	27.925	24.595	29.72	38.946	43.231	36.892	34.329	42.112	33.026	36.158	43.499	32.256	23.907	22.911	20.297	34.849	31.944	24.411	27.877	23.327	16.186	22.405	17.442	18.966	31.256	27.391	17.801	25.403	20.863	19.04
comp136530_c0	0.348	0.037	0.494	2.372	2.712	1.816	3.075	6.86	3.544	0.745	0.66	0.28	0.855	0.238	0.335	0.838	0.611	0.103	0.404	0.832	0.297	0.503	0.345	0.183	0.25	0.302	0.306	0.261	0.322	0	0	0.592	0.369	0.094	0.2	0.424	0.104	0.548	0.149	0.096	0.413	0.147	0.071	0.135	0.093
comp144080_c0	1.044	0.704	1.499	1.602	1.015	1.132	1.957	0.762	1.642	1.749	1.007	1.152	1.33	0.975	1.346	1.753	0.522	1.905	1.242	0.987	1.387	1.95	0.195	0.612	0.9	0.844	1.018	4.219	5.502	10.48	15.902	13.157	29.316	16.644	26.856	15.678	15.091	18.295	4.185	7.195	10.878	33.71	5.829	28.816	28.327
comp137350_c0	1.778	1.657	1.059	1.492	1.055	1.474	1.458	1.749	0.438	1.481	1.189	1.176	1.581	2.122	1.984	1.856	1.361	1.738	1.281	1.297	0.942	0.75	1.981	0.882	1.711	2.159	1.175	4.602	4.762	5.959	2.863	0.289	1.106	2.694	4.129	3.864	2.083	4.467	7.069	3.497	2.651	3.919	2.68	2.127	3.569
comp147502_c1	3.422	5.74	8.287	3.986	4.769	8.515	6.344	3.752	11.096	11.551	11.22	12.315	10.244	8.634	12.325	12.427	11.209	14.197	4.333	3.301	8.167	3.468	5.384	8.696	4.537	5.926	8.573	3.924	5.623	6.427	2.961	3.237	1.205	6.022	4.611	7.101	5.497	8.406	7.503	4.711	7.115	4.81	6.669	4.267	3.208
comp155251_c0	12.913	12.165	12.668	11.052	13.305	15.623	8.082	10.104	14.763	16.92	16.956	8.465	16.885	20.939	10.421	18.286	22.785	10.269	16.204	13.726	6.727	21.533	15.517	10.874	21.462	15.69	8.192	6.934	12.396	13.411	6.554	6.736	9.895	13.833	19.657	12.635	10.068	22.732	13.22	10.568	8.297	39.876	11.101	13.331	30.094
comp153389_c2	3.122	3.564	2.846	3.704	3.193	2.501	4.959	3.856	3.119	6.555	3.341	4.138	5.813	4.039	4.477	6.355	3.204	5.254	5.632	3.785	3.255	4.165	3.121	4.245	4.332	3.332	4.518	2.21	2.211	2.154	2.189	1.974	0.936	2.305	1.859	2.075	2.129	1.787	1.906	1.758	1.87	2.1	2.415	1.68	1.255
comp153018_c1	9.153	7.749	10.819	10.795	7.587	8.318	10.051	5.216	5.787	7.862	7.48	11.032	7.471	5.956	8.564	6.877	9.726	7.769	7.818	6.679	11.247	6.839	6.949	9.061	6.827	6.69	9.102	8.874	5.632	4.397	6.582	6.841	3.232	7.022	8.493	4.418	4.571	7.919	5.253	5.341	4.487	13.443	6.015	5.013	7.544
comp75202_c1	0	0	0	0	0	0	0	0.747	0	0.121	0	0.09	0	0	0	0	0	0	0	0	0	0	0	0	0	0	0.05	0.957	0.453	0	6.316	4.394	3.133	0	0	0.461	0	0	0	0.506	0	0	0.407	0	0
comp129928_c0	15.91	14.804	27.949	21.444	17.766	26.31	15.593	13.571	34.588	25.735	26.493	28.57	23.743	23.822	32.457	26.882	17.405	37.339	24.898	15.924	27.285	19.106	16.021	20.579	19.331	15.975	24.502	11.536	30.781	7.884	11.523	70.796	26.48	64.188	18.763	8.383	68.938	16.133	13.22	27.089	81.875	14.969	44.093	63.429	18.226
comp149854_c0	0.503	0.713	0.835	0.831	1.79	1.329	0.267	2.302	0.205	1.368	0.443	3.225	0.941	0.729	8.094	1.309	1.28	7.388	0.693	0.842	3.996	0.45	0.707	5.047	0.677	1.119	5.304	0	0.279	0.927	0.519	0.789	0.893	2.247	1.129	0	1.921	2.355	1.368	0.392	3.167	1.221	0	2.195	1.639
comp139153_c0	0.048	0	0	0	0	0	0.17	0	0	0.026	0	0.082	0	0	0.096	0.043	0	0.222	0.144	0	0.052	0	0	0	0	0	0.083	0	0.104	1.492	0.968	1.763	1.644	0.988	3.282	1.19	0.509	0.944	0.187	0	0.528	2.576	0.195	0.975	2.464
comp159779_c0	0	0	0	0	0	0	1.544	0	0	0	0	0	0	0	0	0	0	0	0	0	0	0	0	0	0	0	0	0	0	0	0	2.644	0	0	0	0	0	0	0	2.332	0	0	1.928	0	0
comp145833_c0	5.258	12.527	5.001	5.978	9.925	2.698	6.162	7.653	2.942	8.746	5.883	5.89	8.119	8.929	7.122	7.766	12.832	7.523	9.272	10.513	6.527	6.398	12.281	4.547	6.791	11.426	5.445	7.699	9.845	8.431	3.986	6.815	7.031	4.587	4.964	6.88	4.34	10.325	12.203	6.364	4.384	11.208	5.608	4.24	11.682
comp155548_c0	18.384	21.868	16.152	9.353	10.045	11.213	6.709	7.503	9.454	23.016	18.058	19.061	22.534	26.214	23.088	20.245	24.448	23.713	17.321	18.276	19.205	20.712	23.121	23.472	21.693	19.875	20.927	14.946	14.085	10.947	10.554	11.381	13.339	13.456	8.223	13.898	16.526	9.432	12.883	15.91	15.514	10.805	17.292	12.748	8.241
comp134722_c0	0	0.972	0	0.11	0	0.447	0	0.164	0	0.199	0	0.016	0.138	0.049	0.414	0.197	0	0	0	0	0.105	0.062	0.08	0.231	0	0.311	0.033	0.113	0.087	0	0	0	0	0.365	0	0.111	0.255	1.147	0	0	0.218	0	0	0.325	0
comp141265_c0	0.048	0.056	0	0.061	0.2	0.118	0.34	0	0	0	0	0.082	0	0.049	0	0.043	0.065	0.087	0	0	0	0	0.053	0.183	0	0.062	0.033	0.235	0.696	0.689	0	0	0	0	0.259	0.895	0.266	0.365	0.389	0.86	0.413	0.378	0.389	0.176	0.384
comp138520_c1	0	0	0	0	0	0	0	0	0	0	0	0	0	0	0	0	0	0	0	0	0	0	0	0	0	0	0	0	0	0	0	0	0	2.941	22.209	0	0	5.757	0	0	0	0	0	0	0
comp149867_c0	1.517	1.454	2.972	1.565	1.242	2.435	0.875	1.48	1.751	2.944	2.812	3.406	3.273	2.621	3.744	2.455	2.209	4.23	1.926	2.246	2.469	1.359	1.91	2.488	1.56	2.177	2.747	1.296	2.725	1.598	2.049	1.053	1.999	1.294	0.788	1.817	1.956	0.985	3.161	1.634	1.113	1.172	2.397	1.436	0.779
comp98114_c1	0	0	0	0.293	0	0.132	0	0	0	0.113	0	0	0.164	0	0	0	0	0.103	0.327	0	0	0.3	0	0	0.481	0	0.108	0	0	0.38	1.109	0	0	0.282	0	0.249	0.289	1.594	0	0	0	0.842	0.433	1.111	0.279
comp138839_c4	1.827	0.491	0.26	2.421	0.307	0	3.646	0.404	0	0.649	0.885	0.568	0.458	1.36	1.076	0.727	0	2.619	0.992	0.29	0.497	0.6	0	1.057	0.971	0	0.985	0	0	0.786	0	0	0	0.553	0	1.485	0.579	0.528	0	1.605	0	0	1.309	0	0.558
comp150027_c1	65.204	10.638	33.273	65.48	10.74	47.42	67.807	11.329	54.933	79.732	31.839	111.871	62.903	48.75	215.222	71.229	84.783	388.686	56.979	8.499	125.369	289.368	16.525	358.14	171.497	13.229	250.236	1485.35	525.363	988.256	3080.55	746.325	1431.52	3116.28	2180.48	1228.4	2549.66	1219.81	333.353	1888.43	3290.96	1117.5	1183.75	2882.31	716.595
comp143519_c7	4.746	0	0	3.313	1.162	2.527	0	0	0	2.399	1.024	2.929	3.153	1.589	2.868	5.713	5.959	7.674	1.117	0.987	1.745	6.257	0.831	1.765	4.964	0	3.658	7.064	2.585	0	0	0	8.038	5.575	3.588	8.697	5.844	3.594	8.968	1.787	0	2.698	9.022	0	0
comp69462_c0	0	0	0	2.36	1.242	0.895	4.922	0	0	2.39	0	0.346	0.475	0.844	0	0	0	0	0	0	0.925	1.112	1.768	0.938	0	0	0	1.888	0	0	0	4.434	0	0	0	1.854	0	1.909	3.191	1.892	0	22.893	0	0	1.999
comp150733_c4	13.425	12.656	13.853	23.265	9.164	11.016	40.4	11.464	15.365	28.644	13.485	26.176	26.231	14.844	24.299	25.804	21.783	28.823	14.404	10.745	17.8	12.681	14.597	22.892	11.952	11.506	21.796	11.536	14.711	5.633	21.684	28.497	16.713	15.444	14.763	8.171	16.595	12.325	7.01	9.001	8.664	25.115	9.535	13.236	18.354
comp138153_c2	2.474	3.981	3.932	2.335	4.061	4.251	2.248	1.405	1.382	1.333	2.655	3.2	1.494	2.056	2.334	1.197	1.288	1.825	3.601	3.117	3.551	1.977	1.362	2.901	1.747	2.505	3.236	0.304	0.435	0	0	0	0	0	0	0.599	0	0	0	0	0	0.501	0	0	0.337
comp130461_c0	0	0.111	0.117	0	0	0.355	0	0.179	0.52	0.139	0.269	0.132	0.086	0	0	0.086	0.139	0	0	0	0	0	0.106	0.246	0	0.133	0.025	0	0.218	0.353	0	0	0	0	0	0.221	0	0.244	0	0	0	0	0	0	0
comp136528_c1	0	1.231	0.287	0	0.695	0	0	1.33	0	0.095	0	0	0.527	0	0	0.197	0	0.492	0	1.258	0	1.077	0.309	0.286	0	0.729	0.149	0	0.27	0	0	0	0	0.882	0	0	0	0	0	0	0	0	0	2.886	0.895
comp142548_c4	0	0.37	0	0.22	0	0.395	0.146	0.284	0.438	1.342	0.338	0.617	0.846	1.212	0.908	0.761	0.921	0.69	0.25	1.094	0.462	0.115	0.345	0.715	0	0.453	0.356	2.34	16.035	6.71	2.54	19.288	2.084	7.057	10.869	6.032	6.064	11.016	13.093	4.548	5.543	21.867	5.625	6.571	14.634
comp128305_c0	1.431	1.028	2.37	0.831	0.214	1.092	1.811	0.538	1.396	2.035	3.289	2.254	1.183	2.064	1.952	2.403	2.568	3.801	1.627	0.803	1.544	3.336	1.742	2.424	1.854	0.835	1.523	2.14	2.855	1.624	1.558	2.434	1.545	0.776	0	0.692	2.048	1.117	1.801	1.51	0.849	1.746	3.034	2.073	3.94
comp149093_c1	1.247	0.306	0.539	1.076	0.387	0.158	0.498	0	0.821	1.221	0.39	2.575	1.425	0.606	3.386	1.086	0.481	2.151	2.937	0.532	3.508	4.81	0.53	5.024	3.004	0.391	4.477	136.057	175.414	113.456	404.492	310.024	278.626	160.04	385.84	83.528	141.718	317.381	86.156	161.877	144.69	291.707	215.148	228.533	281.575
comp129412_c1	1.421	1.935	2.02	0.954	1.002	1.961	6.612	1.27	2.189	0.398	0.46	1.028	0.199	0.352	0.327	0.564	0	0	0	1.791	0.384	1.871	1.079	2.027	0.374	0.471	0.96	4.759	2.289	1.236	3.495	0	0	2.552	1.682	3.846	3.576	5.716	0	4.109	0.929	8.803	0.672	4.457	0.872
comp155334_c0	25.672	41.274	28.865	22.336	37.469	18.742	10.027	33.988	19.976	32.038	24.263	30.536	31.603	25.534	38.209	31.732	24.929	35.426	28.258	40.705	37.223	30.578	44.172	36.516	30.249	49.887	33.497	26.517	26.864	8.952	10.302	17.13	11.738	21.325	10.869	17.191	18.319	10.285	10.305	22.465	20.104	5.47	20.123	10.079	10.31
comp148336_c4	147.873	250.021	142.169	167.991	344.369	191.958	161.513	343.008	144.496	208.337	152.216	267.934	207.634	171.146	222.623	196.582	143.74	246.792	133.349	210.446	223.2	153.288	257.616	231.829	162.673	275.22	233.967	160.434	201.651	180.156	150.527	268.199	194.691	240.695	105.73	155.621	204.765	154.35	137.293	127.927	181.468	156.256	161.529	159.969	222.131
comp122941_c0	0.29	0.315	0	0	0	0	0	0	0	0.442	0	0.247	0.337	0	0.55	0.231	0	0	0	0	0	0	0	0.334	0	0	0.199	0	0	0	0	0	0	0.706	0	0	0	0	0	0	0	0	0	0	0
comp151741_c2	0.725	1.018	0.745	1.32	1.095	1.171	1.519	1.27	0.876	0.935	0.946	0.814	0.855	0.819	0.876	0.838	1.207	1.135	1.059	0.852	0.881	0.6	1.37	0.548	0.918	0.773	0.919	1.888	1.785	3.999	1.165	0.5	2.197	0.847	1.318	5.128	1.771	1.848	3.774	1.777	1.388	1.722	1.371	1.599	1.592
comp82971_c0	5.944	0	0	4.829	0	0	1.009	0	0	2.554	0.859	8.564	3.55	0	8.787	1.625	0	3.865	2.089	0	7.774	4.863	0	2.71	3.77	0	6.107	4.95	4.988	3.002	18.105	13.078	0	4.481	11.987	8.844	9.767	13.127	12.921	2.609	4.992	0	5.236	2.032	0
comp127555_c0	1.585	1.435	1.814	1.051	1.83	3.869	0.839	2.332	4.939	3.013	1.362	1.423	4.232	2.638	0.996	2.951	1.818	2.103	2.301	2.672	1.431	2.789	4.262	0.302	1.399	3.154	1.978	0.592	2.542	0.909	0	0	1.304	0.647	1.282	2.296	0.671	1.228	1.001	1.242	0	1.905	0	0	2.604
comp104919_c0	0.532	0.593	1.805	0.734	0	0	0	0	0	0.71	2.751	1.102	1.365	0	0.988	0.428	0	0	0	0	0	0.706	0	0	0.561	0	0	0	0.583	0	0	0	0	0	0	0	0	0	0	0	0	0	1.017	0	0
comp156911_c0	362.565	296.313	281.367	324.465	224.829	245.67	240.66	202.406	245.961	237.015	270.519	175.157	236.067	321.157	241.226	215.313	336.915	227.365	388.59	333.103	228.331	357.232	345.191	223.991	361.54	355.422	230.21	156.537	142.196	120.934	145.881	121.949	102.917	130.622	112.035	132.546	149.367	106.948	148.854	160.148	153.503	100.471	170.949	135.109	113.297
comp169691_c0	0	0	0	0	0	1.04	4.278	0	0	0.19	0	0.806	0	0	0	0	0	2.587	0	0	0	0	1.043	0	0	0	1.299	0	0	0	0	0	0	0	0	0	0	0	0	0	0	0	0	0	0
comp151363_c0	3.025	2.055	1.832	3.081	5.41	4.501	5.834	4.021	4.583	2.407	2.89	10.67	2.85	0.754	5.959	2.344	0.351	4.23	4.265	2.43	12.137	3.398	1.972	9.904	3.503	2.932	8.085	3.149	2.594	0.883	4.07	6.092	0.539	2.352	4.788	1.07	0.59	1.249	0.717	3.631	3.133	2.271	1.159	0.379	2.732
comp93111_c0	0.367	0.389	0.422	0.954	0	0.711	0.814	0.105	0.465	1.03	0.477	0.461	1.304	0.795	0.582	0.975	0.481	0.54	1.348	0.62	0.07	0.874	0.424	0.215	0.909	0.871	0.298	0.278	0.252	0.618	0	1.237	0.298	0	0.612	0.802	0.636	0	0	0.296	0	0	0.23	0.406	0.151
comp148032_c0	2.735	4.824	4.318	3.081	5.423	2.198	3.926	4.678	3.325	8.546	4.591	5.841	7.264	5.12	5.505	8.673	5.177	7.793	3.909	4.956	3.508	2.136	6.472	4.316	3.547	4.362	4.394	3.784	3.813	2.26	2.246	2.605	5.642	3.317	1.27	3.846	1.042	2.843	4.155	2.933	3.775	1.673	3.954	0.569	1.023
comp141033_c1	29.016	39.802	45.421	45.271	72.133	79.626	70.408	80.368	84.582	29.9	37.34	21.175	28.131	25.313	21.614	29.525	35.894	22.697	17.86	37.036	19.083	12.064	21.962	19.14	12.282	19.777	18.155	4.62	11.351	11.477	13.277	12.815	25.276	9.01	11.575	8.512	8.83	8.853	9.946	11.533	6.483	3.638	9.243	6.936	3.592
comp139638_c0	0.493	0.148	0.081	0.55	0.187	0	0.583	0.239	0.356	0.242	0	0.411	0.242	0.213	0.542	0.334	0	0.5	0.414	0.271	0.454	0.185	0.141	0.254	0.071	0.089	0.389	0	0	0	0	0	0.34	0.529	0	0	0	0	0	0	0.184	0.269	0.133	0	0.174
comp152541_c1	13.889	17.72	20.497	13.619	13.919	14.964	10.537	12.615	12.587	20.825	19.239	30.701	21.135	24.854	34.472	17.226	22.606	28.379	14.115	19.012	27.739	12.911	23.934	34.37	14.171	18.871	30.617	24.655	49.366	24.34	35.916	48.574	45.178	40.251	24.786	33.035	45.341	28.488	33.972	27.099	47.863	19.938	25.837	25.578	17.691
comp115546_c1	1.276	5.638	0	0	0	0	0	7.07	1.56	0.606	2.473	1.316	0.181	0.639	1.171	2.044	1.883	1.127	0	0	0.698	0.847	1.989	2.154	0	0	1.556	0	2.089	0	0	0	9.668	0	2.941	4.196	0	2.914	0	1.452	0	2.198	0	0	1.534
comp79297_c0	1.344	0.741	6.015	0	0.988	0.724	0	0	0.821	0.762	0.868	1.39	0.57	0.672	0.613	1.078	2.992	0.595	0	1.694	1.475	0	2.104	1.51	0.704	0	0.745	0	0	0	0	0	0	1.588	0	1.476	3.321	1.533	0	0	3.488	0	0	2.046	0
comp147569_c0	3.702	3.666	3.618	3.631	2.752	2.593	4.558	2.915	4.159	2.433	4.721	2.254	2.496	3.285	2.772	2.335	3.595	2.095	4.294	5.295	2.949	5.233	4.041	3.577	4.367	3.083	2.54	0.661	1.541	0.283	0.814	2.421	0.595	0.565	1.141	2.066	0.44	0.569	2.13	0.602	0.218	1.001	0.398	0.528	0.744
comp102338_c0	0	0	0	0.697	0	0	6.028	1.734	0	0.866	18.284	5.158	0.864	24.207	0.964	6.158	0	0.595	0	1.839	0.524	0	0	0	1.212	0	0.621	0	4.518	0.203	49.404	2.447	15.764	8.469	0	7.249	0	4.254	0	0	0	2.161	0	1.124	4.033
comp135111_c3	0.522	1.148	0.117	0.562	1.389	0.803	0.267	0.299	0.766	0.329	0.252	0.09	0.527	0.434	0.096	0.47	0.13	0.436	0.635	1.065	0.349	0.644	1.503	0.119	0	0.968	0.157	0	0.209	0	0	0	0.836	0.435	0.494	0	0	0	0	0.468	0	0.733	0	0.569	0
comp156995_c0	37.599	61.059	54.785	19.976	42.946	39.405	18.997	36.858	42.729	68.034	68.433	74.358	71.238	85.098	79.285	74.573	63.261	85.137	37.116	55.467	61.568	40.444	55.065	62.857	39.474	58.879	65.695	21.471	28.526	21.445	11.13	20.248	12.787	27.465	16.445	26.579	31.362	20.508	29.04	22.694	29.847	12.954	22.697	24.656	14.948
comp154806_c0	12.295	13.351	13.324	11.492	9.043	6.936	11.291	9.013	8.1	20.124	11.68	18.509	20.815	18.571	21.08	20.98	17.307	22.324	14.875	13.088	19.781	15.664	15.65	19.251	15.624	14.757	19.694	20.288	25.567	18.681	12.112	27.34	17.578	21.09	19.998	17.901	23.585	17.371	13.72	20.984	25.211	14.175	18.592	15.133	10.508
comp145313_c0	0	0	0.332	0	0	0.25	0	1.001	0.547	0.19	0.503	0.09	0.631	0.082	1.012	0.479	0.375	0.079	0.154	0.048	0.096	0	0	0	0.045	0	0.058	0	0.653	0	0	0	0	0	0	0	0	0	0.396	0.124	0.321	0	0	0	0
comp136806_c0	1.517	1.555	1.293	3.264	2.885	1.685	4.631	4.529	1.341	5.784	0.772	10.267	5.968	0.86	9.759	7.988	0.522	8.912	1.646	1.752	5.759	1.553	2.025	5.564	1.052	1.199	6.496	3.123	9.924	2.216	2.582	36.707	13.637	24.548	28.973	5.174	17.694	21.97	4.499	10.759	11.808	25.371	9.217	34.14	35.825
comp141516_c0	0.464	0.5	0.754	1.149	0.681	0.592	0.231	0.628	0.233	0.571	0.243	0.864	0.492	0.418	0.844	0.453	0.62	0.841	0.27	0.358	0.654	0.609	0.371	1.28	0.446	0.302	0.827	1.053	0.313	0.786	0.982	0.947	0.893	0.459	0.259	0.765	1.342	0.447	0.882	1.233	0.379	0.696	1.159	1.395	0.756
comp137336_c0	0	0.074	0	0	0	0.079	0	0	0.178	0.043	0.095	0	0.164	0	0	0	0.09	0.063	0	0	0.079	0	0	0	0	0	0.132	0	0.07	0	0	0	0	0.353	0	0	0.185	0.162	0	0.334	0	1.05	0	0.23	0.523
comp153596_c0	5.944	3.453	5.935	7.03	3.032	7.12	7.074	9.177	7.033	7.1	4.564	14.503	5.994	5.571	15.957	6.056	7.573	19.57	6.345	5.818	16.125	6.398	4.235	19.259	4.857	6.521	15.449	2.619	7.843	4.017	3.13	11.709	6.634	22.784	7.458	10.219	20.113	13.98	3.288	2.484	15.021	52.061	4.706	21.026	44.287
comp144790_c0	4.726	4.472	3.95	6.357	5.784	4.817	7.839	7.922	4.597	6.875	3.974	4.237	6.322	4.104	5.322	6.569	5.919	6.023	6.99	3.378	3.996	6.875	3.28	4.547	6.872	2.834	4.626	23.89	18.011	29.629	17.291	15.288	23.418	17.279	20.668	29.3	20.877	28.569	25.221	19.502	15.239	23.869	17.867	16.894	19.621
comp130878_c4	37.28	39.107	31.451	48.303	58.869	46.091	43.232	64.195	63.32	15.205	34.077	28.759	18.164	18.997	21.072	14.506	14.584	19.157	37.27	33.154	32.162	27.039	24.801	21.509	29.251	25.215	23.187	12.745	13.945	11.733	17.109	16.288	9.866	16.785	10.811	7.083	11.989	7.503	9.326	16.225	9.662	12.832	13.055	15.661	17.668
comp135623_c1	4.234	2.99	2.334	6.907	4.582	4.238	7.924	2.332	3.147	1.697	1.571	2.443	1.537	1.212	1.322	0.975	0.848	2.309	2.879	2.217	2.304	2.339	2.246	3.227	1.845	1.279	2.135	2.993	1.75	2.913	3.396	2.066	2.778	1.435	3.8	2.011	1.678	2.487	1.532	1.806	2.961	2.185	2.539	2.913	1.581
comp132026_c0	0.773	0.213	0.215	0.257	0.521	0	0.17	0	0.123	0.571	0.364	1.398	0.812	0.09	0.908	0.898	0.13	0.587	0.144	0	0.951	0.388	0.097	0.469	0.419	0	0.695	0.383	1.515	1.307	1.347	0.5	0.936	8.904	6.305	2.776	6.562	3.797	1.48	1.825	7.998	6.044	2.883	10.77	2.197
comp145167_c0	5.49	11.249	3.78	0.917	10.553	2.172	4.558	6.457	2.6	5.213	6.109	4.525	6.91	5.587	3.131	5.44	0	4.603	5.238	5.218	2.845	1.041	4.421	5.556	2.692	4.309	5.933	7.604	4.701	4.132	4.168	7.618	4.933	12.998	34.49	9.822	13.355	34.194	20.297	4.739	12.049	28.314	6.457	16.623	28.595
comp128742_c0	34.931	34.922	34.063	35.222	44.589	41.379	31.965	49.488	45.807	28.558	28.428	19.332	26.49	31.842	18.937	26.377	35.715	19.959	35.518	32.816	22.73	34.408	34.491	26.35	37.531	33.326	25.007	27.561	28.074	32.33	8.575	12.723	12.56	21.255	27.726	33.819	24.58	36.905	33.501	19.483	18.67	39.583	24.174	38.326	57.875
comp149526_c0	1.073	0.546	1.212	2.861	0.494	0.737	1.313	0.702	0.369	1.039	0.989	1.168	1.028	1.065	1.299	0.53	0.995	1.333	1.512	1.036	1.326	1.536	0.769	1.47	0.713	0.817	1.266	1.322	1.001	0.909	1.235	1.263	1.403	1.706	0.212	0.369	2.118	1.168	0.792	1.08	1.492	7.13	0.646	2.953	5.905
comp149500_c3	10.139	7.518	12.83	14.805	8.91	13.017	17.83	9.581	13.313	10.4	10.465	17.029	10.554	9.92	15.559	9.34	11.772	15.324	10.61	7.066	12.277	9.893	5.146	10.079	8.743	6.646	11.419	14.711	14.72	13.967	23.649	14.367	15.097	15.091	19.598	14.083	14.188	17.869	9.087	11.428	13.575	11.477	11.702	10.946	10.438
comp154919_c1	6.437	6.425	5.863	8.668	6.666	8.068	7.341	9.88	7.457	7.1	6.222	6.943	6.763	5.456	8.023	5.884	8.813	7.396	7.134	6.96	6.169	5.604	5.712	6.764	6.185	6.557	7.439	7.525	9.628	7.822	7.312	8.789	9.994	8.692	7.764	7.609	8.066	8.924	6.838	8.552	8.01	12.637	8.765	6.557	14.146
comp138723_c5	0.338	0.306	0.395	1.039	1.202	1.263	1.616	0.957	0.725	0.961	0.148	0.666	1.123	0.688	1.036	1.865	1.133	1.722	0.751	0.794	0.986	1.112	0.168	1.693	1.524	0.515	0.72	3.985	7.199	10.921	2.793	1.434	3.005	6.081	10.669	11.058	6.388	12.122	13.593	2.188	4.269	7.887	5.776	3.983	11.356
comp137603_c1	2.097	2.278	1.643	2.543	1.376	1.198	2.018	0.673	1.683	2.676	1.007	2.698	3.006	0.95	2.956	1.086	1.973	3.293	4.699	3.117	3.15	3.283	2.316	5.008	2.843	3.287	1.779	1.94	2.864	2.64	0	1.066	1.885	6.787	2.835	2.711	4.907	5.594	1.569	4.309	2.192	3.834	3.122	3.346	4.498
comp143095_c2	0.077	0.083	0.233	0.367	0.107	0.053	0.061	0.06	0.506	0.147	0	0.197	0.164	0.156	0.303	0.094	0.579	0.214	0	0.097	0.131	0.106	0.239	0.286	0.169	0.053	0.364	0.539	0.453	0.265	0.393	0.197	0.567	0.588	0	0.175	0.312	0.751	0.149	0.191	0.218	0.452	0.15	0.528	1.093
comp152502_c1	12.362	11.351	8.942	7.103	6.265	7.344	8.216	6.023	7.594	8.295	9.259	10.258	8.758	12.951	10.556	9.1	10.484	10.277	8.867	7.996	9.886	9.125	9.628	11.676	9.091	8.627	9.707	12.023	9.671	12.934	5.586	4.329	4.338	9.104	10.375	17.633	11.92	11.371	11.71	10.864	5.221	4.64	8.827	10.459	8.427
comp155610_c0	76.426	70.623	62.533	99.552	122.667	114.267	107.903	145.265	113.383	26.064	58.037	47.762	30.661	52.994	49.147	28.661	43.574	41.711	63.093	59.368	52.877	68.914	58.045	53.168	67.727	55.867	50.676	37.018	34.62	53.952	32.533	23.393	17.748	49.461	87.379	54.265	45.052	98.724	37.858	34.218	36.858	71.657	34.531	67.561	75.322
comp109662_c0	0.338	0.268	0.189	1.308	0.441	0.579	0.839	0.852	0.958	0.58	0.547	0.214	0.751	0.418	0.08	0.197	0.783	0.222	1.223	0.639	0.27	0.547	0.416	0	0.802	0.329	0.058	0	0.705	0.565	0	0	0	1.247	3.788	0	1.088	4.152	1.27	0	0	13.088	0	2.222	10.636
comp145620_c4	11.985	17.72	10.46	7.739	9.845	5.857	7.219	9.088	6.444	9.144	10.266	12.455	8.663	11.624	15.894	9.212	10.72	14.848	10.408	14.017	15.819	8.948	14.208	11.088	9.26	12.03	13.24	8.83	9.28	6.154	3.832	6.605	5.33	7.963	2.635	4.556	5.104	2.772	5.687	5.791	4.716	3.162	8.367	3.035	4.068
comp145761_c1	1.769	3.046	1.419	1.626	2.885	0.197	1.434	2.436	0.438	1.654	0.46	6.474	1.468	1.761	8.182	2.113	1.198	9.698	2.06	4.24	5.724	3.248	3.881	6.2	0.936	3.714	6.612	1.984	2.246	0	0	0	2.58	1.729	0.87	1.153	1.817	0	0.665	0	0.941	0.647	0.672	1.152	0.442
comp125912_c1	0	0	0	0	0	0	0.899	0	0	0	0.772	0	0	0	0	0	0	0	0	0	0	0	0	0	0	0	0.265	1.34	0	0	0	0	0	0	0	0	0	0	0	0	0	0	0	0	0
comp152894_c1	23.149	21.905	23.056	41.371	41.65	43.051	34.189	47.904	41.593	24.419	21.712	20.599	20.971	19.423	21.837	22.169	29.299	22.594	28.567	25.643	27.171	33.243	24.792	26.819	32.255	22.496	22.417	44.204	22.38	17.896	27.775	37.115	18.826	8.257	25.056	24.292	21.71	18.437	15.006	31.408	14.941	36.628	31.232	10.35	18.738
comp146790_c1	14.015	11.536	9.813	11.211	8.91	5.172	9.857	8.086	5.746	15.162	7.445	9.123	13.932	9.134	9.01	16.259	8.902	8.944	16.358	11.5	8.56	15.911	12.829	11.684	16.114	14.811	9.102	10.901	12.222	11.548	10.442	11.065	11.596	7.152	13.363	11.03	6.99	11.442	14.894	9.336	8.021	6.569	8.376	4.606	5.626
comp155156_c1	9.047	5.592	2.891	8.949	5.21	3.396	9.444	7.473	3.229	5.282	3.306	4.031	6.184	3.604	5.386	6.098	2.959	3.984	8.839	5.944	3.787	8.313	6.163	2.933	8.209	6.086	3.707	0.896	1.193	0.883	1.291	0.224	1.049	4.917	1.341	0.867	2.407	1.35	0.164	0.526	4.82	2.796	1.265	5.121	2.743
comp150721_c0	66.025	94.157	71.287	65.247	100.946	59.542	49.843	110.873	67.589	94.808	66.124	70.821	86.828	81.731	99.967	95.811	93.041	104.977	66.386	93.733	74.761	61.43	98.866	68.557	67.754	101.436	69.427	44.909	36.326	38.916	36.211	25.708	29.046	35.429	31.15	37.914	42.379	30.316	49.127	50.624	43.043	15.64	48.223	23.613	11.81
comp143950_c0	0.551	0.38	0.593	0.355	0.307	0.092	0.328	0.658	0.657	0.13	0.356	0.115	0.225	0.319	0.04	0.094	0.155	0.175	0.635	0.145	0.253	0.565	0.195	0.191	0.383	0.453	0.108	0.27	0.331	0.397	0	0.395	0.383	0.094	0	0.175	0.926	0.183	0	0.382	0.207	0.44	0.38	0.257	0.291
comp131161_c0	0	0	0	0	0	0	0	0	0	0	0	0	0	0	0.104	0.171	0	0.103	0	0	0	0	0	0	0	0	0.025	0	0	0	0	0	0	0	0	0	0	0	0	0	0	0	0	0	0
comp151973_c0	2.523	1.065	1.122	3.68	1.897	2.566	5.153	2.974	2.011	2.745	1.805	1.793	2.427	1.516	2.239	2.241	2.853	2.389	5.257	2.217	1.649	3.583	2.219	1.852	3.779	2.203	1.771	0.148	0.305	0.141	0.323	0.5	0.312	0.412	0	0.184	0.22	0	0.374	0.401	0	0.745	0.478	0.447	0.523
comp107647_c0	0	3.972	4.04	0	0	4.541	0	2.212	4.419	3.29	0.772	2.986	4.103	1.802	2.207	3.37	1.761	5.841	1.704	0.755	8.56	1.588	3.74	3.386	0	3.261	1.2	0	1.959	0	0	6.276	0	5.693	2.776	1.319	0	0	0	5.485	10.936	2.076	0	0	0
comp138930_c0	31.548	30.191	41.488	31.627	25.166	23.625	22.375	19.117	18.101	23.146	38.711	28.06	23.337	26.116	22.466	22.554	32.014	18.665	28.827	36.078	26.657	21.895	27.798	23.432	23.583	26.752	24.395	10.666	17.001	10.329	19.256	18.63	12.106	10.974	14.587	8.974	11.677	11.899	10.23	9.431	14.126	13.772	12.578	15.702	8.567
comp156738_c0	14.295	15.98	12.498	13.448	15.869	14.438	11.923	19.67	15.707	14.14	13.381	10.053	14.035	15.901	9.226	13.556	11.16	9.88	13.152	16.05	9.956	14.279	20.999	10.643	15.41	21.314	9.93	103.006	74.811	88.957	159.102	84.834	139.675	111.837	102.93	101.337	77.826	73.474	65.493	98.879	110.058	90.826	79.305	106.551	78.658
comp140994_c0	8.912	9.684	7.551	1.663	0.2	0.619	3.014	0.254	0.192	8.979	5.762	3.217	8.965	14.311	9.194	9.357	12.285	5.69	9.493	7.802	3.08	11.808	11.105	4.737	13.565	11.248	4.493	16.13	3.386	4.317	7.382	1.526	1.092	2.611	4.929	8.374	6.469	2.67	6.561	16.789	5.026	6.459	17	3.495	4.312
comp151192_c0	0	0	0.35	0.403	0	0	0	0	0	0.061	0	0	0.345	0.606	0	0.239	0.84	0	0	0	0	1.2	0	0.35	0.642	0	0.141	0.679	0	0	0	0	0	0	0	0.664	0	0	0	0	0	0	0	0	0
comp146206_c0	0.464	1.241	3.852	1.21	1.55	2.527	0	2.735	5.24	3.975	3.289	2.649	3.524	2.884	2.964	3.404	3.391	3.071	0	1.607	1.614	0.15	2.405	1.908	0.25	1.955	1.539	0.783	0.609	1.563	1.137	0.592	1.12	1.706	4.611	2.26	1.192	3.797	1.308	0.277	0.62	3.419	0.221	0.759	3.15
comp136698_c0	1.595	0	0	0	0	0	0	0	0	0	0	0.222	0.155	0	0.494	0	0	0.468	1.521	0	0	0	1.653	0	0	1.439	0	0	0	0	0	0	0	0	0	0	0	1.218	0	0	0	0	3.034	0	1.29
comp140238_c0	1.102	1.963	1.571	1.088	2.765	0.25	1.41	1.928	0.397	1.29	0.955	1.143	1.581	1.049	0.9	1.463	0.921	0.746	0.847	2.052	0.907	1.165	1.141	0.684	1.007	1.635	1.059	0.47	1.045	0.883	0	0.526	0.255	0.388	1.6	0.802	1.366	1.239	0.994	1.013	0.838	1.575	1.203	1.748	0.267
comp144228_c0	2.271	0.843	0.844	0.379	0.16	1.619	0	0.269	0.055	0.139	0.269	0.436	0.371	0.123	0.693	0.291	0	0.222	0.183	0.106	0.838	0.159	0.159	0.048	0.303	0.373	0.505	0.183	0.296	0.141	0	0.618	0.397	0	0.212	0.452	0	0.193	0	0.296	0.115	0.159	0.08	2.29	0.209
comp133603_c1	19.718	39.07	38.283	17.959	32.914	30.1	13.758	37.038	27.378	31.935	42.182	29.738	29.357	50.274	34.01	32.604	51.636	35.101	20.903	46.097	25.531	24.392	52.819	29.545	23.003	50.092	28.383	16.217	20.3	22.08	11.214	26.721	42.017	20.867	10.846	24.892	17.463	15.33	27.269	17.993	21.321	9.304	20.326	15.024	5.963
comp141443_c0	0.512	0.37	0.781	0.22	0.227	0	0.28	0.299	0.424	0.589	0	0.074	0.389	0.172	0.327	0.547	0.465	0.302	0	1.51	0	0.221	1.194	0	0.365	0.444	0.157	0	0.357	0	0	0	0	0	0.847	0	0	0.396	0	0	0	0	0.327	0	0
comp150539_c0	136.526	123.599	112.416	245.268	193.932	216.201	356.195	226.201	220.964	107.19	118.694	129.977	104.249	104.832	95.96	104.748	121.794	96.398	136.546	108.882	119.75	105.925	93.641	119.634	111.524	92.409	111.944	64.953	78.153	57.571	141.137	132.817	121.388	85.196	63.17	51	73.312	58.631	51.414	63.514	75.025	74.245	60.748	54.989	75.938
comp145360_c0	0.377	0.268	0.072	0.905	0.668	0.447	0.741	0.523	0.643	0.173	0.165	0.132	0.389	0.123	0.064	0.248	0.334	0.397	0.096	0.165	0.07	0.415	0	0.374	0.267	0.409	0.248	0.853	0.592	1.068	0	0.645	0	0.318	0.635	0.692	0.162	0.893	0.717	0.908	0	0.476	0.725	0	0.79
comp139542_c0	2.368	2.092	1.401	2.751	1.509	0.658	9.456	1.091	1.231	1.749	2.005	1.119	1.995	3.17	2.326	2.001	2.054	1.659	3.1	2.643	0.785	2.339	2.334	2.027	3.119	1.795	1.92	0	0.087	0	0	0	0	0.2	0	0.175	0.428	1.655	0	0	0.872	1.209	0.159	0.271	0.198
comp148892_c2	12.933	15.61	11.959	13.387	15.976	14.464	15.849	16.665	11.999	11.577	14.743	12.076	12.973	14.262	12.197	13.343	13.435	13.983	16.714	16.427	12.434	13.123	12.882	15.222	16.595	13.967	12.983	14.772	18.411	9.085	10.091	11.762	9.37	13.127	9.717	13.188	15.843	10.833	10.118	15.002	10.018	16.251	15.488	13.06	14.669
comp118265_c0	5.935	7.546	1.876	2.372	2.511	1.803	3.707	6.278	0	7.386	0	1.39	2.893	3.408	4.605	2.044	9	2.238	10.697	4.23	0.934	6.716	8.002	5.683	4.421	4.602	2.425	0	2.777	0	0	0	0	0	0	0	4.178	0	0	0	2.192	0	1.61	0	0
comp137014_c0	0	0	0	0	0	0	0	0	0	0	0	0	0.112	0	0	0	0	0	0	0	0	0	0	0	0	0	0	0	0	0	0	0	0	0	0	0	0	0	0	0	0	0	0	0	0
comp149072_c1	1.923	0.556	0.7	1.932	2.551	0.5	2.893	3.079	0.547	1.948	0.902	0.946	1.632	0.606	1.657	1.942	1.622	2.008	0.635	0.329	1.309	1.588	0.69	1.645	1.114	0.569	0.919	1.766	2.185	1.466	2.554	3.973	6.294	1.082	0.87	3.034	2.037	1.645	0.986	3.335	2.559	2.259	1.495	1.721	2.813
comp138815_c0	6.921	1.954	3.861	3.252	1.79	2.33	3.014	1.614	2.777	4.719	3.228	4.442	4.586	5.366	4.469	4.123	6.636	5.016	5.469	2.062	3.307	7.139	3.89	3.966	7.549	1.617	4.278	5.394	8.836	4.856	8.449	5.342	4.154	1.894	1.447	2.084	2.234	3.157	4.349	3.889	5.106	5.335	6.227	4.416	6.905
comp156703_c0	24.174	25.979	20.452	21.688	23.323	23.335	18.887	22.435	16.678	33.181	24.679	24.284	31.378	25.903	26.155	32.544	27.253	27.427	31.494	31.141	27.102	33.111	30.892	22.638	29.902	29.151	26.836	14.955	26.585	14.55	15.551	34.734	19.875	10.692	18.127	11.62	14.605	11.818	9.408	13.569	9.639	16.995	9.482	11.244	14.251
comp147176_c3	5.239	8.814	5.755	5.33	8.736	4.738	5.02	8.31	5.5	15.993	5.866	14.47	15.149	7.889	14.404	15.592	9.342	20.03	5.989	8.867	11.16	5.719	10.831	10.603	5.713	10.093	11.031	8.065	8.052	6.03	4.968	8.618	5.5	9.669	7.858	7.645	9.767	8.63	7.862	8.332	10.419	6.361	7.801	6.733	7.625
comp139634_c0	9542.66	13403.9	11999.5	20145	30971.8	31108.8	18472.5	37381.8	35014.6	1293.92	6439.06	7122.64	1611.88	2073.77	4218	1197.49	1827.9	2269.43	5451.62	9299.09	11182.2	2156.77	4153.07	5030.93	2683.99	4140.73	5790.48	5763.03	1385.28	1304.1	5316.88	1129.54	854.86	2863.15	1729	2244.82	5651.91	1573.18	3362.19	6664.57	5110.45	1349.25	6886.48	3591.2	1323.53
comp87534_c1	8.506	5.759	0	2.421	2.551	0	0	3.124	0	0.658	0	0.707	0.501	1.761	2.916	4.208	0	1.476	2.32	0	0	0	1.821	1.884	1.756	2.301	2.987	0	1.863	0	0	0	0	0	0	0	0	0	0	3.641	0	0	0	4.972	0
comp130131_c0	0.609	0.111	0.35	0.269	0.534	0.934	0	0.688	0.766	0.286	0.39	0.42	0.294	0.205	0.191	0.402	0.269	0.183	0.741	0.252	0.105	0	0.097	0	0.321	0.133	0.091	0.226	0.104	0.344	0	0.513	0.482	0	2.023	0	0.521	0.711	0	1.204	1.607	0.378	0	0	0.5
comp154265_c0	12.517	2.722	3.627	24.341	4.889	5.909	23.907	3.228	5.924	5.914	3.029	9.674	5.001	3.277	7.56	5.807	4.851	8.92	9.715	2.459	10.226	10.855	2.122	10.317	8.298	2.932	8.25	14.964	18.69	9.482	30.302	33.905	15.466	22.313	14.504	8.051	25.599	15.818	9.857	21.461	28.481	28.301	19.786	20.619	22.852
comp139668_c0	2.039	0	0	1.553	0	0	0	0	0	0.052	0	0	0	0	0	0	0	0	0.838	0	0	0.379	0	0	0	0	0	0	0	1.006	0	0	0	0.706	0	3.154	1.47	1.35	0	0.678	0.769	2.088	1.106	0	0.721
comp134930_c1	234.573	280.046	270.395	177.722	250.917	213.095	119.473	234.915	193.737	189.676	241.527	164.24	201.994	260.43	195.56	190.672	234.237	158.179	220.859	271.305	206.84	189.462	302.964	186.299	193.751	315.281	208.795	215.809	227.879	226.639	149.895	188.298	141.064	165.592	173.475	180.909	241.624	169.102	255.029	250.56	232.234	101.704	253.27	154.97	137.719
comp156261_c0	19.988	19.063	20.165	13.998	17.112	16.465	16.104	15.201	16.596	13.344	21.903	19.727	14.933	18.997	19.248	12.41	20.266	15.586	15.973	19.622	20.418	15.47	19.911	18.783	17.567	20.932	20.307	4.707	3.395	2.958	6.442	3.75	6.847	4.634	2.494	3.846	7.719	5.828	3.101	4.759	4.544	3.211	6.147	5.107	4.684
comp132384_c2	0	0	0	0	0	0	0	0	0	0	0	0	0	0	0	0	0.628	0	0	0	0	0	0	0	0	0	0	0	0	0	0	1.46	0	0	0	0	0	0	0	0	0	0	0	0	0
comp152251_c0	69.776	59.827	48.599	133.417	119.434	97.907	131.153	134.952	107.609	27.847	47.051	54.385	26.714	28.713	32.855	26.677	26.063	32.371	66.915	61.546	54.657	49.058	33.05	33.98	49.01	33.389	42.087	13.754	17.584	11.062	16.954	30.997	11.851	16.456	14.963	11.021	14.095	8.477	9.311	11.887	15.262	16.3	16.947	10.228	24.526
comp150874_c1	6.553	4.898	5.055	3.875	4.088	2.79	2.139	3.841	2.422	3.49	1.857	6.68	4.301	0.721	2.972	3.199	1.101	4	3.274	2.817	7.199	1.924	2.75	3.847	2.21	2.834	4.121	26.404	11.856	24.817	14.414	2.816	3.431	21.29	20.61	25.777	8.321	6.975	8.437	28.637	23.329	9.853	10.207	12.613	5.266
comp111534_c0	2.329	0	3.771	0	0	2.448	0	2.152	1.396	2.009	0	0	1.002	3.531	1.028	2.84	5.454	2.032	0	0	1.291	0	4.925	1.296	0	1.581	2.036	0	2.551	0	0	0	0	0	0	0	0	0	0	0	0	0	0	0	0
comp152369_c0	79.383	73.641	102.288	54.416	54.608	81.943	59.724	51.267	76.4	97.657	123.935	98.462	97.762	134.848	89.969	109.504	100.59	93.382	71.893	73.453	82.413	72.541	86.585	88.706	74.937	83.365	93.739	139.346	140.62	151.313	119.663	123.317	128.802	180.224	146.643	178.834	164.03	136.126	141.351	139.336	160.113	133.717	149.093	146.056	150.516
comp128818_c0	0.841	0.759	0.655	0.978	2.271	0	1.033	1.779	0	0.632	0.165	1.094	0.743	0.106	0.932	0.573	1.027	1.524	0.895	0.436	0.497	1.138	0.601	1.041	1.399	0.329	1.125	0.287	2.551	1.607	0	1.895	0.61	2.682	0	0.277	1.863	1.767	0.897	0.306	0.952	3.626	0.708	2.398	0.907
comp129735_c0	0.251	0.268	0.871	1.492	0.174	0.434	0.207	0.209	0.643	0.797	0.816	0.584	0.691	1.769	0.598	1.009	0.677	0.563	0.924	0	0.27	0.662	0.124	0.151	0.811	0.329	0.521	0.287	0.801	0.433	3.719	0.645	0.61	0	0.635	0.83	0	1.188	0	0.602	1.01	0	0.486	0	0.628
comp146744_c0	0.068	0.074	0	0.073	0.08	0	0	0.179	0	0.26	0.069	0	0.216	0	0.215	0.205	0	0.238	0	0.368	0	0	0.071	0	0.187	0.364	0.083	1.723	2.098	2.446	0	0	1.233	2.694	6.987	1.974	1.18	4.244	1.158	0.65	2.192	12.722	1.185	8.562	10.903
comp145990_c1	10.072	14.008	14.194	12.996	13.866	13.977	14.39	14.319	13.148	14.071	16.679	10.653	12.671	18.252	11.48	13.026	11.544	8.595	11.506	13.039	9.546	13.617	16.746	10.921	9.929	14.02	12.123	20.575	31.677	44.108	8.056	12.959	12.772	11.292	24.762	33.819	16.364	26.265	61.547	18.126	11.452	22.392	18.513	15.078	30.908
comp154471_c0	7.095	6.499	5.495	6.357	5.757	5.001	6.247	6.113	4.748	11.993	8.461	7.009	11.081	9.56	7.369	12.607	11.584	9.912	7.982	5.944	6.631	5.71	7.091	5.445	6.292	6.672	5.644	7.456	7.443	7.778	4.281	7.21	5.84	9.622	9.928	6.686	8.055	9.858	7.488	5.179	9.146	13.858	6.784	8.914	13.007
comp156291_c0	7.607	9.416	7.272	9.634	9.351	9.489	10.744	7.668	10.152	13.214	10.691	9.658	13.137	10.133	8.246	13.881	5.853	8.706	8.685	8.315	8.577	7.581	7.542	7.639	8.146	10.973	7.208	13.607	25.523	17.851	29.811	32.997	23.915	21.572	26.879	13.271	14.998	15.96	14.042	17.811	18.498	12.002	17.363	13.615	16.82
comp146680_c1	2.397	2.805	2.2	3.215	2.084	3.725	2.795	2.466	2.805	1.342	2.777	1.094	1.753	3.326	1.888	1.557	2.005	1.674	2.205	2.546	1.126	2.047	2.184	1.256	2.433	2.523	1.117	3.184	1.811	3.222	6.807	2.026	0.581	2.082	1.682	4.215	3.24	3.716	5.074	2.389	1.813	0.855	2.37	1.707	1.802
comp137083_c0	11.676	8.925	13.656	9.536	9.938	10.358	10.89	7.503	10.864	16.651	12.21	11.032	15.59	18.506	11.392	17.063	19.957	12.205	12.074	12.526	10.165	13.449	14.783	10.731	12.888	15.131	11.055	14.372	11.978	14.62	19.902	7.486	17.777	11.457	5.929	13.631	10.138	11.777	14.131	12.374	16.088	8.351	15.063	15.905	10.671
comp138753_c4	4.079	6.74	0.628	0	3.607	2.474	12.081	0	0	4.139	0	1.983	5.294	1.114	4.23	5.79	0	2.103	3.322	7.396	0	0.741	18.249	2.679	4.34	3.278	1.581	2.732	1.314	0	0	12.801	0	8.41	5.305	0	11.839	6.751	0	5.275	3.11	0	0	7.112	2.813
comp156561_c0	17.166	23.312	25.318	22.519	38.191	43.156	24.843	42.762	46.751	10.616	18.727	7.832	11.755	13.214	5.354	10.246	8.649	4.65	16.763	20.009	8.481	14.19	11.176	8.807	14.492	13.229	6.835	36.774	51.516	54.499	46.386	47.43	57.129	19.443	39.807	50.004	16.595	41.209	47.408	35.833	19.336	33.185	36.964	18.655	45.461
comp154768_c1	67.823	40.996	50.673	81.74	66.376	71.295	73.592	63.209	72.337	45.737	56.405	81.96	44.472	38.887	60.842	43.979	45.709	69.066	69.428	44.538	84.621	69.328	34.013	90.471	67.772	34.757	80.598	44.308	32.905	31.553	66.976	52.206	54.889	58.495	39.478	29.724	45.237	36.519	17.845	35.441	64.249	53.196	30.622	46.996	40.451
comp134400_c2	0	0.463	0.431	0.734	1.229	0.724	0	0	0.753	1.082	0.772	1.045	0.76	0.811	1.139	0.171	0.424	1.333	0	0	0.864	0.282	0.309	1.947	0	0	1.175	0.418	0.653	0.636	0	4.355	0	7.998	4.894	0.664	2.882	3.33	0	0.707	2.111	10.122	0.354	19.075	6.416
comp114161_c0	0	1.481	0	0	0.641	0	0	0.822	2.216	2.632	0	0.559	4.215	1.343	1.251	2.155	0	0	0.645	1.142	1.466	0	0	0	0.945	0	0.604	0	0.975	0	0	2.329	0	0	2.106	0	1.123	0	1.696	0	0	0	0	0	0
comp156397_c0	7.336	3.879	5.127	10.098	2.698	4.501	13.588	2.855	5.185	3.117	4.669	8.128	2.911	4.678	3.967	3.242	3.342	4.095	5.69	3.107	7.443	5.516	2.122	5.5	5.071	2.257	5.892	13.911	12.805	14.267	17.081	10.71	7.981	5.94	5.011	13.17	4.398	4.142	6.188	6.058	5.795	6.215	5.024	4.078	5.731
comp129380_c0	0.522	0.926	2.882	0.452	1.376	1.303	0.146	1.599	0.876	1.325	1.788	2.164	1.52	1.638	2.215	0.753	1.149	1.151	1.136	1.413	1.955	0.68	2.219	2.758	0.553	1.573	1.432	5.437	2.89	11.053	0.842	0.434	3.742	1.917	1.294	15.023	5.601	4.274	29.047	7.224	3.684	0.317	6.43	0.853	0.639
comp147170_c0	0.135	0.296	0.422	0.061	0.601	0.158	0.158	0	0.465	0.355	0.121	0.954	0.397	0.139	0.829	0.325	0.179	1.294	0.202	0.745	0.838	0.062	0.221	0.326	0.196	0.293	0.786	0.304	0.287	0.15	0	0.46	0	0	0.235	0.397	0.243	0.426	0.688	1.099	0.241	0	0.265	0.759	0
comp147840_c1	0.512	0.546	0.611	0.452	0.24	0.158	0.705	0.344	0.123	0.364	0.33	0.395	0.423	0.319	0.462	0.513	0.155	0.31	0.443	0.232	0.297	0.538	0.548	0.525	0.321	0.267	0.712	0.992	0.505	1.695	1.123	0.237	0.326	1.376	2.117	1.153	1.632	2.081	0.964	0.612	0.62	0.867	1.061	1.233	2.302
comp140628_c1	2.561	3.416	12.605	2.029	4.809	15.122	1.288	3.453	16.5	8.131	13.338	15.581	8.81	11.346	14.077	8.245	8.421	13.666	3.1	2.788	9.816	1.889	2.431	8.394	2.54	2.701	8.407	2.14	1.993	2.816	2.035	1.013	1.006	0.765	1.035	0.452	0.81	0.863	0.979	2.484	2.031	2.857	2.91	2.533	1.488
comp117713_c3	0.319	0.176	0	0.416	0.427	0.369	0.523	0.269	1.204	0.58	0.417	0.403	0.233	0.164	0.303	0.128	0	0.563	0.472	0.407	0	0.212	0.955	0.374	0.847	0.835	0.513	0.722	0	1.095	1.572	0	0	0	0	0	0.417	0.751	0	0	0.425	0	0.61	1.043	0.79
comp129085_c0	0.261	0.139	0.305	0	0	0	0	0	0.493	0.078	0.174	0	0.112	0	0.127	0.316	0	0.468	0.193	0.165	0.288	0.176	0	0	0.143	0	0.091	0.887	0	0	0	0	0	0	1.306	0.572	1.018	0	0.994	0	0	0	0.504	0	0
comp143780_c0	12.971	13.702	15.137	9.071	10.767	9.595	24.065	7.294	7.648	76.953	17.677	18.806	55.216	37.822	34.225	60.093	122.022	48.195	19.757	19.835	17.826	16.864	30.592	28.424	27.068	31.665	18.147	4.228	4.352	3.169	2.793	3.447	1.418	3.411	5.141	2.647	3.206	2.345	3.221	5.083	3.741	6.141	3.45	2.655	3.115
comp137276_c7	0	1.963	1.939	0	1.296	1.869	0	6.532	0	2.173	1.145	0.362	3.515	0.885	0.797	2.831	1.345	2.325	0	1.094	0.977	1.165	0	1.971	0.918	0	0.968	1.975	0	0	0	0	0	0	3.964	0	0	0	0	0	0	2.991	5.024	2.642	4.185
comp140268_c0	1.865	3.629	4.211	1.785	3.193	1.829	4.776	3.468	2.066	0.814	0.729	0.921	1.546	1.008	1.076	0.71	0.326	2.016	0.886	2.11	0.846	1.235	1.37	0.771	3.449	1.386	1.382	3.637	1.549	0.998	10.161	2.276	5.061	6.175	5.117	1.19	4.178	6.386	2.511	4.319	3.672	12.344	6.483	7.438	15.82
comp143543_c0	2.358	1.815	3.241	4.291	2.124	10.121	5.141	4.125	8.182	1.749	1.822	2.83	2.47	1.974	2.414	1.642	1.997	3.087	3.023	1.191	2.635	0.98	1.768	1.335	2.701	0.977	2.143	2.967	2.759	1.907	0.926	1.434	1.815	1.164	1.412	2.25	0.729	2.213	0.71	1.347	1.756	2.796	2.698	1.246	1.174
comp156891_c0	35.047	31.913	26.809	51.09	56.291	45.709	40.594	58.934	50.405	21.786	23.716	24.4	23.251	20.193	25.422	22.931	20.022	23.673	34.112	33.338	28.838	27.048	24.022	24.68	27.406	25.321	25.197	18.505	18.629	11.415	17.432	14.525	11.015	16.432	16.869	11.869	14.963	11.361	8.721	19.483	13.036	10.048	17.593	24.453	10.729
comp138854_c6	0.377	1.648	0	1.002	1.563	0.645	0	1.644	0.233	0.433	1.232	0.395	0.216	0.188	0.359	0.607	0.774	1.857	0.279	0.242	1.44	0.503	0.76	0.445	0.205	0.498	0.869	1.279	0.609	1.307	1.867	0	0	1.4	0	0.415	1.47	1.777	4.319	0	0	2.088	0.725	3.698	1.883
comp137199_c0	5.587	6.666	4.516	7.14	7.828	12.253	5.202	10.343	13.709	1.359	3.28	3.702	1.606	2.146	3.123	1.916	1.867	2.92	3.148	6.718	4.101	3.645	3.271	3.132	3.503	2.808	2.813	4.846	1.462	3.434	4.968	0.645	7.357	4.364	0.635	3.311	2.939	2.975	3.834	3.316	0.677	1.868	1.698	3.739	2.825
comp156893_c0	38.991	39.089	39.621	25.441	33.742	31.35	18.389	29.983	31.345	35.987	36.828	38.442	36.595	47.005	50.653	35.238	39.897	50.282	38.936	40.821	42.947	42.51	40.397	42.191	44.18	40.843	43.634	31.763	32.879	29.92	30.835	26.524	30.832	36.252	34.514	31.264	37.993	37.199	37.245	37.572	40.863	34.369	38.644	40.114	42.578
comp125475_c0	0	0.213	0.907	0	0.815	0	0.316	0.344	0	0.19	0.252	0.082	0.225	0	0	0.154	0	0	0	0	0.428	0	0.195	0	0.214	0	0.041	0	0	0	0	0	0	0	0	0	0	0.467	1.502	0	0	0	0.38	0	0
comp132753_c0	36.942	12.545	13.431	43.486	11.702	14.754	50.585	11.075	16.473	74.831	11.446	58.424	71.575	17.49	66.021	77.507	34.256	77.28	38.378	12.981	57.187	53.664	14.253	75.822	51.256	13.54	60.912	98.065	157.83	130.081	153.586	234.807	160.3	234.885	258.995	147.164	305.528	294.548	160.631	123.57	216.341	411.114	173.134	367.029	350.632
comp102506_c0	0	0	0	0	0	0	0	3.094	0	0	0	0	0	0	0	0	0	0	0	0	0	0	0	0	0	0	0.165	0	0	2.481	0	5.289	0	0	0	0	0	2.122	0	3.01	0	2.479	0	0	7.428
comp141310_c1	4.62	5.175	3.708	5.391	2.017	0.592	2.285	2.705	0	5.542	2.733	4.796	5.372	4.301	8.158	5.115	3.538	6.88	5.19	2.614	9.86	5.295	8.718	8.092	3.922	6.264	8.623	2.671	1.245	2.569	0	1.71	0.411	3.352	4.258	2.675	1.678	4.792	2.713	3.039	1.584	3.687	2.247	2.371	2.743
comp148719_c0	0.899	0.907	0.359	0.758	0.534	0.211	0.146	0.299	0.233	1.567	0.642	1.275	1.866	0.803	0.773	2.497	0.946	1.476	0.924	0.339	1.544	1.165	1.194	1.439	1.007	1.102	1.274	6.368	5.876	14.267	0.435	0.447	0	7.01	6.588	15.226	7.36	22.143	14.923	5.38	4.429	15.274	7.111	3.875	15.181
comp127932_c0	0.358	0.954	0.206	0	0.481	0.605	0.851	0	0.219	0.502	0.451	0.148	0.354	0	0.502	0.419	0.954	0.936	0.51	0.891	0	0.459	0.177	0.207	0.749	0	0.281	0	0.183	0	0	0	0	0	0	0	0	0	0	0	0	0	0.672	0.569	0
comp141881_c4	0	0	0.072	0.342	0.267	0.671	0.632	0.329	0.164	0.13	0	0.214	0.25	0.066	0	0.111	0	0.063	0	0	0	0.176	0	0	0	1.839	0.017	0	0.148	0	0.646	0	0	0	0.965	0	0.185	0	0	0	0	0	0	0.637	0
comp143677_c0	33.24	29.886	37.349	45.589	27.371	48.829	50.366	29.445	43.413	24.877	34.763	33.21	24.434	28.877	30.632	25.325	30.237	31.799	31.985	36.107	33.777	27.525	33.359	38.885	31.087	27.116	31.966	25.595	27.673	25.788	29.867	37.431	34.306	35.487	28.103	23.683	35.32	28.133	21.432	24.175	35.814	43.734	28.313	38.881	41.927
comp154052_c1	13.764	12.823	17.4	7.604	5.544	12.016	7.754	6.322	10.905	23.094	22.579	22.063	20.712	28.975	24.474	22.888	22.761	26.474	22.52	19.041	18.577	21.939	17.082	16.708	24.938	18.827	19.215	11.606	11.264	12.016	4.042	4.96	7.456	10.28	8.07	13.428	10.126	7.523	14.184	11.552	9.433	5.604	10.871	6.787	8.392
comp122173_c0	1.034	0.565	0	1.039	0.361	0.29	1.24	0.463	0.328	0.641	0.338	0.971	0.518	0	2.438	0.205	1.068	3.897	0.375	0.987	1.405	1.712	0.522	2.098	0	3.092	1.705	1.166	0.557	0	0	1.329	0	0.635	0	0	1.319	0	0	0	1.366	0	0.495	0	0
comp155299_c0	4.543	6.74	4.749	4.12	5.397	5.265	5.214	4.843	4.515	2.935	4.538	2.468	3.438	3.637	2.597	2.925	2.976	3.904	5.228	5.886	3.577	6.795	5.95	4.499	6.551	4.602	3.459	5.403	3.909	14.355	9.951	6.197	11.667	12.033	19.351	14.055	10.936	21.361	9.476	4.176	5.967	37.007	3.874	20.606	35.243
comp155730_c0	0.686	0.546	0.952	0.403	0.16	0.197	0.498	0.613	0.493	0.805	0.92	0.378	0.846	1.335	0.398	0.847	1.745	0.849	0.693	0.329	0.279	0.547	0.371	0.254	0.481	0.684	0.48	0.87	2.255	0.6	0.926	1.724	0.213	0.765	2.047	1.365	1.435	1.97	0.942	0.554	0.929	5.238	0.557	2.032	6.37
comp136105_c2	0	0	0	0	0	0	0	0	0	0	0	0	0.13	0	0	0	0	0	0	0	0	0	0	0	0	0	0	0	0	0	0	0	0	0	0	0	0	0	0	0	0	0	0	0	0
comp113862_c1	7.346	1.167	2.406	17.629	1.229	2.922	21.306	0.568	3.804	2.537	0.981	3.899	1.961	1.09	2.892	2.207	1.337	4.73	3.004	0.852	3.9	1.862	0.416	3.823	2.139	1.422	2.855	6.986	9.636	11.442	5.754	9.091	6.464	11.421	16.198	16.693	18.192	13.341	14.684	10.329	16.077	26.299	13.48	36.009	29.152
comp5908_c1	2.262	3.333	1.679	0	2.217	0	2.212	12.555	4.597	0.424	0.972	1.555	0.639	0.754	0.685	0	0	0.667	2.128	1.888	0.829	1.986	1.574	0	0	1.031	0.331	1.688	0	2.684	0	0	0	0	0	1.66	0	3.432	0	0	0	0	0	0	0
comp57246_c0	0	0	0	0	0	0	0	0	0	0	0	0	0	0.606	0	0	0.889	0	0	0	0	0	0	0	0	0	0.132	0	5.919	0	0	0	0	1.435	0	0	0	0	0	0	0	0	0	0	0
comp14813_c0	0	0	0	0	0	0	0	0	0	1.074	0	0	0	0	0.996	0	0	0	0	0	0	0	0	0	0	0	0	2.523	25.767	24.332	0	0	0	0	4.964	2.499	0	0	0	2.465	0	3.773	2.132	0	2.627
comp155563_c0	17.263	13.202	12.668	17.324	11.982	13.188	18.924	14.812	14.941	10.884	10.144	11.188	10.235	10.609	11.815	9.537	12.269	13.205	15.626	9.651	12.966	16.132	8.842	13.926	16.444	9.969	12.586	25.482	18.585	20.235	13.067	11.565	10.363	18.902	14.587	24.163	22.96	19.432	29.249	22.006	16.65	12.124	26.173	22.651	14.472
comp145397_c4	0	0	0	0.782	0	0	0	0	0	0	0	0	0	0	0	0	0	0	0	0	0	0	0	0	0	0	0.381	0	0.627	0	0	0	0	0	0	0	0	0	0	0	0	0	0	0	0
comp147251_c0	6.853	12.295	12.534	9.401	11.835	9.358	8.812	12.749	8.839	14.443	13.355	17.267	14.441	14.508	19.861	15.164	13.011	20.649	7.625	10.822	16.997	9.91	12.281	12.909	7.781	12.447	15.797	14.337	20.944	15.035	12.954	28.655	15.041	25.183	15.728	13.336	19.384	22.437	15.708	8.858	19.554	28.375	12.171	19.657	24.642
comp135854_c11	0	0	0	0	0	0	0.304	0	0	0.121	0	0.132	0.086	0	0.422	0	0	0.175	0	0	0.637	0	0	0.119	0	0	0.108	0	0	0	0	0	0	0	0	0.655	0	0	3.086	0.927	0	1.441	0	0	1.999
comp156201_c0	21.554	17.332	23.487	13.008	7	12.859	13.637	5.725	8.319	22.453	26.007	26.604	21.256	35.152	28.728	22.588	34.737	28.173	22.414	12.942	25.522	26.033	19.752	37.764	25.802	18.054	31.983	76.124	66.01	104.054	73.53	76.467	114.512	84.207	70.804	107.285	63.383	57.342	69.506	67.518	76.585	85.368	52.788	58.905	71.696
comp100088_c0	0	0	0	0	0	0	0	0	0	0.035	0	0	0.112	0	0	0.308	0	0	0	0	0	0	0	0	0	0.506	0	0	0	0	0	0	0	0	0	0	0	0	0	0	0	1.404	0	0	0
comp130852_c2	0.58	0	0.215	3.154	4.395	1.013	2.88	5.082	3.421	0.416	0	1.448	0.777	0.549	1.96	0.924	1.802	2.214	1.512	0	0.663	0	0.212	1.566	0	0.56	0.993	0	0.54	0	0	0	0	0	0	0	0.949	0	0	0	0.287	1.441	0	1.192	0
comp135590_c0	10.835	1.25	0.242	12.739	2.685	1.106	10.671	1.076	0.93	0.26	0.278	1.242	0.337	0.426	0.805	0.257	0.139	1.032	13.171	1.607	1.256	12.055	1.998	1.002	9.59	2.07	0.728	0.713	0.113	0.362	1.039	0.539	0	0.259	0	0	0	0	0	1.519	0.287	0	0.61	0.352	0.79
comp144234_c1	189.339	182.176	137.294	186.17	192.435	142.853	215.708	215.694	126.517	165.119	194.685	152.304	177.258	222.591	137.076	209.035	172.525	148.021	182.087	203.399	124.592	176.021	205.194	157.939	175.213	203.174	131.018	83.232	97.2	72.112	114.218	121.028	102.038	97.97	69.004	79.443	90.058	82.388	59.298	64.575	81.405	73.232	67.019	72.33	83.098
comp101836_c0	0.744	2.203	1.068	0.245	4.047	0.211	0	0.314	0	0.987	0.477	0.773	1.382	0.369	1.402	0.89	1.508	0.659	1.078	3.514	0.803	1.703	2.042	2.385	0	3.9	0.927	1.662	10.211	1.907	1.825	17.064	0	2.717	20.974	0.802	4.282	9.97	0	3.507	3.936	23.015	4.246	7.207	11.938
comp131801_c0	1006.28	504.727	635.627	1082.52	738.684	1248.58	896.097	631.865	1160.19	355.177	721.787	1242.01	388.744	839.33	973.802	406.977	323.309	867.85	748.989	542.649	1080.61	726.43	462.271	968.234	670.14	454.877	1029.16	512.752	269.68	339.901	267.06	208.507	72.991	940.197	533.894	590.951	1097.08	373.22	183.065	633.758	916.028	452.87	510.459	1002.46	540.193
comp142571_c1	200.454	110.174	94.082	160.998	97.767	86.049	141.654	100.979	75.47	199.019	117.748	127.814	181.127	177.429	163.558	185.523	255.849	169.21	266.602	109.54	122.865	282.855	130.934	165.394	299.901	128.534	151.242	82.057	77.657	69.878	36.856	45.733	37.566	89.007	65.487	81.573	115.633	77.881	90.811	83.686	102.473	81.522	90.857	91.554	70.161
comp134502_c1	1.344	1.796	1.832	0.22	0.441	0.197	0.559	0.568	0.109	1.784	1.848	1.925	2.254	4.276	1.195	2.207	1.337	2.159	1.723	1.481	0.907	2.736	2.909	2.782	2.504	1.306	2.317	0.191	0.705	0	0	0	0.397	0	0.423	0.729	0.22	0	0	0.201	0	1.245	0	0.271	1.046
comp150797_c5	0.116	0	0	0	0	0	0.389	0	0	0.277	0	0.296	0.449	0	0.223	0.667	0	0.103	0	0	0	0	0	0.143	0	0	0.108	0	0.374	0	3.509	1.816	0	1.176	0	0	1.852	0	0.448	0	0.952	0	0	0	0.302
comp5297_c1	0	0	0	0	0	0	0	0	0	0	0	0	0	0	0	0	0	0	0	0	0	0	0	0	0	0	0	0	0	0	0	0	0	0	0	0	0	0	0	0	0	0	0	0	0
comp149733_c1	77.112	51.597	65.083	52.411	36.093	60.634	49.211	32.03	52.949	92.808	72.893	70.056	86.111	82.296	90.009	91.363	86.813	81.978	105.707	57.655	76.34	99.88	61.811	83.691	100.757	57.386	74.442	51.677	51.838	51.012	18.316	32.786	31.215	44.556	38.184	50.991	49.832	37.615	61.809	59.711	44.271	37.959	57.67	33.598	33.081
comp140803_c0	1.633	2.472	1.58	3.179	5.143	1.527	3.172	5.725	4.46	2.606	1.033	1.522	2.367	1.573	2.175	2.686	1.166	2.325	2.465	1.965	1.937	2.85	2.838	2.249	2.959	2.115	2.019	11.545	24.513	9.897	26.428	43.417	17.309	6.481	13.21	4.713	8.957	13.452	6.995	13.597	10.339	13.833	14.152	9.239	9.148
comp143243_c0	0.058	0	0	0.086	0.08	0	0.523	0.314	0	0.087	0	0.025	0.035	0	0	0	0.082	0.111	0	0	0.131	0.238	0.186	0.072	0	0	0.058	1.114	1.941	2.084	0	2.184	1.488	0.612	0.623	3.366	1.771	0.294	0.471	0.449	1.159	0	0.469	0.61	0.465
comp149306_c2	14.295	20.192	12.453	12.947	13.639	11.7	16.225	12.645	12.505	25.31	22.527	26.152	23.57	26.591	25.215	25.137	28.313	28.458	17.61	21.722	21.596	20.377	23.678	27.017	22.727	24.362	23.997	18.226	30.877	17.445	37.684	25.656	20.512	26.983	22.292	13.88	25.703	25.493	32.545	24.156	26.163	30.011	20.114	21.988	26.665
comp122857_c1	0.851	0.824	0.359	1.504	1.229	0.54	1.41	1.3	1.751	0.502	0.902	0.707	0.397	0.311	0.438	0.308	0.815	0.476	1.473	0.881	0.995	0.706	0.46	0.914	1.23	0.498	0.976	0.348	0.644	0.521	0	0	0	0.576	0	0	0.799	0.183	0	0.373	1.239	0.574	0.15	0.515	0.767
comp114260_c0	0.174	0	0	0.55	0	0	0.425	0.149	0	0.338	0	0.428	0.294	0.254	0.08	0.342	0.114	0.603	0	0.319	0.27	0.335	0.088	0.103	0.089	0.107	0.314	0	0	0	0	0	0	0	0	0	0	0	0	0	0	0.317	0	0	0
comp141580_c0	0.638	0.38	1.14	1.198	0.842	3.369	1.179	2.959	3.845	22.003	2.378	0.239	19.174	0.852	0.677	17.961	0.465	0.754	0	0.532	0.227	0.274	0.84	0.254	0	0.275	0.422	6.69	4.509	15.944	30.47	8.223	42.839	1.929	4.988	14.784	2.21	3.005	5.889	2.714	2.261	3.162	4.599	1.409	1.941
comp144010_c0	0.058	0.065	0.063	0	0.147	0.263	0	0.194	0	0.199	0.148	0.049	0.363	0	0.223	0	0	0.048	0	0	0.183	0.15	0.168	0.072	0.187	0.151	0.108	0.13	0.061	0	0	0	0.553	0.859	0.576	0.627	0.602	0.68	0.217	0	0	2.149	0	0.759	0.86
comp115688_c1	1.711	3.713	5.863	6.101	15.495	13.425	11.704	20.163	8.524	0.814	1.831	2.007	0.812	1.991	0.805	2.267	3.147	1.762	2.06	4.327	2.783	0	2.016	0.66	1.809	3.021	2.193	0	3.665	2.958	0	0	0	1.376	1.376	1.854	0.717	1.98	0	1.328	0.746	1.026	1.627	2.723	0
comp152607_c1	5.964	4.592	4.938	5.966	5.717	2.501	2.625	5.186	3.421	7.438	4.426	7.264	7.773	5.964	8.564	7.971	4.166	8.666	9.185	6.302	6.911	7.819	7.25	7.726	6.56	8.618	8.54	5.794	5.928	3.867	16.449	6.631	7.031	3.611	2.953	3.173	4.965	2.721	4.073	4.424	5.359	2.015	4.449	2.94	2.813
comp150967_c0	21.632	14.175	13.853	33.95	16.938	22.888	41.518	16.486	23.082	12.027	12.565	18.238	12.809	14.459	16.993	12.812	13.859	16.348	16.897	11.132	16.901	16.008	11.37	18.099	16.043	11.994	16.674	37.218	32.67	30.838	46.484	41.351	49.346	29.359	22.527	35.082	22.867	18.021	33.075	33.883	29.48	16.776	28.517	19.942	17.54
comp14583_c0	0	0	1.634	0	0	0	0	0	0	0.554	0	0.609	0.838	0	0.669	1.18	0	0.651	0	0.92	0	0.971	0.769	0	0	0	0.165	0	0	0	0	0	0	0	0	0	0	1.675	0	0	0	0	1.398	0	0
comp139396_c0	0.039	0.222	0.045	0	0.427	0	0	0.135	0.068	0.788	0.052	0.066	1.201	0.041	0	0.984	0	0.071	0	0.416	0.096	0.062	0.805	0.254	0.098	0.951	0.025	0.696	0.261	0.141	0	0.671	0.198	1.059	2.941	0	2.152	3.503	0.157	0.096	0.333	1.856	0.814	1.246	2.778
comp150995_c0	41.659	38.126	39.1	55.687	49.011	46.236	64.355	46.917	45.123	39.052	39.319	39.997	36.984	42.352	38.846	38.523	51.343	42.767	50.201	45.768	38.436	44.98	43.094	39.234	48.529	41.847	39.182	29.397	20.404	26.468	40.758	28.024	39.806	18.502	21.045	25.076	21.155	19.219	24.646	22.216	17.293	22.392	18.743	9.93	17.145
comp128443_c1	0.261	0.565	0.153	0.33	0.174	0	0	0	0	0.294	0.165	0.214	0.406	0.262	0.47	0.393	0.677	0	0	0	0.131	0	0.133	0.143	0.267	0.16	0.116	0.296	0.279	0.892	0	0	0	0.612	4.341	0	0.336	1.228	0	0.315	0.344	10.317	0.504	4.146	6.905
comp132882_c0	0	0.472	0.494	0.587	0.614	0	0	0	0.534	0.242	2.23	0.181	1.978	1.303	0.406	1.043	2.47	0.77	0.626	1.655	1.893	1.73	1.335	0	1.836	2.337	0.579	0	0.47	0	4.267	0	0	1.035	0	0	0	0.995	0	0	2.272	0	0	1.355	2.116
comp149461_c1	17.147	24.34	22.266	13.546	17.299	22.73	11.327	17.263	21.111	18.478	20.358	23.1	18.958	21.184	20.634	18.509	16.997	19.387	17.311	19.196	21.805	15.179	20.176	21.692	15.267	24.548	25.156	5.568	4.831	8.943	5.811	5.078	6.28	3.835	4.764	8.807	7.198	7.757	11.224	7.444	4.349	3.345	6.97	4.43	5.405
comp130578_c1	8.022	13.795	17.813	3.619	12.49	16.925	4.144	18.594	23.177	12.807	10.335	10.291	12.42	17.547	14.603	11.298	17.796	6.753	3.861	7.754	14.973	2.533	10.928	15.285	6.069	5.642	10.815	4.28	0.409	1.342	0	1.987	0	2.752	0	3.329	3.842	0.883	5.777	0	2.008	1.355	0	1.206	0.942
comp136753_c1	5.654	5.972	5.234	4.022	6.011	6.804	2.637	6.113	8.524	2.147	5.085	2.534	2.626	4.055	2.884	2.027	2.372	2.016	5.141	6.863	4.59	5.93	5.031	3.839	4.251	5.979	3.633	33.181	86.815	38.89	133.418	144.381	123.046	60.706	66.604	28.47	41.708	48.722	20.311	54.418	73.131	64.905	60.509	90.281	82.041
comp146767_c1	8.216	4.759	3.753	5.819	4.194	4.883	6.502	5.112	4.118	10.114	5.25	4.031	8.49	6.218	5.712	8.818	8.837	5.904	7.471	4.985	5.174	7.572	5.915	4.523	7.469	5.109	4.568	6.577	4.953	4.776	10.26	4.776	6.166	3.023	10.034	5.958	2.812	8.518	8.459	8.781	3.879	2.833	5.988	4.295	3.348
comp153702_c2	10.903	13.675	12.704	11.651	12.223	7.028	10.416	10.567	8.538	19.682	12.938	19.242	19.537	14.68	18.204	22.426	20.079	25.784	13.036	11.674	17.661	17.8	14.668	20.277	15.044	11.897	17.924	27.309	20.605	20.474	25.235	25.406	23.943	35.487	29.079	22.484	27.184	19.473	15.148	23.114	30.994	32.892	25.438	25.266	26.932
comp143486_c3	1.691	2.315	3.528	1.822	3.74	3.343	1.75	3.154	1.738	1.498	1.788	3.908	1.106	3.072	4.222	1.711	4.965	6.539	0.674	2.139	4.31	2.824	3.678	1.987	2.781	3.625	2.673	2.767	1.297	3.143	0	0	0	1.129	0.765	7.35	1.979	1.076	1.741	2.188	0	2.82	1.176	2.005	1.523
comp69254_c0	0	1.13	2.209	2.849	3.006	2.145	0	1.883	4.898	0.39	1.328	4.163	0.872	5.128	0	0	0	3.555	1.415	2.507	1.126	1.333	1.07	3.394	1.052	0	1.556	0	0	7.292	0	0	0	4.729	0	4.51	0	0	3.841	0	2.616	3.419	0	0	0
comp41060_c0	0	0	0	0	0	0	0	0	0	0.061	0	0	0	0	0	0	0	0	0	0	0	0	0	0	0	0	0	0	0	0	0	0	0	0	0	0	0	0	0	0	0	0	0	0	0
comp147633_c0	0.59	0.25	0.135	1.381	0.16	0.816	0	1.166	1.177	0.199	0	0.436	0.138	0	0.223	0.094	0.628	0.302	0	0.145	0.253	0.15	0.698	0.135	0.374	0	0.339	0.792	0.496	1.192	0	0	0	0.294	0.588	0.507	0	0.274	0.889	0	0.31	0	0.221	0	0.872
comp149896_c3	20.501	17.072	15.613	22.165	25.754	20.045	28.805	28.772	19.059	12.737	22.805	7.741	13.949	18.637	10.142	12.864	15.864	9.333	24.465	20.435	8.961	16.706	12.069	8.942	15.428	12.776	7.539	7.917	3.717	5.227	5.937	5.25	6.237	5.528	6.811	8.06	4.837	8.081	5.575	5.332	3.936	5.03	4.759	6.977	4.859
comp144911_c1	19.727	16.665	17.902	11.749	23.23	13.03	33.314	29.34	9.331	12.98	15.047	7.33	17.084	17.4	10.03	18.474	14.47	10.801	21.461	21.112	9.982	13.387	15.464	11.112	23.405	15.015	10.766	17.826	26.907	14.161	39.242	45.298	28.692	17.573	90.661	31.126	11.619	48.174	60.292	19.894	17.809	16.983	22.758	30.292	13.774
comp143060_c0	53.557	33.33	37.771	88.806	68.313	62.608	48.786	38.502	31.66	58.604	29.07	59.024	61.617	19.743	54.756	57.81	26.576	57.599	49.383	32.235	64.307	33.667	30.273	66.029	36.31	30.119	60.085	56.401	57.427	49.679	107.326	72.362	73.587	84.831	87.132	52.421	86.528	99.221	58.012	56.701	70.698	122.033	48.091	108.936	124.909
comp133343_c1	0	0	0	0.306	0.962	0.526	0	0	0	0.13	0	0.099	0.397	0	0	0	0	0	0	0	0.253	0.609	0.469	0	0	0	0	0	0	0	0	0	0	0	0	0	0	0	0	0	0	0	0	0	0
comp152320_c0	0.909	0.62	0.952	0.697	0.708	0.632	0.693	1.031	0.889	0.476	0.538	0.485	0.501	0.41	0.319	0.334	0.326	0.254	0.549	0.31	0.803	0.971	0.203	0.541	1.15	0.746	0.472	1.775	1.549	3.187	1.614	1.039	3.175	1.541	0.835	3.062	0.972	1.178	2.19	1.787	0.998	0.464	2.45	0.555	0.825
comp149401_c0	28.146	29.858	28.64	24.708	20.545	20.255	25.134	20.791	16.843	26.86	29.435	26.867	27.828	28.156	26.466	27.883	20.919	24.093	29.395	30.221	27.835	29.034	30.123	24.839	28.057	31.301	32.057	43.647	49.784	41.574	27.298	34.642	30.648	36.475	42.431	38.624	23.967	33.9	36.707	35.393	32.486	18.009	34.062	31.728	32.407
comp136929_c4	0.522	0.565	0.296	1.051	0.361	0.29	0.826	0	0	0.346	0	0.214	0.371	0.262	0	0	0	0.23	0.375	0	0.567	0.688	0.265	0.302	0	0	0.356	0.583	0.279	0	0	0	0	0	2.541	0	1.331	0	0	0	0	4.713	0.495	1.68	1.29
comp144150_c0	0.773	0.241	0.314	0.721	0.067	0.132	0.097	0.284	0.205	0.632	0.79	0.535	1.002	0.721	0.629	0.573	1.092	0.833	0.886	0.281	0.236	1.227	0.486	0.326	1.355	0.569	0.703	0.626	0.348	1.112	0	0	0.269	0.682	0.282	0.36	0.289	0	0	0.659	0	0.623	0.531	0.366	0
comp153797_c1	12.005	14.573	12.686	8.032	9.311	8.884	10.088	8.639	7.457	17.387	14.822	13.36	17.62	19.603	13.639	20.322	11.935	12.944	14.038	13.93	9.79	13.281	16.834	11.907	13.182	15.068	13.149	14.851	17.819	20.376	6.442	8.012	6.861	9.339	11.211	20.087	10.519	13.929	28.591	13.139	10.569	7.985	13.188	9.429	10.241
comp138748_c2	5.442	3.99	3.421	3.998	4.181	4.133	5.421	2.989	3.94	4.849	5.962	2.122	4.56	5.652	1.745	3.763	2.226	2.167	4.236	2.575	2.906	4.721	4.076	1.796	4.198	3.696	1.854	3.976	4.736	5.174	0.758	0.776	0.737	0.765	1.541	3.68	1.065	4.345	7.555	2.207	1.228	2.283	3.821	0.759	2.104
comp147118_c0	999.158	1089.63	1056.14	1881.21	2336.47	2552.31	2383.8	2817.9	2624.02	413.513	867.365	860.72	446.344	652.218	634.561	411.655	689.082	527.438	778.23	884.571	942.946	603.861	721.434	770.624	619.48	686.109	751.584	871.108	503.644	681.683	1047.37	612.325	666.562	910.273	758.058	833.355	1067.99	665.88	648.166	835.061	962.066	658.916	746.897	881.577	636.519
comp156660_c0	10.68	14.471	5.028	7.409	9.805	6.528	5.494	8.893	6.992	14.019	7.662	6.326	14.571	10.199	8.987	15.378	6.815	9.023	12.468	16.95	6.483	11.649	16.967	6.748	10.927	18.489	8.523	14.111	10.324	4.538	6.961	4.881	8.661	9.339	28.444	5.921	7.221	21.706	4.648	9.097	7.333	7.545	7.173	7.058	8.985
comp138904_c2	0.377	0.148	0	0	0	0.237	0	0	0.274	0.139	0.174	0.321	0.345	0.156	0.359	0.068	0.554	0.183	0	0.281	0.148	0.371	0.248	0.413	0.134	0.16	0.232	2.401	1.985	4.388	7.116	1.408	1.97	25.901	0.694	4.464	11.087	1.939	1.696	2.828	11.028	17.252	4.148	38.231	30.652
comp142391_c0	13.812	15.017	10.406	11.92	16.39	8.515	18.024	13.676	8.305	21.171	11.134	16.025	21.541	14.836	13.759	25.137	9.946	13.467	13.123	21.045	11.317	12.408	20.601	10.437	14.822	20.604	12.934	12.824	17.514	19.008	18.54	19.63	25.8	21.831	26.538	18.98	20.796	26.63	18.892	16.072	19.554	21.769	16.416	16.582	18.738
comp147198_c1	1.691	2.222	3.062	0.88	1.656	2.198	1.458	1.689	2.996	2.407	4.625	3.899	2.496	2.843	4.43	2.301	4.198	5.912	1.136	1.762	2.644	2.709	1.715	3.505	1.854	2.248	4.278	4.785	6.033	11.98	2.358	2.197	2.084	6.587	3.67	8.411	8.934	7.076	13.877	3.937	6.965	7.948	6.368	4.66	10.101
comp132860_c0	0.686	0.361	0.099	1.553	1.696	0.987	2.115	1.569	1.82	0.277	0.217	2.131	0.345	0.68	2.677	0.274	0.448	4.23	0.626	0.862	1.928	0.891	0	3.728	0.633	0.551	2.391	0.574	0.174	0	1.67	0	1.233	0.212	0	0.369	1.99	0	0.643	0.612	0.459	0.635	1.3	0.284	0
comp91143_c0	0	0	0	0	0	0	0	0	0	0.234	0	0.173	0	0	0	0.659	0	0.365	0	0	0.445	0	0	0	0	0	0.091	0	0	0	0	0	0	0	0	0	0	0	0	0	0	0	0	0	1
comp147672_c1	0.068	0.167	0	0.245	0.16	0.224	0.486	0.209	0.246	0.381	0.121	0.559	0.544	0.123	0.852	0.659	0.041	0.595	0.183	0	0.611	0.538	0.035	1.057	0.508	0.249	0.637	1.288	3.299	1.483	2.175	5.592	4.253	1.976	5.635	0.895	1.909	4.355	3.355	1.3	1.698	3.931	2.848	1.693	4.905
comp120747_c0	1.662	0	0.916	0	2.458	0	2.431	0	0	1.264	1.076	2.057	2.367	5.005	3.011	2.001	1.255	1.468	2.33	0	0.916	0	3.484	0	0	0	1.647	5.577	10.899	2.966	48.94	13.144	21.193	19.49	3.753	12.81	14.338	5.665	12.592	9.355	2.157	11.306	9.482	12.491	9.892
comp100128_c3	0	0	0	0	0	0	0	0	0	0	0	0	0.38	0	0	0	0	0	0	0	0	0	0	0	0	0	0	0	0.479	0	0	11.446	0	0	0	0	0	0	0	0	0	0	0	0	0
comp130651_c0	0.106	0	0	0.403	0	0.605	0	0.344	0.26	0.121	0.269	0.214	0.207	0	0.398	0.411	0.416	0.278	0.154	0.136	0.227	0.132	0.106	0.119	0.107	0	0.24	0	0.218	0.353	0	0.526	0	1.023	0	0	0.266	0	0	0	0.275	0	0	0.677	0.511
comp80555_c0	0	0	0	0	0	0	0	0	0	0	0	0	0	0.27	0	0	1.5	0	0	0	0	0	0.274	0	0	0	0	0	0	0	0	1.408	0	0	0	0	0	0	0	0	0	0	0	0	0
comp146723_c2	0.396	0.639	0.386	0.611	0.534	0.619	0.219	1.001	0.342	0.502	0.087	0.526	0.458	0.197	0.637	0.582	0.179	0.825	0.193	0.339	0.576	0.344	0.398	1.105	0.57	0.435	0.447	0.304	0.348	0.221	0.646	0	0	0.988	0	0.433	0.521	0.152	1.764	0	0	0.244	0.38	0.217	0
comp104210_c0	0	0	0	0	0	0	0	0	0	0.346	0	0	0	0	0.566	0	0	1.087	0	0	0	0	0	0	0	0	0	2.74	2.002	0	0	0	6.195	1.447	0	2.684	0	1.401	0	0	0	4.224	0	3.739	2.952
comp141169_c3	0.155	3.222	0.162	0	2.992	1.171	0.997	2.451	2.641	2.208	1.067	0.897	1.218	0	0.852	1.711	0.546	0.254	0.404	3.446	1.213	0.697	1.512	0.175	0.16	1.768	0.703	11.71	14.415	17.975	4.196	14.13	10.575	0.623	9.481	16.877	1.562	4.335	18.294	25.971	6.862	6.837	9.756	2.479	2.976
comp155038_c1	10.555	11.332	12.65	8.069	9.564	13.964	5.652	6.322	11.466	14.339	12.322	14.956	14.052	10.371	17.407	13.873	11.772	16.435	9.156	12.294	14.659	10.043	12.334	12.114	9.724	11.55	12.355	13.424	14.738	10.921	16.589	17.301	20.357	12.045	14.798	14.147	11.075	10.802	11	15.088	10.901	10.378	13.091	11.217	10.578
comp148845_c0	15.6	12.221	13.458	19.683	17.592	15.991	26.192	19.744	16.596	13.82	12.184	11.163	12.576	14.311	13.233	15.122	20.796	12.896	16.83	10.493	11.308	12.77	12.493	16.056	15.053	11.372	11.436	14.694	11.491	15.812	7.832	9.078	14.941	14.715	13.798	15.77	15.449	10.031	8.474	9.708	10.798	11.843	10.552	17.056	14.053
comp155141_c0	5.741	3.027	4.525	4.193	3.112	3.396	3.537	6.098	3.708	5.776	2.577	3.258	5.7	5.898	4.844	5.73	5.56	5.579	5.18	2.749	3.621	6.645	3.431	3.847	6.711	2.879	4.104	14.477	7.695	9.535	5.025	6.697	14.885	3.352	6.976	9.564	5.566	5.208	11.979	12.097	5.565	1.954	9.11	3.658	1.999
comp154696_c1	44.365	8.434	10.486	27.899	10.486	12.174	10.695	3.901	6.485	12.001	13.746	23.898	11.634	14.008	19.256	11.803	12.13	19.697	38.358	12.933	25.732	64.792	12.785	24.283	57.772	12.758	25.388	34.06	39.573	72.395	94.091	57.113	53.741	92.488	84.52	83.196	72.676	69.089	36.109	42.187	65.959	119.701	43.589	104.438	108.717
comp128441_c0	8.573	0	21.036	14.243	0.761	19.137	36.365	0	22.329	1.333	29.504	28.266	0.225	31.277	17.973	0.547	15.848	23.133	11.592	1.191	13.193	12.778	0.76	14.403	10.446	0	14.672	13.119	10.986	14.461	18.891	2.395	5.188	10.398	0	12.072	9.547	0	0	1.338	7.31	2.674	20.211	2.141	18.668
comp143909_c0	7.211	13.091	11.725	0.978	3.019	0.869	0.474	0.807	0.164	5.914	5.779	3.126	6.037	6.087	1.179	6.671	5.715	1.73	6.817	12.633	5.497	7.192	16.18	4.896	5.214	11.461	4.692	10.875	5.562	27.96	11.916	5.815	1.673	29.618	22.456	26.081	22.925	16.569	15.94	20.907	18.406	9.413	28.039	18.398	12.623
comp154717_c0	5.606	9.369	6.662	6.638	6.545	6.304	5.639	5.441	8.031	9.023	6.205	8.366	8.689	8.716	9.504	7.954	8.307	9.468	6.326	7.357	8.254	6.116	8.974	7.217	7.825	7.481	9.582	9.613	9.871	8.422	12.056	7.644	10.674	5.528	9.364	6.705	9.27	6.274	6.457	11.046	9.375	6.74	10.694	7.56	6.498
comp124580_c0	0.986	0	0.503	0.575	0.882	1.263	0	0.374	1.108	0.416	0.564	0.321	0.415	1.86	0.629	0.522	0.734	0.778	0.481	0.697	0	0.574	0.327	0.389	1.052	0.142	0.273	1.731	3.108	1.854	0	6.684	0	1.082	4.929	1.909	1.99	4.904	0.418	0.784	0.872	2.845	0.84	1.084	9.264
comp145133_c1	3.17	2.009	2.02	3.851	1.483	1.356	1.531	3.408	1.313	0.398	1.111	0.584	0.7	1.704	1.378	0.522	2.755	0.246	3.264	1.036	0.349	1.703	1.317	0.541	2.558	2.159	0.985	0.974	0.418	1.563	0	0	1.687	1.317	0	0	0.903	0.355	0	0.726	2.157	0.378	0.876	0.664	0.384
comp131269_c0	31.075	33.219	32.743	30.258	28.172	26.875	44.471	28.398	27.911	44.23	50.73	43.082	44.437	65.97	39.539	44.706	62.177	33.767	34.016	31.451	30.705	28.248	32.891	38.63	28.494	34.526	39.232	19.488	18.933	15.927	21.179	16.617	18.896	16.456	10.069	17.265	11.654	9.259	15.155	20.898	15.182	7.448	15.771	10.323	7.172
comp114346_c0	0.155	0.111	0.637	0	0.067	0	0.425	0.254	0.192	0.433	0.59	0.313	0.596	0.451	0.868	0.359	0.13	0.627	0.366	0.194	0.489	0.062	0.15	0.119	0.374	0.195	0.695	2.61	1.837	3.046	0	0.25	0	3.246	5.105	2.638	8.541	7.736	9.909	3.755	4.039	3.016	6.262	5.365	2.766
comp152387_c0	7.278	10.564	13.449	6.883	8.509	8.976	5.068	6.875	4.228	6.235	7.48	4.541	5.865	11.42	5.362	6.321	9.636	6.444	7.471	7.822	4.79	8.807	14.323	4.427	9.011	13.887	4.593	4.837	7.086	21.021	2.639	7.526	11.086	10.257	7.352	22.245	10.068	8.213	22.905	5.437	10.018	6.935	6.687	15.404	8.683
comp60064_c0	0	0.926	0	0	1.229	0	3.646	0	0	0	0	0.346	0	0	0	0	0	0	0	0	0	0	0	0	0	0	0	0	0	0	0	0	0	1.953	0	0	0	0	0	0	0	0	0	0	1.976
comp146110_c1	1.566	1.833	1.598	2.959	2.712	1.79	3.014	2.332	0.753	8.711	1.267	1.884	7.609	1.802	1.808	8.356	2.658	3.968	1.926	1.5	1.728	1.641	2.971	1.073	1.738	1.528	1.051	7.195	74.367	45.123	37.347	190.167	130.985	29.724	38.843	23.6	9.432	7.726	1.868	7.759	30.042	21.208	3.299	14.238	16.459
comp143805_c0	8.593	13.739	14.464	3.607	6.505	6.554	3.561	6.92	7.156	14.79	16.097	14.108	14.493	17.629	15.336	13.471	13.916	14.404	8.357	14.22	13.167	9.566	16.551	13.68	8.859	12.172	14.043	7.569	10.629	7.257	4.758	5.355	8.477	10.104	10.081	9.047	7.383	7.939	5.515	7.014	7.447	5.128	6.846	9.117	7.265
comp101048_c0	0	0	0	0	0	0	0	0	0	0	0	0	0	0	0	0	0	0.27	0	0	0	0	0	0.151	0	0	0	0	0	0	0	0	0	0	0	0	0	0	0	0	0	1.88	0	0	9.543
comp119437_c0	0.213	0.093	0.144	0.171	0	0.197	0.644	0.075	0.164	0.156	0	0.09	0.25	0	0.207	0.103	0.448	0.341	0.375	0	0.279	0.221	0.336	0.358	0.365	0.053	0.257	0	0.131	0	0.421	0	0	0.318	0.212	0	0.336	0	0.164	0.105	0.115	0	0	0	0
comp134778_c1	0	0	0	0	0	0	0	0.448	0	0.026	0	0	0.078	0	0.502	0	0	0	0	0	0	0	0	0.31	0	0	0.124	3.863	4.03	2.693	3.888	0.671	0	2.929	3.282	0.867	1.366	0.934	0	5.657	2.111	3.895	2.273	1.301	1.639
comp145973_c8	2.194	1.629	1.939	0.611	2.03	3.093	1.045	2.436	1.998	2.832	3.749	3.323	2.462	2.884	3.537	2.746	1.997	3.849	1.714	2.449	2.932	1.324	1.6	2.997	1.462	0.524	2.582	7.047	5.179	7.081	0.449	1.802	1.049	3.987	2.517	8.429	4.791	5.97	14.124	6.211	3.718	6.764	6.669	4.484	5.684
comp149584_c0	17.379	18.572	15.218	36.151	24.712	35.549	40.922	14.065	31.4	8.226	17.286	16.083	9.086	10.731	9.919	6.774	15.179	12.904	21.779	21.403	14.711	17.8	9.195	13.377	18.725	11.026	12.859	14.781	11.369	14.638	16.084	10.907	11.015	15.291	7.964	18.602	9.547	10.163	10.051	20.095	11.246	13.296	15.488	7.56	11.426
comp99948_c0	0	0	0	0	0	0	0	0	0	0	0	0.494	0	0	0	0	0	0	0	0.745	0.646	0	0	2.671	0	0	0.654	0	0	0	0	0	0	0	0	0	1.47	1.35	0	0	0	0	0	0	0
comp150071_c1	2.697	5	5.719	1.76	4.702	6.107	3.598	5.949	5.746	8.053	5.901	11.418	6.21	3.932	13.305	7.424	8.421	12.872	3.033	6.805	7.705	4.474	7.807	6.852	2.21	7.01	9.359	6.534	7.391	4.202	4.056	5.776	2.495	4.093	3.635	4.288	4.027	1.949	2.354	7.663	6.346	1.917	3.759	6.137	2.057
comp150756_c0	8.515	16.498	15.416	3.863	13.118	11.108	2.492	8.101	8.346	23.457	11.177	12.529	23.38	9.986	17.137	19.586	7.117	17.792	6.075	20.202	17.137	8.357	19.328	14.904	7.353	18.009	16.277	24.864	21.197	20.05	17.404	22.616	8.151	17.761	19.057	18.39	27.45	13.564	16.284	24.06	18.027	13.015	16.912	12.382	15.553
comp102574_c0	0	0.139	0	8.863	4.755	7.436	2.018	4.14	4.789	0	0.174	0.304	0.035	0	0	0.094	0	0	0.578	0	0.401	0	0	0.151	0	0	0.124	146.192	99.559	120.934	86.288	19.498	18.414	16.326	48.936	146.795	15.658	13.432	47.692	113.183	37.145	41.451	92.944	17.165	11.077
comp154818_c0	32.109	30.747	29.879	52.888	35.105	45.762	55.932	32.15	52.074	24.557	28.125	45.352	25.393	25.895	35.492	24.025	25.288	36.442	26.766	26.078	40.504	26.925	25.207	34.354	26.408	25.952	34.656	27.161	23.947	21.586	33.418	24.314	19.704	34.688	28.55	23.665	25.078	25.016	19.4	28.016	31.752	28.338	24.607	25.429	27.083
comp155566_c1	3.296	6.425	3.34	4.438	4.528	4.857	5.348	5.5	5.829	4.494	3.072	3.578	4.966	6.046	5.545	4.302	4.321	4.873	3.11	3.969	3.351	3.371	5.075	3.291	3.146	4.673	4.593	20.297	12.248	19.29	22.077	12.63	14.388	5.893	5.952	14.083	5.462	6.071	12.442	14.161	6.564	2.723	9.907	4.186	2.15
comp152343_c0	2.938	3.759	2.918	2.042	2.404	2.224	1.604	3.348	2.23	2.702	4.139	2.731	2.652	3.334	3.123	3.473	4.394	3.254	2.041	3.378	2.408	2.392	3.687	2.186	2.852	2.657	3.6	3.141	4.997	3.805	1.081	2.223	1.049	2.823	4.094	6.391	3.634	4.163	7.906	4.673	4.613	5.226	5.679	2.696	6.219
comp150458_c0	3.286	0.083	0.072	3.411	0.053	0.092	3.038	0.105	0.205	0.927	0.026	0.296	0.803	0.041	0.191	1.001	0.188	0.246	2.349	0.077	0.131	2.577	0.062	0.286	3.004	0	0.273	2.627	0.496	0.132	1.375	0.408	0.284	0.553	2.753	0.175	0.37	2.863	0.531	1.634	0.379	0.903	2.176	0.406	1.174
comp132731_c0	5.761	4.24	5.899	1.76	2.03	3.435	2.528	1.36	2.49	5.048	3.836	2.698	6.167	6.914	4.278	4.217	4.899	5.182	5.132	8.286	2.225	6.689	6.764	2.448	7.754	7.241	3.823	1.218	0.844	0.909	0.884	0.46	0.865	0.223	0	3.126	2.095	1.056	1.696	3.22	2.157	0.672	2.406	0.596	0
comp135875_c1	0.396	0.315	0.117	0	0	1.829	0	0.673	0.123	0.32	0	0.288	0.484	0	0.47	0.239	0.522	1.135	0	0.745	1.274	0	1.079	0.35	0	1.67	0.389	2.662	1.236	0	1.937	3.5	2.382	12.174	13.834	0	13.551	6.731	0.374	0	7.62	6.947	1.318	27.61	7.114
comp105808_c0	11.55	6.777	18.459	12.715	4.475	16.254	10.829	15.066	16.268	7.672	14.188	13.508	7.575	15.769	7.505	7.8	1.402	8.666	9.734	6.195	5.305	8.851	12.582	14.522	11.622	16.845	8.109	9.857	16.365	12.863	32.66	11.354	18.953	5.493	11.881	21.802	9.964	17.808	22.964	7.854	4.762	8.559	7.793	9.131	14.878
comp153875_c0	3.528	6.768	1.903	1.369	5.463	1.764	3.488	5.5	1.669	4.866	3.358	8.843	4.863	3.752	10.389	3.9	5.022	9.507	1.319	4.221	8.952	1.597	5.376	9.896	2.246	5.446	9.127	2.914	2.672	1.015	2.933	2.013	3.799	8.057	3.541	3.292	10.172	4.386	5.851	2.475	8.285	1.49	3.22	8.63	0.523
comp141561_c3	0	0.556	0	0	3.219	0	0	0.912	0	0.641	0	0	1.183	0	0	0.616	0	0	0	0.658	0	0	1.043	0	0	0	0	0	0	0	0	0	0	0	0	0	0	0	0	0	0	0	0	0	0
comp152035_c1	47.932	28.979	29.502	39.537	21.44	24.888	30.02	18.579	25.982	42.559	36.733	28.323	39.791	47.415	34.56	39.968	54.481	33.886	72.702	31.499	28.463	78.427	35.623	32.939	81.818	36.01	33.15	15.12	14.624	14.938	12.66	14.67	13.935	11.633	11.363	15.466	12.95	11.838	16.306	16.397	11.67	11.965	16.133	10.201	13.402
comp88798_c0	0	0	0.431	0	0	0.421	0.304	0.314	0	0.251	0	0.156	0.164	0	0	0.145	0	0	0.27	0	0	0	0	0	0.392	0.249	0.124	0	0.592	0	0	0.947	0	0	0	0	0	0.437	0	0	0.493	0	0	0	0.465
comp153964_c0	0.058	0.111	0.296	0.061	0.174	0.25	0.267	0.045	0.205	0.338	0.139	0.962	0.337	0.115	1.912	0.145	0.22	1.698	0.395	0.184	1.745	0.212	0.256	1.932	0.089	0.338	1.539	13.772	15.782	45.476	0	0.368	0.128	1.541	5.494	44.489	1.007	1.655	33.681	6.096	1.71	1.917	8.111	1.409	2.267
comp153638_c2	68.384	57.957	52.63	63.67	29.655	36.088	53.976	23.66	39.541	19.795	34.511	37.101	22.171	29.376	27.43	19.886	22.207	29.149	51.212	55.235	42.877	43.771	36.949	29.823	42.576	39.67	30.08	57.141	33.714	24.676	108.379	41.194	65.11	43.756	54.312	45.578	46.522	54.489	19.534	56.09	43.365	45.48	55.282	71.409	57.701
comp147676_c0	7.887	8.277	6.94	8.9	8.709	7.752	8.253	6.472	8.168	7.412	6.491	6.096	5.951	5.702	5.927	7.321	5.951	5.349	7.616	5.682	7.504	6.539	8.647	7.607	8.717	9.125	8.068	10.431	10.394	10.232	16.14	9.933	15.834	4.717	5.117	7.876	4.617	3.746	9.595	9.431	8.641	4.017	8.367	5.893	2.522
comp148022_c3	0.174	5.925	1.149	0	3.086	1.211	0.194	3.677	0.876	0.762	0.425	1.9	1.011	0.516	1.474	0.701	0.53	1.063	0.125	4.027	1.326	0.185	2.564	1.025	0.392	3.607	1.465	13.728	9.018	4.732	180.856	68.757	47.702	118.919	9.858	1.522	57.157	6.092	1.3	25.981	95.06	31.048	25.509	84.699	26.967
comp136372_c2	0.947	0.556	0.476	4.841	1.229	0.487	7.025	1.674	0.657	1.247	0.321	0.938	0.985	0.139	0.98	0.582	0.693	1.913	1.608	0.213	1.701	1.483	0.557	0.978	1.533	0.062	0.927	0.209	0.435	1.086	0.449	1.71	0.666	1.682	2.576	0.609	2.176	3.685	2.152	0.583	0.689	6.239	0.885	3.997	6.753
comp152918_c1	8.902	9.851	11.142	6.088	8.522	8.134	10.671	8.774	7.183	10.581	12.47	11.928	10.529	14.852	11.504	11.127	12.538	10.872	8.444	11.723	9.572	8.269	10.884	12.98	8.351	9.658	10.906	7.865	7.338	9.482	11.509	7.762	14.36	6.587	4.011	10.237	7.001	5.178	11.673	7.386	7.665	6.422	5.705	4.85	5.533
comp135970_c0	30.514	45.44	32.519	28.559	44.696	27.757	56.248	46.798	28.883	50.205	46.278	67.67	48.134	46.53	53.338	60.025	42.921	62.726	29.423	43.832	40.626	27.251	48.16	47.779	27.424	43.828	48.21	51.399	53.187	49.511	51.79	55.087	48.737	56.119	35.42	47.339	56.625	37.991	39.412	37.428	45.648	51.682	40.944	46.468	48.692
comp127898_c0	102.126	88.889	79.897	133.087	148.22	127.402	137.473	180.749	145.946	51.573	68.962	108.778	51.304	51.667	85.117	47.597	63.546	82.312	99.227	96.056	120.945	100.71	84.949	121.55	105.632	72.961	113.798	45.065	53.205	60.043	48.814	73.204	58.149	71.422	81.615	40.099	65.732	58.134	34.615	52.612	67.508	129.651	58.899	64.473	111.158
comp146097_c0	14.353	6.351	5.216	19.475	9.457	6.41	25.548	13.512	4.638	6.815	3.254	7.577	6.262	4.096	6.891	5.944	5.014	8.095	13.45	9.041	7.111	11.658	6.41	7.782	14.545	5.073	9.276	10.892	10.22	3.911	11.382	8.354	5.883	5.317	5.564	3.735	3.506	4.914	4.17	8.81	4.085	6.849	8.421	6.503	5.94
comp155809_c0	44.539	37.848	31.513	18.546	17.726	15.478	16.177	16.68	13.696	42.412	29.582	39.873	43.099	49.684	57.034	42.166	46.239	55.544	41.199	30.928	40.984	63.769	41.652	66.013	56.604	42.389	58.819	53.6	31.747	30.309	11.425	11.762	10.83	40.628	31.067	34.594	56.243	34.224	47.775	45.092	44.948	24.944	38.812	36.903	24.77
comp135579_c0	5.442	3.694	2.954	0.941	1.162	1.316	2.577	0.732	2.162	3.879	1.666	3.036	3.861	3.711	3.386	4.439	5.951	3.801	3.755	2.527	2.626	5.807	2.706	6.383	5.018	2.426	3.467	9.318	5.876	9.72	8.407	5.828	1.389	3.164	8.517	13.373	7.372	16.772	15.686	8.829	6.461	2.1	9.827	2.804	6.033
comp92558_c2	0	0.556	0	0	0	0	0	0	0	0.381	0	0.206	0.147	0.508	0	0	0	0	0	0	0	0	0	0	0.535	0	0	2.253	3.29	0	0	5.263	5.061	0	0	1.097	0	0	1.906	0	0	1.758	0	0	0
comp148260_c1	8.138	6.851	10.648	6.369	5.143	6.278	7.681	4.633	5.473	10.798	9.823	7.889	10.304	10.944	8.994	9.511	14.413	11.61	10.87	8.906	8.682	11.984	7.789	10.898	11.052	8.014	8.523	8.448	9.793	6.975	15.074	14.275	6.578	7.34	5.905	7.618	7.927	5.411	7.876	10.11	6.461	12.478	7.801	6.516	9.578
comp5864_c0	0	0	0	0	0	0	0	0	0	0	0	0.173	0.242	0	0	0	0.603	0.373	0	0	0	0	0	0	0	0	0	0	0	0	0	0	0	0	0	0	0	0.975	0	0	0	0	0	0	0
comp150004_c5	38.691	40.607	28.856	51.677	46.499	27.297	78.344	50.878	27.583	54.327	35.327	29.393	49.214	40.632	32.425	49.736	60.563	32.402	45.859	44.19	28.646	33.746	48.549	40.276	40.918	43.304	34.647	27.213	22.459	24.764	15.312	13.749	6.918	29.289	51.583	29.964	29.255	38.712	25.834	25.761	23.524	53.782	28.287	32.406	42.101
comp100038_c0	41.156	63.059	30.355	40.344	43.601	28.968	41.287	60.832	31.893	89.786	68.797	70.615	91.043	108.084	73.454	109.495	64.305	74.923	55.208	62.447	50.486	55.967	68.177	53.041	54.1	69.638	49.857	30.519	25.558	23.952	10.709	33.26	12.574	36.699	54.276	26.1	17.914	29.818	34.66	26.86	25.544	22.355	35.15	8.413	23.596
comp132498_c0	46.897	33.46	37.636	68.891	60.124	62.859	92.09	58.546	56.384	26.653	38.98	46.504	27.043	26.886	33.644	27.19	28.174	31.053	39.475	31.47	42.633	31.505	26.825	40.395	32.344	27.08	39.108	42.699	34.01	40.585	70.021	58.271	55.187	65.388	61.299	43.705	65.42	67.891	30.916	44.824	64.422	94.842	44.402	81.57	84.005
comp123351_c2	1.218	0.657	0.144	0.477	1.63	0.421	0.802	0.628	0	0.26	0.469	0.51	0.561	0.369	0.231	0	0.326	0.325	0	0.31	0.524	0.477	0.124	0.286	0.517	0.32	0.339	0.278	0.766	0	1.193	0	0.595	0.306	0	0.526	0.625	2	0	0	0	0.903	0.469	1.192	1.511
comp142064_c1	4.678	4.287	5.162	1.822	0.708	2.566	2.528	2.675	4.337	3.299	6.031	4.755	4.172	8.11	3.593	5.782	5.609	4.595	4.034	4.588	4.11	1.818	2.591	4.451	2.941	2.043	5.089	9.318	8.409	18.302	5.095	7.065	5.883	4.234	5.117	12.026	7.106	2.833	13.735	5.724	4.131	5.69	8.589	6.178	7.276
comp151790_c1	10.226	12.925	12.641	14.707	22.361	20.308	18.608	21.643	24.97	13.854	11.663	13.014	13.741	8.389	11.13	13.223	10.948	12.38	7.847	12.061	11.675	8.322	8.258	11.716	8.021	9.329	11.204	23.142	27.429	22.601	37.614	42.443	40.798	23.866	21.057	19.008	23.319	24.366	24.922	25.016	29.342	27.471	29.852	23.41	27.328
comp125805_c1	0.551	2.083	0.943	0	1.523	2.158	0	1.45	1.026	0.468	1.059	0.568	0.708	0.819	1.028	0.436	0	0.484	1.589	0	1.483	1.809	1.379	0.318	1.159	1.812	1.051	0.618	0.879	3.787	0	1.408	0	0.659	0	0.59	0	0	1.039	1.28	0.723	0	1.044	0	0.674
comp83343_c0	0	0	0	0.403	0.842	0	0	0	0.369	0	0	0.123	0.086	0.295	0	0.479	0	0.532	0	0	0	0	0	0	0.633	0	0.273	1.34	0	0	0	0	0	0	0	0	0	0	0	0	0	0	0	0	0
comp131867_c0	0.126	2.611	0	0.538	2.658	0	0	3.214	0.164	0.069	0	0.304	0.026	0	0.781	0	0	1.087	0.732	1.481	0.14	0.327	1.017	0.294	0.071	1.386	0.48	0	0	0	0.309	0	0	0.541	0	0	0.81	0	0.12	0.296	0.493	0	0.23	0	0
comp132378_c0	0.232	0.583	0.449	0.611	0.414	0.092	1.689	0.523	0.096	0.45	0.2	0.23	0.363	0.549	0.374	0.624	0.106	0.556	0.231	0	0.253	0.918	0.539	0.374	0.588	0.204	0.215	0.174	0.244	1.059	0	0.395	0.751	0.965	1.576	0.848	1.227	4.437	0.59	0.373	0.413	3.211	1.044	2.588	1.558
comp148313_c1	4.079	1.926	2.343	3.166	1.002	2.843	2.139	2.332	1.464	2.823	0.981	1.843	2.85	1.917	2.772	2.446	1.231	2.682	3.235	1.83	2.251	4.395	2.405	1.932	5.82	2.035	2.516	2.227	3.09	3.708	5.684	2.934	3.345	5.764	6.458	3.541	4.837	5.35	4.394	4.319	2.639	6.068	5.104	5.392	6.358
comp120568_c0	2.252	0.722	4.318	2.543	1.403	1.408	0.523	0	3.147	1.914	3.254	1.983	2.254	4.096	1.824	1.762	1.761	1.119	2.407	5.256	0.34	2.612	3.864	2.242	3.03	2.523	1.299	0	0.339	0	0	1.631	3.303	0	1.517	2.739	1.597	1.462	3.58	3.105	0	0	0.637	0	0.779
comp132066_c0	0	0	0.718	0	0	0.329	0	0	0	0.052	0	0.263	0.181	0	0	0	0	0.556	0	0	0	0	0	0	0	0	0	2.123	4.718	2.198	6.218	4.75	7.669	2.294	0	8.107	5.532	2.69	2.294	2.943	13.931	1.123	4.166	1.003	1.558
comp129845_c1	2.503	1.083	2.577	12.323	8.309	7.331	1.191	5.71	6.239	2.044	0.963	2.912	1.434	1.245	0.94	1.197	1.37	1.325	3.996	0.629	5.419	1.65	1.008	2.901	2.121	0.995	4.137	0.557	1.332	0.865	2.456	1.289	4.919	1.212	1.212	0.544	1.273	0.579	0	2.351	2.639	0.903	4.299	2.398	5.556
comp139756_c0	0	0.278	0	0	0	0	0	0	0	0.095	0	0	0.225	0	0	0	0	0	0	0	0	0	0.265	0	0	0	0	0.583	0.279	0	0	1.342	0	0	1.259	0	0	0.609	0	0	0	0	0	0	0
comp149218_c2	6.824	6.305	5.171	6.149	5.904	9.187	5.554	7.219	8.715	6.001	6.413	6.491	5.381	4.391	6.995	5.277	5.788	7.007	8.521	6.205	7.277	8.904	5.464	6.931	7.531	4.842	6.256	11.406	9.706	6.551	9.698	9.789	11.086	7.446	6.023	6.889	5.601	4.477	8.855	10.377	8.044	5.226	8.252	3.969	5.045
comp142736_c2	0	0.454	0	0	0	0.447	0.632	2.227	0	0.623	0	0.173	0.587	0	0.765	0	0	2.174	0	1.568	0	0	0.424	0.469	0	0.551	0	1.836	3.108	5.774	0	0	0	2.952	0	2.684	0	0	0	0	0	0	0	0	1
comp133075_c0	1.112	4.268	2.55	5.416	8.79	10.884	2.577	10.328	11.739	1.152	1.84	1.053	1.365	0.795	1.8	1.514	0.212	1.825	2.311	2.604	1.03	5.401	3.316	0.93	2.692	1.661	1.192	0.357	0.836	0.539	4.66	3.237	1.545	0	0	0.341	0.81	0	0	0.373	0	0	1.212	0	0
comp135101_c0	8.003	5.351	5.378	9.964	5.009	4.462	7.657	8.714	6.472	3.031	3.324	5.339	2.772	2.408	9.249	2.275	2.543	9.198	8.271	6.931	6.684	7.051	4.907	4.928	6.818	7.685	5.23	6.203	3.23	2.154	18.189	8.697	5.529	14.962	14.634	3.541	15.461	8.092	1.203	11.39	14.206	11.233	11.888	25.049	9.962
comp141071_c0	15.987	17.859	5.935	16.896	28.88	10.516	21.537	40.102	9.81	20.998	10.031	9.222	21.826	11.01	9.249	19.082	6.448	7.246	16.926	19.515	8.307	14.376	12.122	9.324	10.838	14.669	8.449	11.945	11.778	14.523	8.519	11.841	11.738	10.457	13.363	11.666	6.851	24.854	12.667	11.638	7.344	26.812	11.649	7.912	22.341
comp93922_c0	0	3.546	3.34	0	0	0	0	2.9	5.678	5.161	0	3.258	1.365	3.228	1.354	0	0	1.365	2.147	0	1.771	4.086	5.031	1.749	1.622	0	1.374	3.593	0	0	0	0	0	0	0	3.578	0	0	0	0	0	0	0	0	0
comp150759_c0	28.301	18.22	21.871	14.01	9.992	13.438	10.525	10.582	13.573	51.634	28.402	27.065	52.219	47.571	37.818	59.221	45.595	36.386	39.023	29.002	26.936	46.313	29.221	26.548	39.652	32.251	29.782	12.85	14.938	18.381	4.056	10.473	11.142	14.268	16.633	14.95	19.407	15.219	21.283	11.658	20.3	8.925	15.921	10.391	15.111
comp139790_c3	0	0.472	0.072	0.159	1.79	0.079	0	2.003	0.164	0.035	0.243	0.082	0.112	0	0	0	0.082	0.071	0	0.939	0.201	0	0.389	0.151	0.071	0.489	0.017	0	0.07	0	0	0.316	0.298	0	0	0	0	0	0	0	0	0	0	0	0
comp151968_c1	198.415	248.688	246.002	194.08	271.702	241.59	202.01	299.888	219.405	182.498	262.128	152.945	194.903	299.694	167.47	208.145	226.835	153.306	201.073	258.401	138.623	201.411	261.002	150.435	193.903	280.32	159.285	78.508	67.977	88.825	67.509	48.153	54.364	64.447	66.193	86.645	58.685	70.53	68.983	69.076	70.354	43.649	70.318	54.055	55.852
comp133342_c0	54.436	51.847	51.041	52.203	63.304	59.779	26.143	55.093	71.926	29.337	35.987	31.877	30.782	31.506	34.727	25.95	16.753	35.212	69.197	69.087	37.476	62.057	60.388	30.968	68.271	60.238	38.611	19.688	15.033	17.048	25.277	23.314	21.519	22.513	25.562	14.166	30.262	18.691	20.14	26.526	29.835	9.194	24.952	18.696	17.447
comp156511_c0	2.039	3.49	2.155	2.054	3.486	4.633	1.872	2.631	3.639	1.022	1.579	1.95	1.624	1.393	2.103	0.838	1.459	1.833	1.512	1.646	2.434	1.897	1.786	3.02	1.747	1.901	2.689	79.308	143.301	76.155	259.565	207.06	154.091	196.563	141.561	70.442	146.301	148.289	84.13	96.757	167.985	189.905	132.022	200.544	214.889
comp148982_c0	15.049	10.934	12.264	11.516	6.158	9.002	9.991	5.56	11.096	16.669	12.947	12.57	14.545	18.063	14.229	18.5	21.636	16.443	17.465	9.312	12.364	18.815	12.254	17.479	18.307	11.594	13.77	10.483	6.241	6.145	8.379	2.671	7.428	6.587	5.999	8.439	9.362	5.493	10.029	11.963	7.528	6.727	9.199	6.787	5.684
comp145707_c2	0.184	0.778	0.206	0	0.24	0.619	0.292	0.613	0.219	0.173	0	0.074	0.259	0	0.167	0	0	0.159	0	0.223	0	0.468	1.079	0	0.187	0.711	0.182	0	0	0	0	0	0	0	0	1.171	0	1.259	0	0	0	0	0	0	0
comp138255_c0	0.561	1.148	0.413	0.367	0.267	0.421	0.608	0.658	0.301	1.169	0.364	0.65	0.95	1.04	0.685	1.078	1.524	0.571	0.414	0.6	0.262	0.212	0.628	0.525	0.553	0.569	0.422	0.27	1.001	0.397	0	0	0	0.094	0.2	0.258	0.521	0.284	0.299	0.573	0	0	0.991	0	0
comp144096_c0	1.421	1.518	1.823	2.249	1.803	1.408	1.932	3.602	1.136	1.714	1.362	1.933	1.857	1.155	2.661	1.882	0.905	2.246	2.003	1.665	2.434	1.094	0.778	2.377	1.399	1.226	2.044	1.54	1.428	1.942	0.519	1.329	0.751	1.047	1.329	1.033	1.377	2.234	1.794	2.656	2.536	3.15	2.715	1.043	3.15
comp124782_c0	34.187	5.296	19.402	27.764	13.492	14.438	25.669	11.793	19.333	27.796	12.357	28.365	40.058	22.356	23.104	29.525	1.198	18.253	32.466	21.906	19.284	47.222	19.168	13.346	33.761	21.679	22.102	19.557	29.788	14.152	46.863	29.313	28.338	9.339	25.244	8.752	5.89	12.65	9.027	10.759	6.185	10.854	15.134	4.796	12.368
comp150650_c0	56.051	51.745	42.673	56.445	59.483	51.592	52.554	55.198	50.377	51.565	50.904	37.957	47.538	63.914	41.563	50.702	67.908	43.076	58.577	54.373	40.504	60.318	60.556	46.984	60.383	62.077	45.206	38.323	24.835	30.061	44.393	26.905	34.32	31.018	27.691	29.945	29.174	23.351	28.89	38.288	34.322	18.937	32.93	27.109	21.667
comp146471_c1	6.167	5.212	3.286	4.377	18.568	0	24.126	11.374	9.276	11.023	2.048	3.825	15.659	4.735	3.999	11.375	2.429	0	4.207	3.727	0	10.025	9.867	0	7.986	10.439	3.037	3.523	99.811	5.641	30.175	49.364	23.957	3.588	40.078	10.504	11.434	52.692	11.762	0	3.982	56.31	5.873	4.511	53.679
comp141159_c0	45.447	20.257	37.161	96.349	26.569	40.524	110.394	34.003	41.333	21.613	17.312	46.677	20.66	19.972	43.809	19.287	39.824	58.789	42.335	18.808	55.948	69.081	20.017	78	57.941	16.721	46.092	30.919	37.666	32.798	27.874	45.509	13.226	39.592	41.172	29.549	32.97	21.178	33.142	33.577	25.395	13.43	20.662	18.452	13.042
comp139847_c1	2.242	0	0.467	3.313	0	0.54	0.365	0	0.903	0.035	1.319	1.316	0	0.877	2.35	0	0.644	1.23	2.648	0	1.021	2.815	0	0.692	1.239	0	1.117	0.183	0.322	0.274	0	0	2.906	3.011	1.776	0	2.673	0.833	1.218	0.975	3.477	0.305	2.344	5.243	0.674
comp152648_c0	28.446	25.322	35.302	16.553	14.119	16.675	14.402	12.421	12.834	34.861	34.772	33.728	35.645	52.101	37.316	38.583	33.082	32.942	31.417	25.449	27.529	33.72	29.769	33.686	33.681	36.356	35.773	27.231	47.895	34.167	22.091	32.971	32.59	39.357	28.15	34.391	28.931	28.356	45.869	26.229	30.008	29.815	28.464	35.63	45.24
comp144170_c0	27.615	22.507	26.306	36.016	28.453	30.008	41.7	31.074	34.137	25.232	20.236	24.424	24.866	18.555	25.127	23.606	15.171	21.467	29.51	25.672	24.519	29.952	20.875	16.016	29.519	20.728	26.29	22.707	37.092	22.937	17.277	39.128	30.336	30.759	34.196	23.591	25.089	33.666	27.65	24.318	32.268	32.172	22.803	37.188	29.664
comp150483_c0	4.485	3.027	1.041	5.88	2.017	1.382	5.494	2.93	1.642	4.13	1.545	4.475	3.956	2.261	4.159	3.738	2.992	4.825	4.727	3.001	3.839	5.313	3.015	3.227	5.428	3.074	4.295	0.635	1.48	2.472	2.765	0.566	0.269	1.4	2	1.236	1.771	1.208	2.571	2.446	0.907	1.697	3.573	1.314	1.406
comp127733_c0	28.252	29.516	26.845	19.475	25.834	28.218	15.363	25.708	22.384	39.468	28.411	30.125	36.716	25.362	38.017	35.546	29.16	37.227	23.367	30.057	30.452	19.097	32.36	34.505	24.376	35.512	37.999	23.02	23.373	27.13	4.632	8.947	5.429	19.149	19.221	31.606	26.848	18.417	68.691	21.261	23.478	18.741	33.532	13.493	16.68
comp141795_c0	65.484	73.928	102.288	89.711	68.473	78.915	99.942	76.78	62.691	108.325	108.072	92.44	113.465	115.9	78.696	101.105	155.389	95.668	61.11	74.886	67.972	86.475	79.83	94.04	75.214	86.705	76.229	35.069	49.967	31.739	33.207	43.535	58.787	45.45	35.079	22.918	39.312	33.554	32.253	42.407	43.181	49.924	50.435	26.106	27.421
comp146660_c0	0.097	0	0	0	0.08	0	0	0.299	0.082	0.026	0	0	0.181	0	0.056	0.145	0.163	0.143	0	0.232	0.07	0	0	0	0.196	0	0	0	0	0	0	0.026	0	0.153	0.306	0	0.162	0	0	0	0	0.232	0.23	0	0
comp135255_c0	0	0	0	0.147	0	0	0	0	0	0.017	0	0.049	0	0	0.43	0	0	0.103	0.327	0	0	0	0	0	0	0.293	0	0	0	0	0	0	0	0	0	0	0	0	0	0.268	0	0	0	0	0
comp141117_c0	0.561	0.963	0.045	0.196	1.429	0	0.122	2.735	0.192	1.16	0.243	0.296	1.425	0.483	0.821	0.659	0.595	1.032	0.549	1.181	0.401	0.247	2.025	0.27	0.357	1.741	0.687	0.087	0.505	0.124	0.365	0.382	0.184	0.376	0.188	0	0.683	0.528	0.142	0.086	0.103	0.134	0.212	0.244	0.558
comp153092_c0	14.866	20.924	16.026	2.567	2.805	3.975	5.299	3.258	3.927	9.724	11.455	10.283	10.909	19.505	20.108	8.399	15.856	15.42	9.127	15.033	15.479	13.405	18.85	16.605	12.094	21.439	16.343	19.201	9.314	11.742	3.06	0.974	0	12.033	8.87	12.681	29.082	8.518	19.25	14.734	13.024	12.283	15.797	19.197	13.809
comp151993_c0	0	0	0	0	0	0	0	0	0	0.658	0	0.469	0.665	0	0.908	1.086	0	0	0	0.097	0	0	0	0.326	0.57	0	0.496	12.232	18.803	8.264	16.281	24.879	4.111	88.689	134.762	10.615	87.905	126.715	18.428	10.855	53.428	66.846	22.75	240.238	82.982
comp139498_c0	52.436	54.458	44.559	33.473	38.565	32.456	34.529	34.003	25.558	46.923	45.324	40.26	44.291	60.17	44.064	46.297	72.856	42.576	54.794	52.137	45.364	54.52	61.714	58.851	57.567	56.64	47.018	33.155	21.876	27.316	16.168	12.407	15.82	27.806	19.28	26.588	29.568	20.386	33.135	27.835	27.185	22.16	29.72	18.533	17.354
comp135721_c0	0	2.222	0.081	0.281	0.281	0.25	0	0.359	0	0.45	0	0.601	0.622	0.074	0.852	0.282	0.277	0.563	0	1.016	0.227	0	0.981	1.176	0.152	1.466	0.579	0	0.888	0	0	0	0	0.529	0.718	0	0.914	0.67	0.269	0.334	0.941	0	0.54	0.935	0
comp143736_c2	7.587	9.027	9.849	7.837	9.551	8.726	11.169	9.939	7.73	13.344	7.263	12.093	14.64	9.445	12.556	14.6	9.88	11.856	8.232	6.147	10.514	8.322	9.69	12.829	8.993	8.058	11.568	14.381	14.929	12.492	22.695	20.314	19.548	24.113	20.927	10.956	15.218	29.392	8.123	12.9	18.108	62.768	13.029	15.512	50.959
comp144283_c1	1.286	0.768	0.817	2.616	1.149	1.803	1.86	1.943	1.437	3.784	1.102	0.535	3.317	1.278	0.542	2.378	1.337	1.643	1.868	0.184	0.925	1.677	0.707	0.835	2.424	0.56	0.72	1.279	0.296	0.486	1.404	2.171	0.695	0.706	2.823	0.931	0.37	1.34	0	1.013	1.136	1.575	1.636	1.856	1.418
comp144741_c0	18.606	9.323	12.821	21.602	7.587	11.095	13.77	8.295	14.708	13.344	12.8	11.607	14.199	13.476	13.408	15.686	16.851	14.221	21.451	8.683	13.35	25.936	11.238	15.436	24.064	9.791	12.926	9.265	8.461	8.511	11.298	10.473	9.512	10.551	15.198	11.565	11.191	14.843	13.444	11.094	12.462	10.195	9.703	9.985	8.857
comp138835_c0	0.077	0.25	0	0.208	0.414	0.276	0	0.135	0	0.649	0.104	0.197	0.501	0	0.303	0.436	0	0.421	0	0.097	0.681	0	0	0.652	0	0.107	0.124	3.202	2.559	3.991	0	0.803	1.134	2.741	5.564	4.132	7.187	8.569	7.174	4.348	2.536	3.529	6.652	4.444	4.324
comp147392_c0	0.164	1.259	0	0.367	0.294	0	0	0.09	0.068	0.779	0.148	0.469	0.777	0.336	0.271	0.539	0.22	0.5	0	0.784	0.244	0.071	0.495	0.469	0.116	0.222	0.521	7.343	7.321	11.874	3.298	3.118	1.077	12.821	17.033	17.486	11.85	13.665	14.236	10.511	9.456	9.023	12.878	19.576	11.601
comp154956_c2	2.832	7.12	8.493	0.367	0.441	0.487	0.219	0.419	1.519	0.303	1.406	4.368	0.259	0.254	0.948	0.214	0.188	0.484	0.915	2.091	10.506	0.335	0.999	1.963	0.374	1.191	3.029	504	305.954	283.778	54.835	16.827	4.721	319.433	210.059	314.561	264.063	82.744	157.814	564.549	471.078	152.483	413.03	460.967	171.439
comp149245_c0	1.459	1.583	0.664	1.174	2.845	1.632	3.221	3.094	0.725	2.433	3.002	1.448	2.496	3.49	0.55	3.25	6.049	1.801	1.271	2.585	0.628	3.459	3.245	1.009	3.708	3.874	1.514	1.305	1.254	0	0	0	2.878	2.117	1.4	5.063	0.741	4.051	4.409	0.678	1.538	6.276	0.557	0	4.301
comp25019_c0	0	0	0	0	0	0.855	0.596	0	0.958	0	0	0.156	0.328	0	0.359	0.308	0	0.341	0.558	0.484	0	0.512	0	0	0	0	0	1.723	3.325	9.447	0	13.972	1.914	13.868	3.658	2.509	4.837	2.66	0	2.675	3.029	10.891	1.468	4.836	19.784
comp133827_c8	2.107	1.528	1.445	1.858	1.122	1.408	2.176	1.345	2.203	1.42	1.163	1.382	1.667	1.655	2.525	1.428	1.712	2.032	1.444	1.133	1.736	1.28	1.194	2.083	1.524	1.679	1.771	14.738	15.808	28.516	2.189	2.71	1.503	2.223	8.846	26.819	6.307	18.417	67.765	11.189	3.11	8.046	13.1	5.216	6.695
comp110035_c0	1.257	0.917	0	2.849	0	0.921	0	5.321	2.066	2.061	1.085	0.872	1.192	0.418	0	1.009	1.19	0.373	1.204	0	0	2.224	1.724	0.477	0.446	2.257	0.753	0	1.358	2.949	0	0	0	0	0	1.826	0	0	0	0	0	0	0	0	0
comp150158_c0	144.684	100.379	98.841	130.519	100.225	89.51	125.428	102.145	87.784	130.223	105.322	91.181	121.203	112.484	102.636	116.851	160.493	110.317	152.182	113.858	102.717	136.274	116.673	121.733	149.491	107.549	107.807	57.106	67.081	43.269	39.663	66.599	47.05	62.318	49.371	42.792	65.327	40.621	46.175	57.265	64.376	47.751	53.053	55.111	35.825
comp151730_c0	0.203	0.491	0.278	0.22	0.361	0.132	0.158	0.194	0.096	0.649	0.338	0.37	0.449	0.582	0.741	0.522	0.538	0.944	0.443	0.194	0.244	0.741	0.195	0.421	0.196	0.338	0.331	5.777	5.623	10.992	0	0.513	0.142	3.305	5.999	12.146	3.877	7.706	13.212	4.204	3.167	5.494	5.617	3.563	5.207
comp155577_c1	14.614	43.422	18.127	14.768	52.55	20.742	19.896	51.297	25.845	45.382	25.929	33.185	45.042	24.863	34.592	45.955	28.525	35.093	12.719	44.035	28.393	14.835	44.013	27.319	14.599	42.575	28.309	16.46	15.93	13.508	26.554	20.353	20.116	21.678	20.798	15.051	21.56	19.909	10.417	15.766	20.827	40.169	14.833	19.332	29.397
comp153181_c0	0.619	18.785	11.995	0.941	20.037	13.912	2.321	24.333	17.855	1.403	10.344	1.415	1.805	2.9	0.972	1.445	2.389	0.357	1.117	10.387	1.719	0.565	3.996	0.564	0.463	4.407	1.026	1.392	2.072	0.971	0.716	0.737	1.035	1.082	0.918	1.024	0.856	1.117	2.197	1.309	0.975	0.684	1.044	0.732	0.36
comp156175_c0	11.125	9.934	8.511	9.683	8.095	5.383	5.749	6.562	4.761	9.689	6.777	9.362	9.406	6.775	11.209	9.511	7.606	12.904	11.64	10.851	12.469	12.258	11.998	12.916	12.611	12.021	11.726	14.798	12.622	10.427	10.835	11.841	8.846	20.525	13.563	12.146	25.251	10.945	15.566	18.126	26.76	7.265	20.016	18.167	7.997
comp140037_c0	1.943	2.657	2.227	0.99	1.002	0.869	0	0.359	2.572	3.299	1.111	2.024	3.567	2.367	3.689	2.66	2.299	3.341	2.359	1.5	2.434	2.815	3.316	3.815	3.779	3.083	2.797	6.064	3.839	5.103	0	0	1.035	2.129	3.235	4.454	3.067	1.269	11.411	5.141	2.582	0.403	4.529	1.422	1.871
comp118578_c1	0	0	0	0	2.057	0	0	0	0	1.541	0	5.29	0.605	0	0	6.073	0	0	0	2.033	0	2.012	0	0	0	0	0	0	0	0	0	0	0	0	0	7.018	5.555	4.112	0	0	0	0	0	0	0
comp138273_c1	0	0	0	0	0	0	0	0	0	0	0	0	0	0	0	0	0.986	0	0	0	0	0	0	0	0	0	0	0	0	0	0	0	0	0	0	0	0	0	0	0	0	0	0	0	0
comp129502_c1	2.948	1.778	0.054	3.875	1.162	0.053	3.938	1.226	0	1.888	0.061	0.921	1.727	0.049	0.797	1.634	0.261	0.913	3.081	1.975	1.108	3.124	3.086	1.335	3.128	2.657	1.117	1.549	0.2	0	2.877	0.737	0	2.552	3.964	0.424	2.037	3.706	0.187	0.822	2.352	1.831	1.495	2.439	1.709
comp148664_c0	0.841	1.037	1.266	0.416	0.935	0.145	0.972	1.196	0.41	1.437	1.675	1.349	1.606	2.327	2.772	2.164	1.451	1.897	1.04	0.978	1.047	0.591	1.344	1.685	1.034	1.59	1.357	2.914	2.089	2.172	0	0.974	0	2.082	1.306	2.951	2.696	3.97	4.402	4.806	1.721	1.441	5.192	1.504	0.639
comp154853_c2	16.306	15.776	17.507	18.35	20.197	17.649	18.073	16.352	13.668	29.051	15.542	18.123	25.782	28.582	26.928	24.333	27.807	29.236	23.261	14.704	19.737	19.6	17.665	20.476	20.276	19.608	21.052	16.112	12.5	11.151	3.312	3.697	3.246	3.905	7.964	10.302	11.584	10.772	15.76	10.129	4.062	2.1	10.004	2.804	5.045
comp148006_c1	3.924	2.916	2.631	3.13	2.004	1.658	2.139	1.241	2.531	4.459	4.469	2.863	4.776	4.915	2.757	4.807	2.69	3.143	3.572	3.098	2.548	4.651	3.165	2.385	4.545	2.852	3.384	8.039	5.545	8.396	2.47	1.605	1.361	2.364	4.129	8.697	2.372	5.432	11.15	6.01	3.247	5.348	4.732	5.216	7.823
comp115706_c0	0	1.25	0	0	0	0	0	0	0	0.537	0	0.938	0.484	0	0	1.36	0	0.5	0.809	0	0	0	0	0	0	0	0.381	0	1.845	0	0	0	0	2.694	0	2.481	0	1.3	2.145	0	0	0	0	0	2.743
comp151778_c4	4.958	6.925	4.875	9.548	6.345	3.962	3.476	6.158	10.973	4.044	4.113	5.602	4.059	4.448	8.07	5.577	8.592	7.166	6.605	3.02	6.85	6.107	4.589	13.211	9.198	7.054	7.034	9.457	7.965	3.664	7.607	9.565	5.585	21.913	8.787	5.414	20.518	24.651	4.05	7.415	13.472	19.022	9.464	23.41	28.966
comp145555_c1	1.344	1.5	1.392	2.066	3.7	4.08	5.202	3.512	2.654	1.507	1.571	1.037	2.038	1.655	1.705	1.77	1.94	1.92	0.838	1.287	0.96	0.83	1.759	0.684	0.811	0.986	1.456	0.426	0.131	0	0	0	0	0	0	0	0.66	0.904	0.239	0	0.505	0	0.734	0.42	0.314
comp155533_c3	4.465	1.87	5.8	2.812	2.311	5.409	2.856	2.317	4.529	3.334	5.016	2.213	3.636	5.104	2.35	3.105	5.649	2.468	3.514	2.759	2.653	3.521	2.617	3.164	3.128	1.91	2.458	4.698	2.359	4.37	2.933	2.868	7.471	2.2	3.6	4.307	1.817	3.036	6.599	2.771	2.731	3.87	4.122	0.853	3.394
comp150097_c1	0.957	0.75	0.171	0.257	0.401	0.29	0.17	0.164	0.123	0.701	0.321	0.444	0.682	0.705	0.382	0.718	0.595	0.357	0.732	1.142	0.436	1.633	0.69	0.358	1.444	0.711	0.645	0.113	0.366	0.503	0.491	0	0	1	1.27	0.987	0.914	2.487	0.949	0.363	1.079	4.322	1.053	1.504	3.127
comp133747_c0	1.769	4.916	0.673	1.161	3.38	0.171	1.446	3.273	1.683	5.083	0.2	1.662	3.688	1.188	1.538	2.934	2.397	0.913	1.29	2.236	1.274	1.35	3.97	1.908	1.72	1.733	1.514	2.323	5.284	1.051	0	3	1.432	1.447	2.188	1.928	2.28	0.365	2.234	0.363	0.815	3.797	1.742	0.488	3.696
comp137673_c2	17.533	18.294	15.963	24.194	22.161	18.268	28.732	28.712	17.007	32.774	16.496	22.285	34.721	22.094	20.961	34.93	20.429	23.721	17.687	15.246	17.469	15.064	17.727	15.039	18.913	16.765	18.147	19.775	22.18	21.074	33.6	25.353	25.998	17.173	19.974	17.67	17.336	21.341	14.483	21.041	13.747	18.461	20.936	8.318	14.123
comp136614_c1	7.462	8.36	3.205	8.778	8.603	4.449	7.584	7.981	5.842	4.477	4.816	6.211	4.189	6.046	5.139	3.336	4.598	6.603	7.702	6.079	5.366	2.444	8.974	5.826	7.094	5.891	6.355	5.933	5.893	4.759	4.575	5.539	5.273	2.282	4.611	1.014	3.993	6.914	4.693	5.886	4.12	3.992	10.676	2.019	1.534
comp132430_c0	25.092	22.026	17.831	25.551	24.312	14.872	28.063	21.658	16.391	13.958	17.815	16.165	13.897	16.4	13.942	14.54	20.234	19.134	20.614	27.037	18.367	18.744	21.9	18.997	22.175	22.709	15.59	20.323	41.444	41.406	70.344	106.385	88.911	48.708	51.63	26.386	29.892	48.398	16.732	19.875	35.688	111.24	26.305	56.087	73.788
comp140463_c5	0	0.287	0.458	1.223	0.361	0.921	0.438	0	0.328	0.277	0	0.551	0.38	0.401	0.255	0.214	0.359	0.706	0	0.339	0.14	0	0.133	0	0	0.178	0.521	0.296	0.279	1.351	0	0	0	0	0	0.581	0.347	1.249	0	0	0.356	0	0	0	0
comp138671_c0	0	1.111	0.566	0.685	1.456	0	1.531	0.927	0.616	1.048	0	0.42	1.434	1.516	0.47	2.42	3.644	1.786	1.444	2.556	2.757	3.345	3.13	2.289	3.2	1.368	1.01	0	1.097	7.142	0	2.631	0	1.2	0	5.497	1.261	2.315	11.449	1.166	0	0	0.964	1.558	3.685
comp142432_c0	85.569	77.964	140.921	34.476	21.84	48.289	17.83	18.758	41.484	45.728	60.935	95.706	47.953	46.096	119.302	40.669	48.693	81.994	40.582	44.577	151.136	22.212	54.773	130.373	31.087	61.082	142.388	1564.26	1370.33	1602.72	1041.52	838.961	1317.9	1531.2	1613.62	1766.96	1792.11	1605.72	1776.18	2023.89	1936.5	1161.69	2168.87	2788.61	1202.71
comp136731_c0	0	0.241	0.26	0	0	0.263	0	0	0.287	0.606	0.59	0.428	0.821	1.024	0.112	0.539	0	0.603	0	0.426	0.244	0	0.451	0.803	0.125	0.595	0.132	4.602	7.512	18.84	2.232	4.618	6.592	6.999	9.07	20.022	10.577	15.229	39.106	9.746	8.17	6.3	13.675	6.34	6.486
comp139306_c4	0	0	0	0	0	0	0.826	0	0	0.104	0	0.222	0.466	0.549	0	0	0	0	0	0	2.391	0	0	0	0.579	0.737	0.976	0	0	0	0	0	0	1.294	0	0	0	0	0	0	0	0	0	0	0
comp156328_c0	6.07	10.184	6.195	1.418	15.762	3.119	1.325	16.949	2.942	6.676	6.899	6.145	6.115	8.462	7.887	6.458	6.514	8.079	4.313	8.625	6.518	6.195	7.56	7.019	5.856	7.277	7.116	4.141	5.206	4.494	17.951	12.407	27.147	12.727	18.445	6.022	5.451	6.335	5.493	4.978	14.091	7.765	4.449	9.483	7.672
comp6100_c1	0	0	4.004	2.005	0	6.923	0	0	11.411	3.264	0.929	0	4.094	0.721	0	2.882	1.076	0	0	1.81	0	0.953	0	0	0.758	0	0.952	0	0	63.946	0	0	10.944	0	0	67.951	3.553	0	27.187	0	0	4.92	0	0	1.72
comp128538_c0	23.333	25.359	22.706	17.959	26.783	23.203	22.242	21.822	26.502	35.095	29.565	39.495	33.002	29.425	34.791	35.854	30.807	43.981	25.158	28.227	31.264	19.882	29.92	39.632	24.109	28.84	38.561	72.331	66.271	51.833	89.6	65.533	84.275	48.861	43.83	56.525	55.224	41.717	50.644	75.153	75.621	38.911	61.137	53.377	38.916
comp153165_c0	83.878	77.474	55.476	65.504	57.226	35.917	68.402	52.986	36.517	113.459	62.124	55.824	102.504	79.372	67.001	104.868	104.487	75.685	98.11	85.263	59.351	97.083	99.299	76.775	105.516	95.27	66.084	85.398	72.33	73.975	49.993	49.745	40.713	91.794	56.829	70.681	110.102	72.104	109.987	79.787	108.027	79.569	94.368	72.709	64.128
comp146306_c3	0.097	0	0.53	0.061	0.12	0	0.693	0.314	0.123	0.294	0.087	0.271	0.207	0.279	0.088	0.077	0.163	0.325	0.453	0.329	0.506	0	0.309	0.191	0.062	0.258	0.182	0.722	1.158	1.059	0.912	5.144	6.223	0	0.623	3.495	0.405	0	1.181	0.822	0.367	0.342	0.531	0.664	0.465
comp156671_c0	7.8	5.166	5.71	5.844	5.557	4.646	5.53	5.455	5.582	9.655	6.309	10.184	8.387	6.562	10.429	8.296	5.144	12.729	8.068	5.731	10.2	7.951	5.057	11.867	6.087	5.118	9.367	6.038	7.826	4.379	10.302	11.052	4.919	9.316	7.87	3.016	9.258	4.67	3.871	11.447	9.352	6.19	10.685	6.882	7.311
comp146247_c2	6.824	8.944	6.931	10.11	13.852	10.569	8.641	13.482	10.74	10.044	6.179	4.36	8.957	7.02	5.33	9.673	7.215	5.444	8.694	6.515	4.904	6.883	6.684	6.971	6.649	6.806	5.213	13.781	14.006	16.518	10.288	11.341	14.885	10.127	17.68	15.411	10.207	18.376	16.358	10.32	10.488	26.201	11.101	10.716	26.456
comp155391_c0	5.016	9.397	8.161	2.58	4.061	5.501	3.16	4.021	4.447	10.547	7.645	10.39	10.667	10.92	11.703	11.914	8.242	9.729	3.774	6.195	8.656	5.736	7.931	10.452	4.848	7.792	9.392	10.857	15.242	13.914	14.119	11.749	22.667	10.069	11.752	16.831	9.628	13.28	15.753	9.852	12.233	10.854	9.703	7.641	11.519
comp125812_c1	0.599	21.794	0	1.002	46.058	0.263	0.741	51.207	0.287	0.494	0	1.267	0.484	0	1.681	0.47	0	1.778	0.635	12.758	1.318	0.83	15.473	1.272	1.988	13.833	1.994	0.757	0.897	0	3.298	1.513	0	2.376	0.835	0	3.263	0.264	0	0.669	1.928	4.322	0.734	0.366	2.999
comp160787_c0	0	0	0	0	0	0	0	0	0	0	0	0	0	0	0	0	0	0	0	0	0	0	0	0	0	0	0	0	0	0	0	0	0	0	0	0	0	0	0	0	0	0	0	0	0
comp135279_c1	0.696	0	0	3.888	0	1	1.811	0.164	0	0.052	0	0.411	0.415	0.09	0.327	0.077	0	0.484	0.761	0	0.192	0.229	0.177	0	1.114	0	0.596	0.6	0.096	0	0	0	0.851	0	0.859	0	0	0	0	0.22	0	0	1.336	0	1.337
comp131791_c0	0.068	1.12	0	0.709	1.964	0	0	1.928	0.178	1.663	0.243	2.147	1.434	0	2.215	1.309	0.098	2.373	0.51	1.123	2.452	0	1.415	1.264	0.348	1.359	2.168	0.148	0.662	0	0	2.539	0	0.812	1.141	0	2.303	0.315	0	0.287	1.193	0	0	0.542	0
comp148224_c0	0.164	0	0.18	0.073	0.067	0	0.839	0.09	0.328	0.589	0	0.387	0.682	0.319	0.311	0.83	0.505	0.365	0.241	0	0.288	0.353	0.256	0.31	0.169	0.355	0.422	0	0.322	0	0	2.131	0.78	1.388	0.271	0	1.238	2.467	1.024	0	0.436	7.045	0	1.531	6.416
comp85211_c0	0	0	0	0	0	0.25	0	0	0	0.043	0	0	0.06	0	0	0.18	0	0	0	0	0	0	0	0	0	0	0	0	0	0	0	0	0	0	2.188	0	0	0	0	0	0	0	0	2.168	0
comp51380_c0	0	0.963	0.952	0	0	1.843	0	0	0	0.658	0	0.354	3.204	0.868	0	1.386	0	0	0	1.074	0	1.138	0	0	0	0	0.19	0	0.94	3.09	0	0	0	2.023	7.787	7.636	0	3.919	0	0	0	14.676	1.645	5.189	22.597
comp145086_c5	16.924	10.758	18.737	21.896	8.977	14.846	18.425	9.058	13.627	15.153	13.129	23.24	16.419	14.975	12.325	17.32	3.188	12.936	20.672	15.779	14.676	22.371	14.129	13.759	13.913	19.626	15.135	10.257	33.323	23.828	30.484	15.749	33.157	13.95	24.233	11.058	5.902	15.29	4.17	16.837	10.81	13.784	12.834	9.063	14.983
comp123920_c0	0.058	0.13	0.332	0.379	0.414	0.671	0.523	0.807	0.547	0.502	0.243	1.004	0.605	0.123	0.733	0.547	0.163	0.849	0.27	0.048	1.169	0.044	0	1.463	0	0.222	0.976	0.165	1.28	0.971	0.604	2.947	1.474	1.953	1.565	0.867	1.458	1.614	0.471	0.277	1.825	2.845	0.946	1.721	2.162
comp121368_c4	0.145	0	0	0	0	0.513	0	0.508	0	0.113	0.191	3.768	0.173	0	5.338	0.239	0	4.206	0.433	0	2.077	0.194	0	1.741	0	0.195	2.375	0	0.157	0	0	0	0	0.365	0	0	0.764	0.345	0	0	0	0	0	0	0.372
comp390_c0	0	0	0	0	0	0	0	0	0	0.216	0	0	0	0	0	0.907	0	0	0	0	0	0	0	0	0	0	0.24	0	2.437	0	0	0	0	0	0	0	0	0	0	0	0	0	0	0	0
comp136519_c0	1.363	2.203	0.817	0.709	0.935	0.566	1.361	0.628	0.342	1.888	0.911	1.818	2.574	1.032	2.231	2.72	0.791	2.413	0.558	1.094	1.056	0.777	1.176	2.067	0.927	0.773	2.069	2.566	3.003	12.757	1.6	6.855	13.028	11.998	30.208	32.648	10.751	16.427	4.11	0.784	7.252	85.661	4.467	18.939	41.52
comp137977_c3	5.364	6.796	5.324	6.259	5.156	4.62	6.976	4.947	4.529	7.421	6.76	5.939	7.989	5.079	5.29	7.15	4.859	6.976	8.319	4.288	6.518	6.91	6.269	5.636	6.257	6.557	6.248	23.02	23.051	22.61	22.105	20.735	20.13	28.289	22.586	22.577	23.319	20.376	12.226	25.35	24.327	28.778	23.059	27.068	30.745
comp154606_c0	0.561	0.454	0.539	0.734	1.042	0.605	1.653	0.553	0.534	1.792	0.486	0.724	1.287	0.705	0.534	1.865	0.986	1.333	1.579	0.765	0.855	1.156	0.787	0.445	1.248	0.542	0.662	0	0.244	0.159	0	0	0	0.235	0	0	0.127	0	0	0	0.379	1.05	0.177	0	0
comp127225_c0	1.044	0.176	0.7	0.33	0.24	0.079	0.292	0.299	0.301	1.559	0.278	0.288	1.572	0.287	1.251	0.795	1.321	1.54	0.52	0.542	0.305	0.838	0.354	0.779	1.061	0.666	0.463	102.945	93.927	202.148	0.702	0	0	4.47	50.689	203.283	17.741	72.672	311.846	49.449	13.598	49.082	54.778	13.493	32.558
comp141530_c0	52.89	6.796	72.409	113.269	11.301	86.075	54.097	15.649	147.492	15.985	51.589	55.372	18.336	36.151	48.892	13.556	83.976	61.575	61.61	0.958	76.811	54.635	1.609	43.749	47.397	3.136	48.458	15.425	18.385	24.57	45.193	28.247	31.201	30.629	17.445	16.868	37.808	3.492	26.103	43.314	19.886	41.878	29.153	13.886	25.607
comp122546_c0	0.184	0.102	0.323	0.367	0	0	0.304	0.164	0	0.684	0	0.313	1.028	0.09	0.271	1.12	0	0.079	0	0	0.105	0.485	0	0.771	0.098	0.124	0.083	0.209	0.2	0.318	0	0	0	0.459	1.412	0.203	0.243	0.223	0	1.118	0.746	0.342	0.893	0.623	1.162
comp155700_c0	60.042	32.812	23.478	64.636	24.939	20.387	77.335	27.472	10.987	36.264	33.982	17.637	40.853	27.222	14.468	34.169	32.103	15.269	60.022	36.097	13.088	37.091	43.262	17.964	43.806	33.202	17.915	3.228	10.542	11.574	5.404	7.841	40.5	11.974	17.092	26.653	14.848	24.661	17.121	3.946	7.057	19.596	1.689	15.959	13.983
comp150821_c1	6.35	3.481	0.673	3.533	3.834	0.908	2.735	2.84	0.684	0.927	0.564	1.02	1.572	0.688	1.713	1.052	0.253	1.373	4.853	2.507	1.37	5.207	1.901	0.978	6.025	3.021	1.307	10.492	14.407	13.887	2.358	2.197	1.659	18.055	15.904	15.669	24.858	37.961	26.701	13.979	20.931	19.486	31.4	19.143	26.746
comp139785_c1	0.967	2.537	1.329	0.917	2.565	0.605	0.656	2.72	0.219	1.714	0.469	1.588	1.511	0.909	2.199	1.711	1.011	2.198	0.751	1.191	2.548	0.715	1.715	2.575	0.927	0.871	2.367	0.713	0.627	0.821	1.67	0.303	1.588	1.317	2	0.885	2.453	3.574	1.353	0.86	2.054	2.991	0.469	2.588	3.394
comp156987_c0	451.836	260.77	204.828	393.074	350.821	338.562	298.464	330.154	351.97	196.266	260.115	228.603	221.574	276.707	198.253	213.414	153.824	209.056	476.928	278.43	255.136	508.702	260.233	244.618	473.064	270.023	239.594	214.147	167.815	184.527	279.369	187.483	237.771	238.578	250.173	210.218	215.25	240.8	164.009	194.642	197.981	223.688	173.143	256.509	235.196
comp132449_c0	1.749	1.435	2.487	1.675	1.67	1.263	1.945	0.448	2.517	3.914	3.671	1.678	2.962	3.711	1.753	2.583	9.375	2.5	0.664	1.171	1.728	2.859	0.805	2.559	1.738	1.626	1.87	5.62	2.568	8.882	9.937	1.131	8.987	4.552	11.269	6.76	6.654	12.051	8.826	8.6	5.497	26.189	7.465	6.855	16.703
comp132674_c0	0.3	2	1.248	0.624	0.24	0.842	0.401	0.404	0.151	1.056	0.312	0.329	1.408	0.664	1.609	0.676	0.636	0.746	0.087	0.765	0.515	0.159	1.194	0.787	0.125	0.702	0.612	2.175	1.071	3.24	1.768	0	0	0.153	0.306	4.335	0.312	0.284	3.191	2.169	0.161	0.672	1.61	0.406	0.604
comp145723_c0	0.087	0.231	0	0.562	1.176	0.105	0.45	1.36	0.109	0.294	0	0	0.389	0	0.088	0.505	0.122	0.079	0	0.561	0	0.344	0	0	0	0.471	0.099	0	0.67	0.3	0	1.079	0.425	1.035	3.106	0.784	1.157	1.472	0.344	0	0.952	1.331	0	0.677	2.615
comp154527_c1	38.546	26.738	28.622	16.284	9.417	13.517	13.43	14.423	8.702	19.691	29.799	32.56	21.394	47.906	30.823	22.255	29.242	30.069	31.975	19.796	25.173	35.344	26.153	31.715	38.003	23.296	32.289	32.877	25.131	18.805	19.439	17.696	20.442	22.172	9.905	21.691	13.447	9.807	14.408	20.066	33.106	12.942	20.485	18.587	11.728
comp125613_c1	2.213	2.166	2.684	4.866	3.486	7.647	3.075	2.152	2.476	0.329	1.987	0.716	0.553	0.492	0.406	0.488	0.489	0.436	2.965	1.471	0.794	1.2	1.698	1.017	1.961	1.51	0.819	0.557	0.322	0.821	0	0.618	0	0.612	0.306	1.466	0.324	0	0	0.44	0.333	1.38	0	0.203	0.151
comp139716_c0	13.638	16.017	19.734	12.115	19.356	21.861	13.041	26.022	28.951	32.333	24.358	27.583	29.02	24.838	29.844	28.105	35.65	33.783	12.488	21.538	25.426	16.67	15.844	18.632	13.164	20.337	22.938	15.468	16.696	12.378	10.189	14.472	11.468	15.55	11.022	14.138	19.754	14.549	17.636	12.67	17.396	12.649	15.514	15.81	16.669
comp131479_c7	0	0	0	0	0	0	0	0	0	0	0	0.346	0	0	0	0	0	0.73	0	0	0	0	0	0	0	0	0	0	0	0	0	0	0	0	0	0	2.048	0	0	0	0	0	0	0	0
comp144355_c0	0.812	0.333	0.108	0.587	0.053	0.105	0.146	0.673	0.287	0.26	0.295	0.189	0.233	0.492	0.088	0.428	0.416	0.484	0.664	0.174	0.096	0.468	0.265	0.056	0.668	0.116	0.132	3.558	2.159	4.988	0	0	0	0.894	2.517	5.985	1.412	1.279	6.651	2.599	1.687	0.501	4.396	0.298	0.674
comp143245_c0	2.068	7.157	2.173	3.02	13.318	5.567	1.677	18.055	4.392	7.75	2.447	4.401	6.521	3.432	5.425	8.356	3.522	7.658	4.516	9.574	4.118	2.259	8.426	3.625	3.654	7.676	3.393	1.157	3.456	0.592	0	3.513	0.836	1.682	1.694	1.125	3.101	2.416	0	1.223	1.825	2.344	0.982	2.235	1.709
comp146172_c3	0.135	0.63	0.296	0.037	0.548	0.447	0.134	1.031	0.438	0.753	0.278	0.518	1.054	0.59	0.574	0.787	0.62	0.809	0.347	0.658	0.288	0.282	0.601	0.62	0.089	0.871	0.596	0.913	1.767	0.724	1.053	1.631	0.255	1.094	1.235	0.35	2.152	2.812	0.71	0.392	1.079	1.514	0.77	1.693	2.22
comp117655_c0	0	0	1.688	0	0.922	0	0	0	1.546	0.468	0.816	1.045	0.898	1.991	0	0	0.717	0	0	1.597	1.387	0	0	2.257	0	3.438	0	0	2.063	0	0	0	0	0	0	1.088	0	0	0	0	0	0	0	1.924	4.568
comp132468_c1	0.193	0.213	0.054	0.122	0.067	0	0.413	0	0	0.061	0.13	0	0.095	0.049	0.191	0.274	0.065	0.087	0.144	0.126	0.314	0.194	0	0	0.107	0	0.041	0.217	0.2	0.494	0	0	0	0.612	0	0.323	0.255	0.345	0.374	0	0.126	0.366	0	0.163	0.372
comp131616_c0	0.3	0.556	0.171	0	0	0.092	0	0.12	0	0.139	0	0.066	0.276	0.221	0.072	0.06	0	0.063	0	0.184	0.079	0	0.15	0	0	0.675	0.132	0	0.078	0	0	0	0	0	0	0	0	0	0	0	0	0	0	0	0
comp143966_c0	1.421	2.694	0.673	2.029	5.677	2.922	2.334	6.023	2.996	0.511	0.642	1.111	0.682	0.336	1.681	0.291	0.367	1.801	0.809	1.549	1.291	1.085	0.999	1.836	0.784	1.67	1.274	6.168	1.41	3.805	1.811	2.789	0.595	5.128	4.529	5.958	3.46	3.421	5.582	4.51	4.2	4.737	6.643	9.754	3.138
comp118858_c0	0.396	0.25	6.761	0	0	6.699	0.498	3.976	4.898	0.398	10.596	0.197	0.363	15.09	0.605	0.188	19.125	0.563	0.905	0.097	0.175	0.521	0	0.278	0.508	0	0.074	0	0.244	1.068	0	0	0.383	0	0	1.891	1.585	0	1.794	0	0.207	1.172	0.301	0	0
comp150743_c1	3.431	3.037	4.839	3.007	2.899	3.159	2.127	3.483	3.311	3.256	4.061	4.549	3.394	4.022	5.585	2.976	5.323	5.031	3.206	3.011	5.122	4.307	3.934	4.936	3.895	3.749	4.915	5.124	3.526	5.094	1.684	2.171	4.267	4.505	5.411	4.381	3.9	2.376	4.678	4.223	4.762	4.749	4.617	2.967	5.231
comp150459_c4	0	0	0	0.159	0.16	0.421	0.462	0.598	0	0.684	0	1.333	0.544	0	2.167	1.309	0	1.198	0	0.3	1.152	0	0	1.097	0	0	0.563	0	0	0	1.811	0	0	0	0	0	0	0	0	0	0	0	0	0	0
comp148802_c1	2.716	3.083	2.478	4.034	2.912	3.488	4.825	3.214	2.86	5.637	4.105	3.661	5.77	3.899	3.402	5.671	5.527	4.016	2.571	4.211	2.914	2.948	2.396	2.822	2.772	4.975	2.813	4.08	5.249	5.121	3.874	2.855	2.977	2.799	4.576	3.689	3.24	4.802	4.491	3.937	1.205	5.494	4.325	0.745	7.462
comp92764_c0	7.114	2.166	3.313	4.719	4.275	2.014	6.053	3.483	1.669	1.23	4.009	1.111	1.08	2.433	2.087	1.591	9.09	1.571	5.488	3.088	0.48	3.212	4.014	3.1	4.715	3.225	1.514	1.496	0	0	0	0	0	0.541	1.082	0.48	0	1.036	0.837	1.567	1.17	0.806	1.274	0	0
comp115549_c0	1.392	0.5	1.724	1.198	0	1.461	1.519	0.194	2.039	1.948	0.746	0.239	2.099	0.573	0.112	1.933	0.155	0.103	1.849	0.581	0.497	1.059	0.345	0.27	2.21	0.151	0.24	0.783	0.975	0.388	1.137	0.592	0.553	0.565	1.153	0.507	0	1.086	0.874	0.554	0	0.427	0.663	0	0
comp154920_c0	14.286	24.331	16.888	5.563	17.86	12.938	4.072	14.035	13.285	24.462	21.278	14.865	25.989	30.146	20.905	23.888	23.984	24.093	16.541	27.075	12.006	24.904	27.647	16.215	22.513	32.278	14.672	3.289	4.161	5.297	2.218	4.171	8.435	4.634	3.458	5.432	3.287	3.696	1.046	3.335	3.167	1.135	2.309	2.52	1.511
comp154376_c2	0.203	0.241	0.09	0.147	0.12	0.171	0.097	0.209	0.137	0.476	0.191	0.346	0.596	0.516	0.319	0.564	0.391	0.397	0.241	0.048	0.157	0.141	0.035	0.334	0.241	0.116	0.439	0.165	0.331	0.247	0.73	0.276	0.439	0.882	0.094	0.286	0.775	0.437	0.912	0.401	0.448	0.134	0.177	0.867	0.232
comp154260_c1	5.229	5.462	7.317	4.964	5.383	6.673	4.886	5.65	6.923	4.771	7.871	6.441	5.26	7.455	6.883	4.909	6.294	6.023	6.566	5.314	6.631	6.045	5.959	6.677	6.274	6.548	6.314	6.647	6.041	7.107	5.516	5.868	4.848	4.67	4.941	5.653	4.108	4.873	7.361	7.119	6.082	4.762	4.21	2.723	4.963
comp136190_c2	50.077	39.339	46.22	49.049	52.951	67.399	28.768	51.685	64.935	16.695	38.199	29.278	19.882	24.101	35.747	15.028	10.622	23.173	38.618	52.418	37.433	39.553	41.971	34.123	39.813	39.919	35.069	7.308	8.496	5.8	18.232	16.564	25.545	5.317	10.728	5.386	5.185	1.452	2.339	11.744	6.575	2.845	4.431	2.52	1.918
comp146900_c0	3.296	5.814	4.058	2.152	7.721	2.711	2.516	7.578	3.407	3.559	2.89	5.109	3.489	3.408	6.142	4.028	4.557	6.261	1.377	5.198	5.331	3.08	6.428	6.105	3.752	6.743	4.187	3.175	2.968	2.79	1.151	2.987	2.849	2.317	2.353	1.789	3.044	3.594	2.227	1.682	0.941	0.867	2.698	3.482	2.046
comp140364_c0	4.523	6.546	7.003	0.795	1.389	1	0.255	0.478	0.369	4.736	5.05	2.83	5.338	7.02	2.717	4.678	6.701	2.762	4.525	5.305	3.255	3.812	6.499	3.521	3.948	7.454	3.732	12.397	10.873	15.009	0.94	0.395	0.269	12.009	10.611	14.332	16.445	15.117	17.434	11.151	10.741	15.958	12.684	17.287	21.551
comp152568_c0	0.29	0.491	0.566	0.587	0.641	0.842	0.547	0.374	0.452	0.502	0.469	0.601	0.527	0.36	0.621	0.47	0.726	0.436	0.53	0.203	0.663	0.591	0.221	0.58	0.553	0.293	0.472	1.47	1.123	1.748	1.6	1.316	0.936	1.223	0.659	1.346	1.111	0.772	0.986	1.73	0.872	1.343	1.185	1.517	1.871
comp145190_c0	20.965	15.211	18.342	20.099	18.073	11.687	13.296	16.038	14.339	19.89	12.097	10.464	18.077	14.999	18.132	17.029	23.853	20.078	22.578	19.854	13.69	25.751	17.365	13.338	24.028	20.23	11.808	8.543	8.966	7.063	5.937	6.684	6.096	6.822	8.223	7.295	11.04	7.614	8.878	14.027	11.016	10.561	11.914	10.337	9.287
comp153001_c1	5.152	2.796	4.803	5.722	3.006	6.002	3.695	2.093	6.704	5.55	6.196	3.422	5.338	5.775	3.673	5.679	6.408	4.793	5.969	3.504	2.879	4.668	2.953	1.773	5.134	2.461	2.871	0.217	0.74	0.212	1.263	1.145	0.156	0.8	0.823	0.489	0.255	0.081	0.366	0.315	0.344	1.697	0.557	0.867	1.29
comp119435_c0	2.503	9.656	2.101	2.592	16.484	1.356	2.795	4.618	3.817	2.719	4.026	2.846	2.842	3.121	2.868	2.001	0.921	0.556	1.772	0.784	2.74	0	5.199	0.707	5.927	0.853	2.499	1.392	2.046	4.441	0	0	3.161	2.952	5.764	2.739	4.652	4.274	2.361	0	8.124	4.31	2.379	7.627	0
comp1375_c0	0	0.648	5.944	0.807	1.723	1.277	0	4.334	0	7.126	2.274	1.95	3.688	2.941	3.25	4.242	7.769	6.254	0	6.699	5.166	0	2.44	5.977	0	6.397	5.362	0	0.644	0	0	0	0	1.4	0	0	1.458	1.35	0	0	0	0	0	0	0
comp122246_c2	0	0	0	0	0	0	0	0	0	0.208	0	1.201	0	1.663	0	0	0	0	0	0	0.829	0	0	0	0	0	0.281	0	1.062	0	0	0	0	2.564	0	0	0	0	0	0	0	0	2.043	0	0
comp155658_c0	6.988	5.425	5.378	9.768	10.513	7.792	6.502	12.286	9.632	4.537	3.567	6.096	4.552	2.884	6.939	3.635	2.641	6.047	6.846	6.437	8.045	5.727	3.908	5.222	4.661	4.505	6.405	11.571	10.603	9.438	16.407	13.946	14.927	8.257	9.187	9.933	10.045	8.315	9.289	9.947	9.478	9.426	10.535	10.54	11.252
comp106488_c0	0.435	0	0.332	0.562	0	0.171	0	0	0.178	0.658	0	0	0.864	0	0	0.453	0	0.254	0.424	0	0.157	0	0.424	0.509	0.152	0.187	0.132	0	0	0	0	0	0	0	0	0	0	0.335	0	0.344	0	0	0	0	0
comp142186_c2	3.905	2.889	3.591	1.076	1.509	1.882	0.96	1.211	1.505	3.126	2.959	1.892	3.74	6.078	1.936	3.892	3.293	2.357	3.89	2.952	1.51	2.983	3.333	1.979	3.708	5.58	1.796	3.045	1.193	2.446	0.505	0	0.496	1.553	1.047	2.038	0.683	0.863	3.542	1.624	0.838	0.195	2.087	0.867	1.685
comp141898_c0	0.435	0.241	0.566	0.636	0.508	0.29	0.596	0.613	0.561	0.381	0.434	0.633	0.44	0.532	0.422	0.214	1.313	0.349	0.067	0.126	0.166	0.15	0.398	0.286	0.285	0.533	0.422	0	0.322	0	0	0.224	0.269	0	1.435	0	0.15	0.883	0.209	0.105	0	0.537	0.106	0.935	2.023
comp135757_c3	1.295	1.454	2.675	1.516	2.391	6.304	1.082	2.481	4.652	0.459	2.76	0.839	0.302	0.967	0.988	0.257	0.171	0.341	0.568	0.329	1.178	0.256	0.513	0.763	0.41	0.249	0.844	0.287	0.339	0.221	0	0	0	0.8	0	0	0.671	0.305	0	0.153	0.861	0.244	0.495	1.707	0.163
comp138800_c0	16.828	22.424	19.429	20.783	30.67	14.662	19.215	29.774	17.171	30.844	23.716	31.647	29.927	26.165	30.943	30.312	36.253	29.784	19.507	27.501	28.009	21.436	28.328	29.37	19.706	26.823	30.982	34.121	56.182	42.112	76.126	92.86	60.134	47.626	34.62	27.769	40.539	39.981	42.095	36.205	49.871	57.286	32.081	42.051	46.263
comp153686_c1	95.554	63.734	64.059	50.247	38.524	52.303	50.269	35.513	49.953	80.668	84.191	53.784	86.016	121.593	73.414	85.744	91.003	77.669	100.421	74.924	56.271	113.153	87.531	78.476	112.094	90.757	64.959	25.116	22.633	27.916	28.211	29.471	32.378	29.653	34.29	31.061	25.656	32.245	25.632	27.242	23.972	49.582	25.377	27.65	41.729
comp80401_c1	0	0	0	0	1.536	0	0	0	0	0	0.686	0.658	0.302	1.589	0	0.419	1.533	1.405	0.761	0	0.576	0	1.096	0	0	2.15	0	3.55	0.575	0	0	0	0	0	0	3.468	0	0	0	0	0	0	0	0	0
comp148872_c2	71.757	71.391	61.052	92.119	93.306	101.448	97.912	106.091	106.829	68.536	69.995	49.589	66.574	88.637	54.517	69.288	84.237	58.551	96.984	76.589	49.326	93.606	82.66	55.656	99.304	77.385	53.523	39.889	32.217	44.408	48.954	27.208	39.366	63.129	55.37	45.412	53.326	58.763	41.781	40.343	43.273	58.459	41.722	58.322	55.829
comp99086_c1	16.315	0	0	0	0	0	0	0	0	5.291	2.43	3.768	1.062	0	3.075	1.505	0	4.682	0	0	0	7.007	3.89	10.039	0	0	3.997	8.378	3.987	0	0	39.233	0	4.223	0	29.125	13.482	16.63	0	0	14.011	0	0	0	4.185
comp140517_c0	2.01	2.852	1.814	1.907	1.817	1.263	2.163	1.226	0.725	5.68	1.666	5.306	5.485	2.548	4.939	6.423	1.565	5.595	1.377	3.34	3.272	1.253	2.476	2.297	0.945	3.11	3.062	1.174	1.785	0	2.386	1.802	1.701	1.094	1.812	0.267	0.405	0.284	0.605	2.217	0.321	1.123	1.389	0	0.674
comp145827_c3	0	2.222	1.383	0.55	1.162	2.685	0	0.732	2.011	1.463	4.183	3.702	2.202	4.874	0.757	0.975	0	3.23	0	1.036	1.771	1.077	0.416	0.461	0.856	0.551	1.456	0	1.314	0	0	2.105	0	2.929	0	1.771	0	3.736	0	0	0	1.428	0.778	7.627	2.987
comp141543_c0	0.271	0.056	0.063	0.489	0	0.132	0.194	0	0.068	0.19	0.191	0.025	0.328	0.106	0	0.197	0.261	0	0.578	0.31	0	0.318	0.106	0	0.116	0	0.132	1.601	1.393	2.145	0	0.539	0	3.764	9.858	1.18	5.509	28.844	3.572	0.707	0.929	18.595	0.513	24.602	31.698
comp135905_c1	0.706	0.25	0	0.929	0	0	0.377	0.404	0	0.087	0	0	0.138	0	0	0	0	0	0.337	0	0	1.544	0	0	1.488	0	0.157	0	0	0	0	0	0	0	0	0	0.602	0	1.771	0	0	0	0	0.745	0
comp122166_c0	0.667	7.944	1.508	1.785	12.597	2.211	2.589	15.993	1.231	1.888	1.71	1.785	2.928	1.655	0.311	2.643	0.465	0.881	0.963	5.876	1.082	0.874	3.369	0.763	2.807	4.425	1.415	0	0.357	1.157	0	3.421	1.644	0	0	2.877	0.833	0.761	1.255	0.774	0	2.369	0	1.043	0
comp148599_c0	2.194	1.315	0.781	0.77	1.616	1.066	0.668	1.719	1.054	1.048	0.876	1.481	1.313	1.188	1.864	1.676	1.101	1.73	0.934	1.104	1.03	1.659	1.017	1.844	1.399	1.075	2.06	5.464	7.565	12.378	15.551	16.919	22.455	3.552	7.858	10.56	1.967	3.949	6.165	3.153	4.361	3.272	2.583	2.113	2.476
comp155244_c1	19.756	24.303	14.697	26.236	22.321	18.255	38.09	30.536	24.614	14.045	19.455	13.796	12.783	17.555	12.85	13.719	17.111	11.269	22.626	22.322	12.277	13.273	18.231	12.853	17.032	16.188	11.527	6.708	6.146	4.962	5.488	3.539	4.224	5.999	4.599	7.443	4.49	4.802	6.756	5.026	4.831	4.224	5.183	4.647	3.917
comp151554_c0	1.479	0.528	0.682	0.954	0.588	1.158	1.203	0.329	0.958	0.675	0.738	1.859	1.019	0.565	2.701	0.821	0.783	4.285	0.944	0.194	1.745	2.48	0.575	3.95	2.415	0.409	2.714	15.929	12.831	15.909	59.411	27.55	43.874	9.963	5.435	19.884	6.886	6.548	9.842	9.899	10.408	12.197	6.899	7.167	9.497
comp149545_c0	12.304	9.508	5.387	14.988	16.217	9.331	18.559	22.016	11.028	8.434	6.248	6.375	7.333	4.022	7.385	7.304	5.323	7.372	13.855	7.425	7.705	7.501	6.41	7.925	8.654	5.704	7.82	11.362	5.71	5.209	7.186	7.973	5.458	9.022	14.422	3.431	8.147	15.391	8.37	14.065	7.838	7.594	12.976	8.86	7.846
comp132384_c5	0	0.204	0	0	0	0.54	0	0	0	0.052	0	0	0	0	0	0	0	0	0	0	0	0	0.265	0	0	0	0.141	0	0.853	0	0	0	0	0	0	0	0.671	0	0	0	0	0	0	0	0.651
comp145175_c3	6.621	4.592	3.618	8.167	6.158	6.66	5.226	8.221	4.994	4.97	4.322	3.167	5.32	5.005	4.151	5.021	5.307	4.309	5.035	5.634	2.958	6.954	5.446	3.664	5.178	5.011	3.136	2.262	1.21	2.057	9.811	10.933	5.571	2.094	2.306	2.047	1.516	1.919	0.979	1.796	1.561	1.941	1.3	1.504	1.453
comp153327_c0	146.472	121.59	104.64	209.154	239.79	241.748	216.935	287.527	276.404	43.668	99.638	86.303	49.291	64.806	57.233	45.93	35.144	46.886	146.193	88.409	94.838	104.963	59.07	69.455	106.666	66.999	72.406	68.52	64.016	68.166	140.056	84.703	130.928	77.503	69.475	83.159	69.887	62.906	50.622	64.68	75.782	59.46	65.144	77.979	65.326
comp143597_c1	0.242	0.167	0.772	0.66	0.16	1.711	0.194	0.329	2.709	0.208	3.384	0.584	0.985	0.156	0.151	0.222	1.109	0.651	1.04	1.229	0.131	0.15	0.115	0	0.214	1.164	1.357	0.357	1.854	2.763	0.772	0.395	0.383	1.741	3.376	1.798	0	0.091	0	3.344	0	1.624	0.15	2.628	0.291
comp67235_c0	7.249	3.574	0.889	6.748	1.189	4.291	1.179	2.989	5.87	4.425	6.257	2.657	2.747	5.661	5.115	5.175	6.082	4.262	6.797	4.027	1.771	8.498	3.377	4.499	6.747	1.093	3.194	0	3.517	0	0	0	4.097	0	0	0	3.969	3.655	0	0	0	0	0	2.425	3.836
comp138302_c0	15.997	19.239	21.539	10.159	13.264	19.268	11.729	14.139	12.423	20.288	21.555	33.736	20.539	27.468	37.77	22.195	17.054	37.41	14.558	21.025	36.735	10.043	18.947	27.478	14.786	16.668	31.437	19.296	21.275	17.975	7.719	14.985	15.211	13.139	12.834	18.657	17.625	13.686	17.15	14.113	20.747	11.33	13.745	16.88	11.752
comp154263_c0	21.535	27.266	22.769	13.118	21.239	17.32	14.876	19.176	17.116	25.232	24.081	19.513	27.043	27.926	20.068	27.515	22.28	19.443	19.612	28.101	18.42	24.816	30.954	17.439	22.905	30.865	17.742	17.582	15.974	21.471	11.916	10.117	10.589	18.761	22.915	25.076	19.928	25.625	20.379	20.42	21.183	18.961	22.201	18.384	19.249
comp132178_c3	0	0	0	0.966	1.029	0.75	2.054	1.285	4.241	0.398	1.796	0.288	1.581	2.089	0.637	1.12	2.071	0	0	0.871	0	0.918	0	0	0	0	0.463	0	0	4.953	0	0	3.516	3.282	0	6.105	3.437	3.168	0	1.577	0	0	0	0	1.662
comp146977_c0	0.976	0.463	0.224	0.807	0.361	0.039	0.717	0.523	0	0.675	0.46	0.461	0.579	0.311	0.374	0.718	0.31	0.627	0.684	0.494	0.55	0.353	0.345	0.604	0.668	0.453	0.381	4.846	3.134	3.011	0.379	0.592	0.184	1.753	4.752	6.041	2.951	6.467	6.352	5.074	1.457	4.395	3.662	2.208	3.313
comp155135_c0	22.695	16.48	14.455	20.404	20.398	16.057	18.049	21.732	15.748	23.553	13.693	16.041	22.456	15.663	18.921	21.707	22.492	20.784	26.063	16.108	15.915	29.66	16.649	15.341	28.101	15.548	15.218	9.5	6.807	9.579	2.891	3.815	2.523	4.423	6.188	7.811	6.099	8.021	9.461	9.106	3.787	5.311	11.074	3.292	4.673
comp145506_c2	0	0	2.002	0	0	9.647	0	0	4.378	0.338	4.599	0	1.866	0.598	0	0.479	0	0	0	0	0	0	0	0	0	0	0	0	0	0	0	0	0	0	0	0	0	0	0	0	0	0	0	0	0
comp152771_c2	8.38	6.092	5.45	9.878	6.719	5.317	7.949	9.416	7.895	11.3	7.819	10.118	11.418	9.658	10.253	11.906	7.59	10.356	8.425	7.212	8.918	7.96	7.445	7.774	7.558	7.41	8.416	7.656	11.055	8.122	12.618	7.605	7.669	9.269	7.011	6.124	7.325	7.087	8.542	10.396	6.862	15.127	8.403	5.311	11.531
comp151016_c2	16.489	20.304	16.735	20.111	16.096	16.899	22.582	17.248	19.264	18.097	20.549	18.773	17.87	20.267	17.344	17.978	25.924	18.721	16.666	18.586	13.83	14.799	20.822	18.393	15.365	20.79	17.171	17.087	22.172	21.957	30.54	28.274	29.883	15.432	24.574	17.191	17.22	18.671	20.835	17.716	15.193	22.49	20.052	12.044	19.4
comp142395_c2	0.039	0.204	0.135	0	0.454	0.224	0	0.135	0.055	0.156	0.104	0.049	0.104	0.041	0	0.154	0.049	0.032	0.116	0.242	0	0	0.23	0.413	0.045	0.347	0.05	0	0	0	0	0	0.184	0	0	0.166	0.104	0.183	0.291	0	0	0	0.15	0	0.093
comp111608_c2	0	0	0	1.369	0	0	0	0	0	1.308	0	0.806	2.237	0	1.753	0	1.508	0.857	0	0	1.082	0	0	1.089	0	0	1.713	0	0	0	0	5.171	0	0	0	2.167	0	0	0	2.179	0	3.297	0	0	0
comp127063_c0	2.165	11.397	1.499	2.433	6.96	1.171	1.082	7.877	1.71	12.495	3.133	14.075	12.757	1.237	16.682	12.214	1.198	13.229	2.33	13.562	14.79	2.533	13.934	19.108	1.996	13.753	17.336	3.489	5.893	6.639	2.526	6.526	4.962	11.904	10.422	3.707	14.859	11.442	4.76	3.564	18.498	7.948	2.22	21.27	5.614
comp118992_c0	11.202	24.692	22.553	6.235	18.875	8.055	6.016	17.174	18.211	15.006	12.505	36.196	21.031	15.376	28.537	27.6	0	12.483	10.976	31.964	31.787	16.794	20.265	10.826	12.879	27.489	20.812	4.341	16.844	18.152	41.291	9.381	43.066	23.831	38.231	9.748	16.132	5.452	8.265	7.788	14.665	0	1.574	14.631	18.61
comp141752_c0	0.174	0.093	0.099	0.795	0.588	0.605	0	0.299	0.547	0.32	0	0.033	0.155	0.09	0.08	0.214	0.114	0.079	0.26	0.106	0	0	0.177	0.207	0	0.569	0.058	0.792	0.644	0.592	5.151	1.776	2.537	0.435	3.082	0.378	0.683	2.274	0	2.312	0.7	1.636	1.937	1.246	0.221
comp154185_c3	6.128	4.768	14.464	3.191	2.538	20.216	1.616	6.083	16.843	6.113	14.934	6.408	6.961	16.474	7.568	6.355	10.15	9.737	4.67	6.302	6.23	7.431	4.332	4.364	6.658	7.659	7.754	4.768	10.89	9.703	15.298	14.551	21.448	12.645	32.808	9.527	16.109	11.107	11.62	6.918	12.806	15.164	11.101	22.272	15.611
comp175178_c0	0.947	8.49	2.083	6.687	9.831	2.014	8.265	8.804	5.76	5.611	4.946	3.513	6.236	6.717	1.705	5.363	4.378	5.841	0	1.181	2.094	0	1.998	7.424	5.945	10.36	3.128	0	0	3.408	9.291	0	0	2.223	8.528	0	2.338	0	0	0	0	6.422	0	0	0
comp158419_c0	0	0	0	0	0	0	0	0	0	0.294	0	0.625	0	0	1.315	0	0	0	0	0	0	0	0	0	1.569	0	0	6.899	11.621	16.615	29.656	16.143	62.657	3.517	39.396	6.871	0	6.883	0	3.258	23.409	0	0	0	0
comp150603_c0	64.605	60.698	59.022	93.782	91.556	90.339	113.433	103.012	89.029	37.165	67.391	58.399	37.796	57.647	41.356	37.274	37.533	33.529	53.407	65.602	52.074	49.163	49.875	38.749	48.306	47.542	46.836	35.809	35.56	33.037	67.2	54.363	70.978	21.666	24.421	33.155	20.194	15.655	28.98	33.042	26.99	16.287	26.809	13.805	13.077
comp133218_c1	0.899	2.629	0.826	1.394	4.662	0.632	2.005	2.406	0.835	1.065	0.694	0.773	0.864	0.778	1.139	1.283	0.946	1.063	0.347	1.133	1.544	0.468	1.362	1.494	0.642	1.315	0.885	0.809	0.81	0	2.344	1.21	0.581	1.776	3.329	0.129	1.088	2.122	0.224	0.717	1.595	0.891	0.345	2.777	2.685
comp146859_c1	11.241	17.609	8.044	9.181	12.623	10.437	14.171	9.835	9.085	21.414	17.078	9.748	22.258	13.369	10.19	24.966	11.022	9.166	7.423	21.345	7.565	9.999	22.502	9.53	9.385	21.821	9.194	15.294	19.517	22.433	6.737	6.447	3.53	6.963	17.422	24.633	9.744	21.381	37.021	8.743	8.675	9.56	14.285	8.007	13.6
comp144479_c0	10.99	13.443	21.009	10.905	12.637	15.675	11.437	12.286	16.87	14.971	14.7	15.515	14.588	17.662	15.129	14.189	29.103	16.324	9.724	12.323	14.973	10.581	13.704	21.064	11.194	13.496	15.077	22.193	32.966	39.755	21.207	37.746	31.485	97.181	56.664	42.433	74.157	49.037	34.286	36.205	93.305	108.59	42.686	93.667	85.993
comp152269_c1	1.672	0.176	0.961	0.22	0.454	1.342	0	0	2.093	0.398	0	0.847	0.363	0.664	1.896	0.137	1.125	1.182	0.241	0.223	0.393	0.221	0.336	1.367	1.025	0	1.001	1.131	0	0	0	0	0	0.823	0	0	0	0	0	0.401	0	0	0	0	0.418
comp130127_c0	439.454	419.069	383.969	489.912	402.036	395.419	579.864	385.666	391.894	506.346	477.084	478.982	500.144	536.089	414.4	574.991	454.029	475.331	418.139	430.921	376.465	464.269	458.522	419.59	453.483	453.366	407.651	366.203	393.082	325.625	549.039	535.174	577.538	418.861	361.066	322.391	365.312	310.67	314.925	318.91	360.641	280.01	295.019	276.925	280.343
comp138532_c0	7.191	1.759	2.774	2.518	1.082	1.711	2.467	1.27	0.67	6.451	3.055	12.825	7.376	4.547	13.575	7.261	5.071	18.753	6.653	2.226	10.933	17.632	3.705	16.152	11.301	1.901	14.845	7.682	21.179	13.437	4.589	32.3	1.403	36.734	33.29	12.137	36.65	28.681	7.772	10.578	22.101	21.94	12.71	39.965	35.685
comp138735_c0	0.957	0.102	0.548	1.002	0	0.553	1.118	0.164	0.479	0.182	0.859	0.518	0.225	0.287	0.366	0.077	0.253	0.254	0.972	0.116	0.41	1.112	0.097	0.223	0.811	0.249	0.24	1.279	0.496	0.644	0.926	0.974	0.468	0.47	0	1.236	0	0	0.366	2.504	1.285	0.72	0.371	0.312	0.709
comp149946_c1	2.397	2.796	2.164	1.1	1.857	1.382	1.604	1.569	1.272	3.169	1.397	1.637	2.375	2.261	2.286	2.378	2.397	2.174	2.08	1.752	1.658	1.906	1.742	1.502	2.308	2.026	2.276	3.132	2.168	2.922	0.505	0.776	1.106	1.6	2.753	3.191	2.152	2.619	4.185	1.491	1.515	2.417	2.654	1.721	3.011
comp155813_c0	12.072	20.766	14.85	14.658	24.472	21.216	12.749	29.774	20.851	12.781	12.869	11.081	13.655	12.132	13.44	12.051	11.34	14.34	11.323	19.331	13.315	10.784	18.293	14.244	11.328	18.693	12.189	13.685	20.439	17.542	16.407	24.629	18.471	26.03	24.691	16.545	27.358	23.656	22.008	17.591	26.726	32.55	15.771	30.672	26.874
comp144273_c1	1.16	3.148	1.939	1.271	1.897	1.54	0.887	2.989	2.134	1.74	2.074	1.037	1.46	1.597	1.099	1.557	1.418	1.341	1.56	2.246	0.768	1.041	2.378	1.47	1.515	1.848	0.943	0.4	0.74	0.3	0	0.447	0.851	0.435	1.341	0.387	0.694	0.833	1.681	0.42	0.711	2.637	0.513	0.583	1.325
comp151585_c3	0.706	1.241	2.397	0.929	1.576	2.988	1.945	0.972	1.095	0.771	0.564	1.374	0.743	1.72	2.549	0.778	4.231	2.119	0.895	1.626	1.099	0.468	1.759	1.717	0.749	0.977	1.514	2.479	1.689	3.84	5.432	3.697	3.204	1.27	3.67	2.85	1.169	1.015	4.133	3.602	1.239	0.171	2.901	0.704	0.663
comp118897_c1	0	0	0.709	0	0	0	0	0	0	0	0	0	0	0	0.582	0	0	0	0	0	0.689	0	0.654	0	0	0.862	0.281	0	0	0	0	0	0	1.494	2.917	0	0	1.442	2.384	2.876	0	0	1.203	0	0
comp139121_c4	0	0	0.189	0	0	0	0.267	0.284	0	0.225	0	0.066	0.095	0	0.159	0	0	0	0	0	0	0	0	0	0.178	0.222	0.116	0	0	0	0	0	0	0	0	0	0	0.782	0	0	0	0	0	0	0
comp142553_c0	0	0.296	0.269	0	1.002	0.263	0	0.613	0	0.381	0.425	0.189	0.57	0	0	0.188	0	0.262	0	0.329	0	0	0.584	0.127	0	0.515	0.124	0	0.096	0	0	0.934	0	0	0	0	0	0	0	0	0	0	0.177	0.352	0.267
comp154476_c1	0.058	0.093	0.063	0.098	0.227	0.447	0.474	1.465	0.287	0.502	0.078	0.165	0.259	0.041	0.247	0.094	0.359	0.19	0.087	0.3	0.148	0.071	0.115	0.31	0.045	0.258	0.257	0.043	0.374	0.556	0.182	1.539	0.255	0.259	1.035	1.208	0.255	1.239	0.142	0	0.31	1.001	0	0.515	0.453
comp147069_c1	0.377	1.222	0.117	0.22	0.107	0.026	0	0.179	0.164	0.494	0.139	0.757	0.492	0.123	1.02	0.436	0.106	0.913	0.761	0.61	1.126	0.3	1.768	1.502	0.357	1.217	1.125	0.8	0.453	0.839	0	0	0.198	0.518	1.282	1.227	1.481	1.827	1.031	1.061	0.78	0.781	1.84	1.124	1.035
comp124793_c2	1.585	0	0	0	0	0	0	0	0.971	0	0	0.165	0.225	0	0.366	0	0	0	0	0	0	0	0	0	0	0	0.174	0	0	0	0	0	0	0	0	0	0	0	0	0.917	0	0	0	0	0
comp138067_c0	26.58	29.682	31.127	41.396	57.065	50.039	42.15	56.946	56.589	10.677	23.17	15.227	11.271	13.279	14.834	9.1	15.938	10.999	24.157	22.303	20.461	15.364	16.843	16.04	16.23	17.378	16.045	14.859	26.01	15.079	18.077	29.484	14.133	18.22	16.939	8.918	14.975	8.264	13.033	28.418	25.096	15.689	22.148	18.099	13.181
comp143549_c0	1.488	0.796	0.126	0.281	0	0	0.875	0.717	0	1.212	0.408	1.374	1.011	0.631	0.805	1.437	0.709	0.659	1.088	1.2	0.567	1.244	1.68	2.003	0.793	0.275	1.018	0.478	0.67	1.077	0	0.539	0	0.518	1.588	0.461	1.366	2.741	0.404	0	0	1.172	0.203	1.043	0.267
comp154512_c0	9.675	10.342	9.445	5.171	5.183	4.988	6.442	4.26	4.488	11.88	9.641	9.164	12.342	13.844	11.671	11.435	12.09	11.666	10.832	9.593	9.45	10.908	11.556	11.931	11.595	9.444	11.444	10.962	10.333	9.508	4.982	6.644	7.641	7.963	9.564	12.672	9.686	10.376	13.048	8.972	7.31	8.791	9.827	10.201	9.996
comp155997_c0	36.082	37.172	30.499	36.518	39.139	33.746	36.972	39.429	32.809	37.935	36.013	31.4	37.908	43.098	32.234	39.361	45.131	30.53	36.548	34.839	30.33	35.591	35.631	34.179	36.435	34.135	30.344	26.822	26.324	26.221	16.042	21.116	17.663	29.289	28.809	28.977	32.693	36.712	30.676	21.624	25.59	32.66	25.2	37.242	33.198
comp146444_c1	25.633	22.368	25.696	22.849	23.564	23.73	19.738	19.894	26.899	40.265	36.438	35.003	41.06	36.995	30.983	44.878	28.15	31.609	22.106	27.191	28.751	22.433	28.983	27.55	23.36	27	31.081	95.063	116.951	96.046	148.941	155.038	133.877	112.978	100.965	71.687	79.515	76.51	89.003	89.046	99.363	105.416	87.734	87.327	109.949
comp144831_c1	9.501	6.37	10.765	13.081	8.629	8.344	13.904	7.01	7.005	11.828	10.248	14.824	11.539	11.854	14.292	11.076	12.775	13.967	9.532	5.043	12.146	9.61	6.481	14.53	11.64	6.708	13.968	14.772	27.917	17.631	14.779	31.023	18.783	14.162	8.858	14.193	16.63	11.371	13.586	14.811	19.99	19.706	16.673	15.16	14.088
comp144579_c2	18.22	19.294	18.737	22.593	19.089	20.321	20.516	17.502	23.355	15.993	17.572	20.393	16.41	20.431	18.786	17.431	16.851	19.467	17.696	18.625	21.133	18.55	19.955	19.919	17.843	18.178	18.9	18.444	13.658	17.604	30.737	20.906	23.078	26.924	24.397	18.546	20.495	20.518	12.921	21.156	21.918	32.88	19.866	24.765	33.872
comp153265_c2	30.514	30.756	28.012	49.611	55.663	54.817	45.273	72.117	58.682	20.557	26.146	26.415	22.724	20.193	31.015	22.05	12.775	27.323	23.464	33.387	28.489	16.105	27.426	26.159	19.242	29.986	26.604	17.495	15.686	17.366	24.182	18.248	20.144	26.689	36.078	17.052	28.515	26.64	15.992	17.515	26.301	24.394	16.416	40.805	23.294
comp134554_c4	56.06	39.302	25.283	52.423	55.409	28.271	97.681	37.665	25.968	44.603	29.513	50.592	45.828	48.382	41.22	42.859	57.131	49.116	40.948	29.253	42.651	49.499	40.936	45.641	33.886	25.597	37.014	28.553	20.587	25.276	41.291	37.983	11.936	25.56	8.352	36.401	23.134	14.945	29.481	26.698	23.226	17.215	26.022	14.035	16.343
comp136560_c0	8.989	6.37	6.5	5.77	6.799	11.266	2.65	3.841	5.5	2.71	7.012	4.582	4.042	1.802	3.163	3.327	10.288	3.444	8.434	8.702	5.392	6.76	10.3	8.648	6.266	5.402	1.531	1.54	0.679	2.463	6.793	0	0	0.6	6.329	0.526	1.713	3.147	0.919	0.583	1.79	0.903	1.318	2.398	1.662
comp114619_c0	0	0	0	0	0	0.145	0	0	0.164	0.242	0	0.321	0.406	0	0	0.205	0.171	0.111	0.183	0	0	0	0	0.151	0.134	0	0.091	0	0	0	0	0	0	0.318	0	0	0	0	0	0	0	0	0	0	0
comp155850_c0	42.113	46.44	35.32	73.316	73.282	56.633	85.102	79.8	66.754	42.819	45.159	46.397	39.031	35.537	41.977	41.131	45.114	49.362	44.174	54.064	38.026	32.026	42.713	38.956	33.075	43.89	37.626	13.537	17.123	9.358	31.607	39.431	37.566	25.995	9.422	8.503	19.812	9.046	11.8	14.773	25.842	10.72	14.807	19.088	9.683
comp153987_c0	2.687	3.694	4.408	1.271	1.67	5.488	0.863	1.181	5.295	4.771	4.122	2.805	4.422	6.455	5.155	3.609	6.677	3.904	2.917	3.543	4.633	3.274	3.634	4.547	3.342	3.874	4.336	4.48	5.284	4.37	4.154	4.618	5.656	4.717	5.458	5.34	4.918	4.883	5.089	3.774	5.703	4.285	5.166	4.566	4.243
comp135549_c1	0.947	0	2.379	1.247	0	0.211	2.139	0.658	0.233	1.689	1.215	2.04	1.624	2.073	1.426	1.197	1.785	1.833	1.646	0.474	1.431	0.741	0.752	1.542	1.203	0.746	1.763	1.696	1.001	0	0	0	0	0.917	0	0.406	0	3.086	0.71	0.449	0.998	2.747	0.716	0	3.266
comp144000_c1	9.753	6.666	6.276	5.783	4.635	4.093	5.372	4.2	3.94	24.791	7.767	11.599	26.058	10.723	12.882	24.102	11.128	14.515	9.291	9.283	10.2	11.808	8.956	14.331	13.405	13.158	12.288	6.073	7.686	3.938	6.133	9.039	7.868	12.045	11.858	5.607	11.723	9.188	7.271	6.163	11.969	22.111	9.013	17.314	22.945
comp114501_c2	0	0	0.799	0.99	1.055	0	0	0	0	0.546	0	0.592	1.019	2.146	0	0	1.068	0.627	0	1.801	0	0	0	1.606	0	0	0.952	0	0	0	0	0	0	0	0	0	0	1.624	2.705	0	0	0	0	0	0
comp75903_c0	0	0.5	0	0	0.321	2.079	0	0	0	0.831	0	0.189	0.397	0	0	0.547	0	0.206	0	0.29	0	3.327	0.46	0	0.241	0	0.108	0	0.244	0	0	1.184	0	0.565	2.235	0	0	0	0	0	0	0	0	0	0
comp131528_c0	0.271	0.213	0.305	0.257	0.614	1.013	0.668	1.001	0.766	0.294	0.087	0.14	0.216	0.066	0.319	0.641	0.09	0.294	0.395	0.339	0.428	0.265	0.265	0.318	0.642	0.089	0.306	0	0.209	0	0	0	0	0	0	0.148	0.174	0	0.254	0	0	0.501	0.124	0.447	0
comp156192_c0	368.915	336.235	325.916	463.835	494.794	565.187	386.422	593.841	616.867	190.031	293.099	188.557	197.883	246.487	198.301	197.394	198.425	177.313	344.262	328.979	224.91	259.787	263.602	178.048	272.895	274.785	190.465	106.19	100.508	92.78	163.046	118.055	116.256	125.106	140.514	100.876	122.357	135.009	83.749	113.718	110.804	114.622	102.541	137.019	136.382
comp138070_c1	0.242	0.518	0.862	0.452	0.374	0.329	0.972	0.807	0.41	1.515	0.295	0.987	1.088	1.09	3.075	1.232	2.054	2.484	0.337	1.355	0.969	0.362	1.441	1.033	0.303	1.208	1.572	0.94	2.82	2.331	0	1.776	1.333	2.917	3.823	3.375	5.809	5.696	4.088	1.605	2.961	1.917	1.424	5.216	3.929
comp140385_c0	4.011	4.388	5.396	10.331	14.721	9.094	8.909	13.766	7.744	3.775	3.306	3.595	1.995	3.064	3.163	2.848	2.266	2.571	4.236	3.659	3.49	4.227	4.385	2.925	3.993	5.864	2.979	2.114	1.245	3.452	2.498	2.158	2.467	3.164	2.564	3.523	3.101	1.807	4.192	1.424	2.272	2.54	0.973	1.124	3.185
comp140560_c2	0	1.083	0	0	0.695	0.158	0	0.433	0	0.165	1.328	0.206	0.216	0.246	0.127	0.197	0.359	0.357	0.751	0	0.297	0.327	0.707	0.286	0.276	0.338	0	0.313	0.148	0	0	0	0.666	0.6	0	0	1.921	0	1.569	2.007	3.638	0	0.805	0	0.616
comp150240_c2	1.421	6.185	2.873	4.132	13.639	8.384	6.855	28.832	16.487	0.242	1.224	1.547	0.32	1.147	0.805	0.291	1.198	0.69	0.539	1.83	1.806	0.353	1.123	0.922	0.107	1.395	1.407	29.371	8.54	32.657	358.162	122.252	476.28	10.374	20.174	48.243	14.234	15.046	35.011	25.503	14.493	19.694	11.454	5.947	9.311
comp113078_c2	0	0	0	0	0	0.408	0	0.673	0	0	0	0.156	0.104	0	0	0	0	0	0	0	0	0	0	0	0	0	0	0	0	0	0	0	0	0	0	0	0	0	0	0	0	0	0	1.179	0
comp144856_c1	2.59	3.537	2.218	6.333	4.849	6.844	4.424	3.931	7.265	4.806	5.866	1.867	3.748	5.538	2.008	4.131	6.359	2.73	0.895	2.188	0.724	2.33	2.095	1.582	2.086	2.141	1.779	12.249	5.258	11.239	3.312	19.722	24.652	12.445	5.294	12.856	12.024	7.696	5.395	9.574	5.634	4.823	6.05	15.295	9.276
comp168532_c0	6.244	0	1.167	4.132	5.063	10.766	0	0	2.531	1.567	3.029	2.542	2.453	4.719	3.641	1.736	1.891	0	5.459	0	1.832	2.745	4.368	3.537	2.95	0	2.193	1.949	3.395	6.365	0	9.197	9.37	0	2.141	6.188	10.786	6.63	3.146	15.097	0	0	1.787	0	0
comp142917_c1	1.16	1.694	0.745	0.905	1.242	0.5	1.507	1.435	0.698	0.26	0.399	0.444	0.311	0.492	0.351	0.299	0.579	0.31	0.895	1.249	0.742	0.238	1.989	0.882	0.455	1.777	0.612	8.717	29.353	3.832	20.154	99.293	5.897	13.256	14.281	5.709	11.434	12.132	5.149	11.877	14.826	32.526	17.345	18.858	49.006
comp149764_c0	21.168	18.082	12.489	15.441	12.57	14.425	8.727	9.939	11.767	15.811	19.898	19.505	19.14	23.642	17.025	26.146	2.894	15.927	16.743	16.127	11.727	23.148	18.62	12.082	14.483	15.877	15.54	23.568	32.478	26.954	20.8	20.774	17.365	20.196	21.104	45.605	16.884	40.052	41.594	16.846	16.857	7.118	19.627	18.14	32.268
comp146919_c2	9.965	13.869	16.511	12.58	15.709	21.756	17.83	15.589	24.491	30.488	27.04	37.562	29.323	24.846	29.397	32.014	18.139	35.577	9.426	15.769	22.486	11.525	14.447	23.091	11.043	15.29	24.684	9.083	16.165	9.915	14.947	21.577	15.721	11.598	7.434	10.191	11.873	10.376	9.296	10.511	13.047	9.084	9.977	7.587	13.716
comp142827_c2	1.382	0.389	0.997	1.125	0.574	0.592	0.425	0.538	1.56	0.701	0.469	0.518	0.596	0.647	0.55	0.838	0.807	1.349	0.953	0.455	0.742	0.75	0.177	0.429	0.731	0.187	0.679	0.487	0.487	0.724	0	0.184	0	0.623	0.553	0.157	0.66	0.518	0.135	0.258	0.287	1.355	0.274	0.84	0.546
comp154485_c0	16.267	19.165	17.436	15.477	15.896	16.07	13.661	14.737	16.049	18.071	16.574	19.052	18.544	17.678	19.527	17.602	14.943	20.3	15.222	16.098	17.704	20.483	16.321	16.501	20.668	16.685	18.271	20.88	17.558	20.297	24.856	16.17	21.037	24.96	27.503	21.479	20.402	22.823	18.264	19.369	21.768	30.401	20.919	25.09	31.407
comp153005_c1	4.755	2.935	5.961	3.607	2.177	6.396	7.377	2.765	7.635	7.248	7.003	8.555	6.495	5.865	5.553	8.861	5.861	7.396	7.953	2.856	6.117	5.057	4.995	6.041	7.433	2.985	6.363	6.594	3.125	6.215	2.218	0	4.423	7.704	1.118	11.86	8.078	5.838	19.669	3.727	4.188	2.454	8.633	1.45	1.674
comp146845_c0	40.383	36.83	24.044	56.543	51.255	32.416	52.809	51.267	34.739	47.651	25.417	38.006	43.954	27.935	35.333	47.349	36.261	43.521	46.167	36.513	31.77	43.895	37.329	35.014	47.023	36.454	34.606	25.499	23.033	17.904	23.607	30.958	22.369	20.502	22.303	18.316	20.588	19.493	17.098	23.783	18.268	19.095	20.397	11.475	16.657
comp153536_c0	0	0.491	0	0	0	1.474	0.681	0.807	0.547	0.173	0.573	0.189	0.13	0	0	0	0	0	0	0	0	0.591	0.46	0.509	0	0	0	0	0	0	0	0	0	0	4.211	1.946	0	0	0	0	0	1.575	0	0	0
comp129190_c0	334.834	303.285	327.119	316.249	275.776	290.458	356.718	339.855	301.675	164.522	248.478	148.092	172.594	304.74	174.225	161.438	445.086	166.044	259.198	237.076	178.761	269.653	268.88	214.779	289.82	258.739	188.951	272.219	151.145	173.632	121.993	138.658	111.918	159.911	115.599	200.341	232.493	164.736	274.623	218.569	186.861	152.068	280.274	138.862	127.35
comp124980_c0	162.246	141.273	190.983	315.589	387.409	499.433	600.222	496.345	523.104	61.297	178.544	114.405	59.647	93.921	64.387	61.616	108.302	52.726	133.686	116.191	100.17	97.745	79.37	77.022	98.244	87.452	79.556	52.164	41.418	35.314	111.86	71.704	54.52	32.794	30.314	32.832	33.433	23.046	24.833	35.995	34.471	35.712	32.364	32.555	20.388
comp145525_c1	1.044	0.278	0.359	1.345	0.468	0.303	1.045	0	0.465	0.407	0.2	0.411	0.51	0.41	0.446	0.616	0.603	0.278	0.607	0.261	0.332	0.812	0.203	0	1.159	0.524	0.265	3.593	2.089	3.999	0	0.789	1.247	1.906	2.6	6.539	4.27	1.472	6.868	3.459	1.928	2.491	5.139	3.075	2.034
comp154448_c3	453.189	403.45	348.927	582.777	465.486	335.311	589.611	497.421	393.85	380.574	288.031	279.393	344.565	296.54	357.421	336.038	511.91	388.424	528.881	442.469	335.01	510.396	431.971	416.236	506.21	442.998	321.119	292.089	280.144	267.515	296.197	288.631	247.142	327.961	312.789	235.211	333.58	303.715	270.797	322.684	357.222	491.94	315.779	338.512	375.518
comp121251_c0	0	0	0	0	0	0	0	0	0	0	0	0	0	0	0	0	0	0	0	0	0	0	0	0	0	0	0	0	0	0	0	0	0	0	0	0	0	0	0	0	0	0	0	0	0
comp99353_c2	0	0	0	0.978	0.347	0	0	0.433	0.301	0.511	0.633	0.304	0.069	0.492	0.231	0.197	0.334	0.214	0	0.31	0	0	0.248	0	0.258	0	0.281	0	0.522	0	0	2.526	0	0	2.388	0.535	1.25	0.569	0.934	0	0	0	0	0	0
comp148439_c0	10.816	12.897	14.985	9.585	9.404	9.924	7.365	8.445	11.37	12.937	12.47	20.517	12.429	16.859	18.849	11.555	15.408	19.57	9.195	8.954	18.585	9.937	11.998	17.908	9.421	10.742	17.8	25.638	25.915	23.44	30.667	30.405	36.347	21.855	29.162	21.71	23.874	19.99	24.123	27.453	20.908	20.28	20.22	22.516	18.11
comp145656_c1	13.184	4.305	0	21.272	3.714	0	17.015	5.306	0	0.875	0	0	1.218	0	0	0.522	0	0	5.719	5.847	0	5.224	3.351	0	8.378	2.195	0	8.117	2.481	0	6.484	5.105	0	0	1.576	0	0	2.284	0	2.303	0	0	2.512	0	0
comp144615_c0	0.28	1.222	0.781	0.269	0.922	0.487	0.559	0.747	0.52	0.476	0.364	0.461	0.734	0.287	0.964	0.428	0.277	1.151	0.549	0.474	0.436	0.591	0.566	0.588	0.223	0.311	0.629	0	0.461	0	0.407	0.803	0.397	0.2	0.623	0.083	0.648	0.599	0	0	0.562	0	0	0.271	0.105
comp143348_c0	20.568	21.877	20.003	22.996	18.501	25.599	27.358	19.565	24.395	13.075	27.144	38.055	13.448	28.008	33.62	14.677	25.304	33.172	20.402	20.715	31.848	19.98	20.371	34.29	22.121	20.621	32.388	67.624	77.962	72.907	68.309	88.518	70.993	61.377	48.254	60.822	50.422	49.057	63.176	46.343	53.968	66.724	45.72	48.487	74.369
comp105992_c1	0	0	0	1.174	0.614	0	1.422	0.389	1.108	0.165	0	0.09	0.25	0	0	0.18	0	0	0	0	0	0	0	0	0	0	0.199	0.496	0	0	2.175	0	0	0.541	1.082	0.48	2.268	0.518	0.837	0	0	1.612	0	0	1.639
comp137469_c1	8.322	9.027	8.538	6.92	7.975	5.712	3.427	5.022	4.378	6.988	6.17	6.31	6.849	7.127	7.298	6.252	4.867	7.174	9.233	9.245	6.815	7.528	10.654	6.748	7.665	11.079	7.572	8.326	7.042	8.405	11.677	7.907	8.123	8.904	8.787	8.669	8.228	7.533	7.204	9.594	7.941	7.68	8.686	9.185	8.834
comp152185_c0	6.969	4.203	5.979	5.159	5.116	4.449	3.658	4.813	4.72	3.775	5.424	3.694	4.008	4.104	3.083	3.729	3.693	3.27	5.96	5.072	4.049	5.516	4.209	3.489	4.733	4.496	3.401	0.948	1.697	1.262	1.235	2.329	2.41	1.764	2.553	0.821	2.187	4.355	0.635	1.51	0.895	3.76	0.964	1.395	6.672
comp153547_c2	2.465	3.074	2.289	1.858	4.702	2.211	3.014	2.571	4.282	5.204	3.133	4.327	4.509	6.283	6.357	5.961	7.133	7.65	2.744	3.049	5.628	2.7	4.164	6.955	3.075	4.318	5.42	8.648	11.708	13.984	11.411	16.13	11.511	46.285	34.561	15.485	28.029	39.524	11.837	7.377	30.34	47.958	8.527	51.508	54.318
comp153346_c0	12.459	13.86	16.978	10.832	8.229	7.805	6.563	6.009	8.606	13.673	11.646	9.271	12.93	13.091	14.412	12.436	13.492	12.317	9.195	14.694	12.006	12.849	15.137	10.198	12.718	13.94	12.76	8.16	7.73	6.595	5.263	7.526	3.473	4.493	6.093	6.631	6.388	6.254	8.639	8.026	8.262	6.691	8.182	6.205	8.671
comp154892_c0	5.616	5.759	5.665	6.211	5.918	6.87	7.317	4.648	8.141	9.499	6.508	10.966	8.602	6.726	11.982	8.245	11.258	12.824	7.712	6.873	10.959	8.463	6.437	12.281	7.014	6.424	11.643	8.23	13.71	11.265	12.533	24.59	22.455	16.35	12.222	6.502	13.355	11.066	7.353	7.061	14.287	15.567	8.261	16.054	13.902
comp145295_c1	36.903	36.894	29.745	17.324	13.465	9.634	15.703	8.206	8.866	46.889	29.235	31.301	45.759	36.274	34.401	49.53	39.286	37.124	38.147	37.656	33.611	42.28	48.178	48.192	45.169	45.534	41.019	39.193	40.008	45.132	38.99	43.891	23.971	87.666	110.823	39.657	92.106	178.676	40.877	49.736	63.308	198.231	59.811	128.972	233.243
comp131975_c1	1.237	0.991	0.709	0.672	0.681	1.922	0.17	0.852	1.368	0.398	0.2	0.214	0.449	0.565	0.247	0.248	0.473	0.23	0.751	0.581	0.166	0.265	0.911	0.366	0.383	1.199	0.273	0	0.157	0.521	0	0	0	0.129	0.259	0.563	0.139	0.122	0	0.373	0.138	0	0.097	0.176	0.384
comp151630_c4	11.019	8.758	10.756	16.786	12.65	11.082	17.988	14.633	16.555	10.789	11.324	14.865	9.941	9.265	12.898	9.691	12.351	15.078	10.572	8.954	11.762	10.034	7.436	11.406	9.233	6.557	12.859	14.564	14.755	19.132	18.456	18.275	23.56	34.699	35.702	19.801	30.112	40.215	13.9	18.298	26.657	42.977	15.39	44.91	44.798
comp151564_c0	9.927	2.648	7.605	13.472	2.057	8.015	12.677	2.93	10.385	2	6.647	1.497	1.736	3.432	1.569	2.344	2.698	1.135	7.221	1.684	2.051	4.342	2.529	1.478	4.857	3.056	1.771	1.853	2.141	3.62	0.505	1.816	2.226	2.682	2.341	3.136	3.773	1.878	2.137	3.125	1.928	1.917	1.981	3.102	2.232
comp144661_c0	2.494	1.796	1.059	0.538	0.668	0.803	1.86	0.135	0.629	1.94	1.198	1.357	1.961	1.319	2.326	1.95	1.508	2.5	1.358	1.394	1.466	1.553	1.927	2.536	3.164	1.502	2.234	9.109	26.524	14.982	9.193	33.747	9.172	7.704	7.434	12.303	8.344	6.193	24.818	8.533	9.697	16.617	8.252	10.499	17.331
comp144881_c0	3.344	1.685	1.876	1.895	0.828	1.829	2.297	0.852	0.999	2.139	1.241	3.373	2.721	0.86	3.505	2.42	0.75	3.682	2.484	0.997	3.682	3.98	2.387	4.062	2.861	1.528	3.691	2.68	2.168	1.324	1.684	3.697	2.197	6.152	2.023	1.743	4.155	2.254	1.734	2.695	2.869	2.527	1.619	3.793	2.243
comp114921_c0	0.696	0.75	1.194	0.917	0.948	1.79	1.41	0.897	2.175	0.268	0.451	0.864	0.397	0.172	0.327	0	0.938	0.151	1.521	1.539	0.567	0.909	0	1.017	0.365	0.453	0.199	1.174	0.183	0	1.698	0.881	0.851	0	0	2.647	1.782	0	0.658	0	0.459	1.27	1.327	2.262	0.43
comp142432_c3	0	0	0.53	0.611	0	0	0	0	0	0	0	0	0.13	0.229	0	0	0	0	0.337	0	0	0	0.23	0	0	0	0.207	3.628	0	0	6.821	1.184	3.402	0	0	0	0	1.076	0	0.545	3.052	0	0	0	0
comp127989_c0	1.479	0	0.673	8.301	8.255	3.633	19.082	22.51	9.933	0.052	1.137	0.123	0.25	0	0.829	0.239	2.454	0.262	0.857	0	0.96	0	0.893	0	0.312	0	0.397	99.274	142.466	175.204	499.804	249.766	72.821	1.435	32.691	134.058	3.738	6.163	48.014	26.908	0	9.523	11.269	1.883	2.185
comp154739_c1	41.32	36.922	26.315	66.776	70.731	77.481	69.46	80.099	66.946	13.543	24.367	18.328	14.009	14.606	7.736	13.847	14.495	5.777	39.129	27.443	21.98	31.099	22.625	10.993	30.642	20.559	12.628	18.957	12.405	9.508	70.288	43.114	47.106	18.432	20.668	8.337	8.425	8.498	2.541	18.872	14.872	15.97	7.695	12.748	9.636
comp126200_c0	0.396	0.213	0.673	0.513	1.069	1.106	0.316	1.36	0.493	0.225	0.252	0.897	0.501	0.197	0.183	0.154	0.269	0	0.289	0	1.265	0	0	0.231	0	0	0.488	0.435	0.209	1.342	0	0	0	0.482	0	0.424	0	0.457	0	0	0.516	0	0.743	0	0
comp113955_c0	24.811	8.11	2.209	11.406	7.988	0	4.169	8.624	0	0	0	3.982	0.259	0	14.253	0.693	0	13.761	44.761	11.761	12.19	39.694	12.095	17.845	41.248	6.512	15.267	15.729	0.949	0	0	4.526	0	11.504	0	0	9.223	0	0	1.93	13.185	13.626	13.94	5.866	11.647
comp130029_c1	0	0	0	0	0	0	0	0	0	0	0	0	0.354	0	0	0	2.731	0	0	0	0	0	0	0	0	0	0	1.383	0.67	0	0	0	0	0	0	0	0	0	0	0	0	0	0	0	0
comp70051_c1	0	0	0	0.636	0	0	0	0	0	0	0	0.197	0.268	0	0	0	0	0.825	0	0	0	0	0	1.59	0	0	0.108	0	0.505	0	0	4.855	0	0	0	0	0	0	0	3.23	0	3.272	0	0	0
comp136620_c0	0.416	0.574	0.341	0.844	1.202	0.658	1.045	1.629	1.122	0.779	0.078	0.584	0.846	0.352	0.677	0.539	0.236	0.659	0.693	0.261	0.253	0.274	0.61	0.739	0.223	0.498	0.827	3.811	0.496	1.783	1.74	0.895	0	1.329	3.917	1.162	1.551	2.173	1.345	4.071	1.033	4.115	3.512	1.68	2.441
comp89688_c0	0.222	0.491	0.772	0	0	1.527	0	0.389	0.287	0.087	0	0.378	0.13	0.221	0.422	0	0.31	0.802	0	0	0	0.3	0	0	0	0	0.207	0	0	0	0	0	0	0	0	0	0	0.528	0	0	0	0	0	0	0
comp108827_c0	0	0	0.79	0.99	0	0	2.103	1.315	0	0.268	0	0.88	1.011	1.425	0	0	2.12	0.627	0	1.791	0.785	0	0	0.795	0	0	1.887	1.592	1.549	2.525	0	3.736	3.601	0	0	4.685	0	6.477	0	0	0	4.872	0	0	5.114
comp156180_c0	42.586	56.096	58.241	65.223	100.225	109.239	89.465	132.113	134.344	33.008	55.772	47.935	32.777	46.063	34.345	32.886	44.902	30.109	35.73	42.196	43.471	30.967	33.297	40.673	31.863	30.723	37.916	38.506	36.822	30.291	36.561	42.812	28.338	35.923	42.207	32.436	25.946	32.499	31.588	34.351	27.001	34.54	32.249	19.874	30.722
comp151683_c0	5.693	19.276	25.848	4.939	23.697	26.796	3.78	20.058	29.416	21.232	21.859	42.193	20.712	19.235	44.749	20.621	18.709	51.893	4.121	20.454	31.491	3.671	17.303	19.466	3.645	15.344	27.374	72.444	38.911	109.757	5.389	7.789	2.112	20.925	18.951	88.14	25.136	7.818	15.648	44.193	21.952	11.745	27.614	21.432	14.007
comp138046_c1	0	0.176	0	0.22	0	0	0.28	0.284	0	0.225	0.104	0.107	0.311	0	0	0.197	0	0.365	0.125	0.31	0.087	0.212	0.08	0.095	0	0.213	0.058	0	0.087	0.556	0.814	0	0	0.412	1.247	0.719	0.648	3.107	0	0	0.666	0.305	0	1.639	2.046
comp145887_c0	8.08	23.748	24.403	12.825	30.55	32.101	9.893	20.716	20.482	8.399	11.559	9.065	8.922	11.633	3.92	11.333	9.946	3.968	10.398	18.566	9.415	11.058	12.414	1.749	4.759	16.694	6.421	5.368	10.907	7.266	0	0.763	2.949	13.033	5.752	7.802	10.612	9.016	9.05	7.682	11.395	4.285	11.985	10.445	9.566
comp138396_c1	4.456	2.37	0.233	2.616	3.046	1.079	1.325	1.42	2.052	0.987	0.946	0.082	0.985	1.581	0	1.445	1.761	0.722	4.776	2.333	0	4.377	1.795	0.238	3.102	3.509	0.091	2.105	1.819	2.684	6.049	1.381	1.999	0	1	0.95	0	1.919	0	1.93	0	2.234	0.389	0	0.686
comp136809_c3	0	0.481	0.153	0.88	0.214	0.987	1.556	1.584	0.807	0.433	1.085	0.494	0.44	0.188	0.518	0.428	0.864	0.373	0.231	0.165	0.14	0.124	0.866	0.469	0.143	0.729	0.588	1.923	1.349	1.748	1.558	5.407	0.624	0.635	0.647	0	0.995	1.432	0.979	0.306	2.295	1.734	0.672	0.42	1.43
comp143388_c2	0.938	0.694	0.871	0.562	0.414	1	0.754	0.732	1.081	1.446	0.278	0.74	1.822	0.729	0.709	1.77	0.432	0.571	0.79	0.949	0.34	1.094	1.034	0.493	0.348	0.56	0.505	1.453	0.766	0.733	0	0.579	0.525	0.776	0.541	1.642	0.278	0.985	1.629	0.516	0	1.551	0.416	0	4.812
comp151928_c3	21.748	20.415	21.126	22.752	22.295	15.925	21.585	13.302	14.462	31.086	24.671	18.97	28.399	27.771	19.375	27.994	31.574	20.499	28.904	26.33	17.425	26.025	24.801	19.585	29.34	23.722	19.786	7.56	5.449	4.75	7.481	3.605	5.798	4.187	3.058	4.279	3.865	3.381	4.91	8.695	6.61	7.216	4.838	2.195	5.44
comp141634_c3	1.856	2.092	1.347	1.271	1.176	0.566	1.13	2.137	1.108	3.36	1.77	2.361	3.204	1.655	4.175	3.729	0.905	3.198	1.281	1.104	2.731	1.147	2.316	2.997	1.765	1.901	2.466	2.854	4.292	1.978	0.954	0.5	0.468	3.129	0.976	2.121	5.809	2.751	5.904	2.561	2.605	3.26	2.981	0.637	2.906
comp156946_c0	3.412	3.518	4.552	1.113	1.469	3.764	0.583	1.33	3.078	3.386	3.844	2.813	3.748	4.768	4.103	3.327	4.272	4.111	3.88	3.127	4.354	4.73	3.722	4.674	4.635	3.634	4.957	10.188	10.646	12.828	1.67	2.71	3.459	11.457	12.281	13.151	18.169	16.214	17.3	11.342	12.439	17.655	14.824	23.546	25.317
comp131048_c1	1.991	1.083	0.377	1.785	1.87	0.737	4.144	1.779	0.41	1.065	0	0.823	1.892	0.328	0	0.795	1.851	1.468	0.963	1.684	0.358	2.189	2.697	0.763	2.807	5.304	0.447	0	1.071	0	0	1.71	1.644	0.8	1.588	0	0.833	1.533	0	0	0	0	1.265	0	0.814
comp148458_c0	19.553	19.1	15.209	24.182	18.487	16.61	19.616	21.762	12.738	14.036	12.991	14.569	14.502	14.786	18.467	14.172	13.166	16.15	19.266	15.837	14.729	18.285	15.897	16.803	20.9	16.668	15.16	15.929	17.245	22.619	13.404	14.38	12.092	19.843	22.433	25.768	28.399	23.554	26.118	15.652	20.931	34.601	18.645	26.756	35.057
comp147660_c5	0.319	0.065	0.144	0.501	0.08	0.079	0.109	3.826	0.328	0.095	0.408	0.156	0.328	0.385	0.064	0.308	0.424	0.111	0.183	0	0.07	0.079	0	0.382	0.071	0.169	0.116	0.426	0.27	0.856	0	0.316	1.219	0	1.929	1.107	0.162	2.254	0.964	0	0.172	1.184	0.124	0	3.173
comp129473_c0	2.068	5.388	4.498	6.296	3.567	4.291	4.558	3.378	3.393	8.953	7.272	12.611	10.218	5.063	7.441	12.641	2.071	3.857	8.396	3.446	3.185	2.727	6.79	5.667	3.244	4.14	7.406	12.432	39.773	22.698	60.533	44.864	51.246	59.577	23.868	42.479	30.98	35.788	20.737	29.478	31.224	14.602	10.216	45.479	42.973
comp149957_c1	1.981	1.222	1.463	4.12	0.828	0.842	3.622	1.39	1.738	2.676	1.623	2.065	3.515	1.696	1.888	1.993	3.106	3.039	3.168	1.113	1.544	1.747	0.973	1.661	2.308	0.791	1.423	1.166	1.419	1.051	0.519	2.013	1.262	2.011	1.553	0.332	1.123	0.924	0.792	1.147	0.402	2.027	2.22	0.677	1.058
comp132239_c0	0.271	0.194	0.206	0.636	0.361	0.421	0.231	0.224	0.233	0.364	0.295	0.206	0.302	0.18	0.303	0.325	0.236	0.238	0.462	0.397	0.148	0.291	0.044	0.056	0.624	0.293	0.174	0.505	0.279	0.15	0.435	0.684	0	0.329	0.459	0.489	0.231	0.741	0	0.105	0	1.184	0.257	0.596	0.221
comp134888_c1	0.512	0.741	2.568	0.452	0.935	3.725	1.957	2.362	1.081	0.684	2.438	1.004	0.89	1.54	1.139	1.095	1.859	0.611	1.252	0.436	0.742	0	0.858	0.199	0.365	1.581	0.703	0	1.271	4.105	0	2.631	0.836	1.682	2.541	1.872	2.21	3.624	5.201	0.812	0.907	0	2.3	1.68	1.697
comp141622_c0	217.214	258.826	241.827	171.487	240.03	160.213	172.452	258.351	174.883	290.312	261.764	199.186	307.737	323.549	208.196	314.485	297.906	194.978	240.953	288.584	193.167	213.827	325.342	199.685	228.421	332.775	223.756	104.337	111.519	91.95	57.895	63.586	49.672	72.81	60.652	100.691	72.745	61.596	96.543	91.913	87.659	55.724	90.105	64.134	53.923
comp128317_c0	0	0	0	0	0	0.434	0.304	0	0.944	0	0.243	0.082	0.233	0	0	0.128	0	0	0	0	0	0	0	0	0	0	0	0.426	0.2	0.644	1.853	1.934	0	1.847	1.6	0.765	0.486	0	1.33	0	1.825	2.063	0.363	0.528	3.266
comp154172_c1	4.011	6.805	6.599	3.46	5.156	5.975	3.014	5.65	6.472	5.559	7.862	6.927	5.554	6.291	6.931	6.979	6.424	6.674	5.372	6.06	5.619	3.53	5.632	5.636	4.144	5.073	5.346	5.594	4.683	9.199	6.723	5.578	8.406	6.352	5.035	8.392	6.376	8.477	8.228	5.685	6.116	7.582	6.634	7.627	4.185
comp155695_c0	14.121	14.221	14.787	16.835	17.94	19.387	13.673	18.683	19.839	12.642	14.31	11.204	12.688	13.263	12.595	13.719	12.669	12.015	14.895	13.291	12.905	14.085	13.492	11.843	14.474	14.544	11.966	13.998	15.155	15.512	14.877	13.828	14.374	16.609	13.469	12.524	17.104	10.995	11.613	14.199	18.98	14.37	14.594	18.79	14.576
comp145314_c2	0.532	1.991	0.611	1.198	1.99	0.75	0.936	1.569	1.108	1.108	1.041	1.547	1.201	0.877	0.932	1.505	1.084	0.936	1.098	1.326	0.942	1.73	1.273	0.628	1.043	1.972	0.885	0	0.592	0	0.575	0.289	1.12	0	0	0.738	0	0.081	0.441	0.277	1.17	0.659	0.557	0	1.128
comp105359_c0	0.396	1.296	0	1.602	0.561	0	0.608	4.977	0	2.018	0	1.308	1.909	1.573	2.94	2.515	0.554	1.389	1.136	1.5	1.283	0.521	0	0.898	1.248	2.648	0.885	0	1.706	1.386	3.888	4.092	0	4.729	7.47	2.573	0.995	7.259	1.487	0.917	2.066	11.147	0.752	7.41	26.037
comp141872_c0	2.242	1.657	1.059	4.022	3.78	2.053	6.174	4.618	2.285	1.325	1.076	2.6	1.451	0.844	2.533	1.693	1.109	2.865	2.157	1.462	2.295	2.745	1.37	2.559	2.504	0.826	2.706	19.34	7.182	5.483	21.684	5.381	7.017	36.04	24.503	6.068	22.937	27.016	6.143	32.431	20.759	26.275	27.305	54.759	28.885
comp68212_c0	0.967	1.046	1.095	0.428	0.454	0	1.009	0	0	0	0	0	0.095	0	0	0	0	0.286	0	0.407	0.698	0	0	0	0.677	0	0.149	0	0.348	0	0	0	3.175	0	0	0	0	0	0	0	0	2.295	0	0	0
comp3638_c0	0	0	0	4.682	1.643	2.343	1.592	2.063	6.69	0	1.449	0.913	0	0	0.988	0.907	0	0	0	0	0	0	0	0	2.308	0	1.456	0	2.437	0	0	5.881	0	0	0	0	0	0	0	0	2.869	0	0	0	0
comp147238_c4	1.517	2.555	2.334	2.36	1.576	3.869	0.401	0.538	4.871	2.009	2.265	1.695	1.347	2.466	3.33	1.711	3.978	4.579	2.33	0.397	2.312	1.456	1.335	3.156	1.168	0.72	2.797	2.149	1.941	1.872	1.796	3.223	3.445	2.223	1.6	3.117	2.268	0.66	2.421	2.857	2.754	1.905	1.822	0.786	3.359
comp127534_c3	0	0	0	0	0.334	0.369	0	0	0	0.745	0	0.066	0.622	0.246	1.41	0.556	0.212	1.222	0	0	1.78	1.827	0	1.836	0	2.283	0.844	0.705	0	1.669	0	0	1.191	3.929	0	0.341	1.713	4.731	2.75	0	0.413	11.733	0.46	0	6.765
comp142178_c3	11.057	12.008	11.016	6.895	7.748	10.055	7.535	6.218	8.975	18.418	17.581	17.53	17.663	18.415	18.555	19.099	16.777	19.149	11.169	11.21	14.86	16.856	11.671	14.013	15.998	11.435	15.168	8.648	9.61	6.869	9.235	5.881	10.235	9.257	5.223	8.171	9.432	6.843	7.353	7.491	8.469	5.323	7.598	5.744	5.742
comp145919_c0	27.16	38.218	35.814	0.098	0	0	0.243	0	1.355	8.495	20.792	13.121	10.287	17.908	20.499	8.271	15.473	10.309	14.067	15.924	21.831	7.298	20.053	21.588	10.615	20.728	26.753	29.553	14.45	20.023	0	0	0	46.862	37.913	28.092	133.999	117.029	58.573	42.235	52.809	51.548	83.162	171.349	92.212
comp130191_c1	0	0.537	2.765	3.179	0.708	0	2.479	0	0	3.394	0	1.711	1.961	0.492	3.8	2.634	0.709	2.349	1.406	0	1.265	0.882	1.008	2.989	2.255	0	2.681	0	1.062	0	0	3.487	0	1.164	3.058	0	5.312	4.883	0	1.51	2.559	0	3.131	4.051	2.79
comp143244_c2	1.199	0.62	1.329	0.782	1.216	1.435	0.328	0.897	1.491	0.771	2.248	0.362	0.829	2.327	0.868	0.539	0.807	0.429	1.021	1.346	0.646	1.756	0.84	1.248	0.971	1.182	0.877	15.573	5.65	31.562	49.081	8.183	28.493	15.55	26.762	29.641	12.487	15.158	21.178	31.59	15.331	6.874	35.655	18.777	15.588
comp152219_c2	0.58	0.361	1.49	0.355	0.868	2.224	1.592	1.764	2.818	0.684	2.655	0.461	0.544	1.925	0.829	0.898	1.549	0.794	0.414	0.281	0.628	0.574	0.53	0.684	0.481	0.133	0.72	2.018	1.576	2.896	1.333	0.697	0.269	2.447	2.753	3.468	2.014	3.787	4.192	2.341	2.077	2.906	2.883	1.964	7.16
comp143046_c0	16.402	12.147	17.256	17.128	16.083	13.267	11.874	12.809	12.04	14.746	15.36	13.129	14.7	17.301	13.663	14.189	19.663	18.856	18.967	12.216	16.675	14.526	13.519	15.961	18.672	15.664	14.398	11.475	9.654	13.216	12.112	9.565	12.943	9.728	10.622	9.822	9.455	6.01	7.705	11.151	13.977	6.776	9.181	7.221	5.428
comp155499_c0	2.494	2.37	4.022	2.567	2.525	3.527	1.288	2.496	4.72	6.529	3.74	1.991	6.115	4.866	2.478	6.423	4.899	2.135	2.099	2.072	1.475	2.647	2.184	1.701	2.228	2.728	1.986	1.792	1.123	1.766	1.811	2.263	1.772	1.906	2.153	1.439	4.421	2.883	2.9	1.72	1.767	3.48	3.29	2.913	6.068
comp151941_c1	3.199	3.805	3.25	4.132	4.675	2.106	2.176	3.841	2.887	2.996	3.037	2.986	2.652	2.441	2.764	3.618	3.62	3.016	3.091	3.001	3.359	3.186	3.377	4.046	2.282	3.732	3.616	6.89	6.564	5.906	2.33	3.934	2.764	5.493	6.035	5.7	5.497	7.472	6.808	6.622	6.174	8.913	6.943	5.324	9.729
comp156381_c0	1.517	3.305	3.986	1.467	4.942	5.699	1.945	3.288	4.556	6.347	4.781	8.07	6.4	5.251	7.425	6.68	4.957	7.999	1.232	4.027	5.244	1.324	3.961	5.238	1.809	3.234	5.329	1.888	3.151	1.36	1.993	4.092	3.672	3.094	2.764	1.476	2.546	1.442	1.711	3.268	2.547	1.184	2.158	2.262	2.034
comp141564_c0	0.058	0	0	0	0.067	0	0	0	0	0	0.069	0	0.095	0	0	0.043	0	0	0	0	0	0	0	0	0	0	0.074	0.122	0	0.185	0	0	0	0	0	0	0	0	0	0	0	0	0	0	0
comp132822_c0	0.203	0	0	0.807	0.267	0.237	0.778	0.254	0	0.26	0.2	0.543	0.242	0	0.247	0.291	0	0.548	0.298	0.194	0.611	0.812	0.053	0.429	0.276	0.267	0.248	8.735	20.039	9.711	24.281	54.521	48.581	8.975	7.587	13.17	9.293	8.061	1.562	7.816	8.974	13.919	4.944	15.458	10.938
comp145349_c0	0	0.343	0	0	0.134	0.118	0	0.135	0.137	0.433	0	0.362	0.518	0.074	0.526	0.411	0.188	0.516	0.125	0.329	0.323	0.335	0.787	0.143	0.152	0.284	0.48	0	0.139	0.159	0.239	0.118	0	0.694	0.353	0.314	0.729	1.107	0.456	0.057	0.539	0.366	0.159	0.569	1.151
comp150429_c0	9.279	11.897	10.038	1.981	2.885	1.382	1.981	1.749	0.944	8.78	8.999	6.589	9.155	11.395	8.429	8.416	12.416	6.404	6.615	7.909	6.946	8.278	9.186	8.386	7.433	8.654	8.159	4.15	5.388	1.704	2.302	1.592	1.318	8.751	5.964	3.846	9.49	15.188	4.446	5.934	7.528	11.587	6.368	14.076	20.295
comp178040_c0	2.996	0.833	0	0	0	0	0	0	0	0.139	0.972	0.617	0.423	2.253	0	1.206	3.359	0	1.059	0	0	2.965	0.787	0	2.353	1.022	0	1.67	2.455	0	0	0	0	0	0	0	0	0	0	0	0	0	0	0	0
comp143111_c0	12.449	7.138	6.841	7.885	4.047	3.698	4.181	2.242	1.656	18.123	8.253	14.561	19.304	11.706	18.228	15.361	13.019	17.459	13.922	8.238	15.436	20.05	11.689	22.614	20.535	12.829	19.802	10.788	10.829	14.046	5.418	8.775	4.735	27.336	28.091	11.03	34.278	25.351	6.584	12.269	20.736	27.276	14.064	51.264	32.43
comp145138_c0	3.132	1.87	4.48	1.21	1.296	2.487	2.382	1.091	1.806	1.039	3.055	2.196	1.46	2.63	1.984	1.394	2.022	1.849	2.003	1.801	2.007	3	1.459	3.648	2.335	2.337	2.549	1.235	2.394	1.289	2.681	1.105	1.318	1.906	2.212	2.619	2.141	1.168	3.318	2.761	4.395	1.844	3.352	1.815	1.232
comp129487_c0	2.126	3.139	2.532	2.983	4.809	3.053	3.099	12.331	2.791	1.039	0.529	1.785	1.226	0.811	1.012	1.163	0.954	0.825	1.386	2.217	1.457	0.644	2.493	2.043	0.677	2.203	1.597	36.226	33.627	65.031	0.884	2.052	7.783	27.748	56.006	72.046	41.175	62.225	64.26	43.783	28.676	22.392	50.444	48.243	35.081
comp156378_c0	229.992	154.633	130.605	246.796	207.463	187.681	247.928	202.944	175.978	154.581	176.201	156.26	154.749	203.398	149.911	161.677	188.528	159.75	246.47	170.99	148.893	263.229	157.273	169.353	254.58	159.444	147.444	66.702	74.097	59.372	91.425	107.766	76.025	61.529	48.83	69.768	67.48	56.408	54.687	50.146	53.21	72.035	52.788	57.794	76.054
comp153111_c0	101.005	73.206	79.187	138.27	119.861	130.008	116.884	125.237	140.104	58.682	98.648	90.564	60.338	73.94	61.376	66.26	46.728	66.924	112.379	83.404	81.951	91.664	64.455	56.88	81.898	64.902	68.773	13.694	23.042	16.924	13.165	19.722	14.828	19.173	20.61	17.882	17.428	14.884	14.243	16.034	17.5	15.994	14.647	13.818	17.912
comp134191_c1	0	0	0	0	1.443	0	0	1.809	0	0	0	0	0.276	0	0	0	0	0	0	0	1.082	0	0	0	0	0	0	19.775	60.944	522.415	200.842	150.052	636.708	0	74.392	477.08	2.407	37.768	152	23.927	25.234	3.297	7.448	5.825	4.615
comp152829_c2	4.746	1.981	1.625	7.079	5.837	8.16	6.466	5.635	5.514	1.004	0.703	2.501	1.615	0.418	2.788	0.941	0.293	2.786	2.205	1.133	2.923	4.333	1.264	4.046	3.957	0.702	3.525	75.854	34.097	54.826	112.07	24.985	30.166	26.03	59.676	70.063	12.788	37.037	21.672	71.703	20.208	37.593	51.576	19.007	32.791
comp150936_c4	132.389	111.711	110.413	163.516	154.218	145.393	180.547	176.907	170.108	100.332	147.087	80.454	96.234	129.941	80.393	98.787	164.756	79.97	166.258	137.981	76.488	134.615	118.45	78.166	139.447	120.414	78.099	43.412	33.418	37.398	52.281	35.049	38.87	38.075	34.549	35.055	36.083	34.143	38.105	37.132	36.204	38.032	39.033	32.148	35.336
comp174498_c0	0	2.592	0	3.863	3.446	0	0	2.137	0	0.649	0	0.395	0.881	0	1.538	0	0	0.762	0	0	0	0	2.361	1.288	0	2.585	0	4.376	1.61	0	0	0	0	0	0	0	0	0	0	0	0	4.713	3.618	0	2.673
comp140182_c0	2.387	2.102	1.526	2.249	3.219	2.211	2.601	2.511	2.723	1.931	1.467	2.147	2.272	2.458	2.055	2.138	1.94	2.246	2.272	1.713	1.789	2.118	2.007	2.027	1.693	2.781	1.539	1.444	1.097	1.139	0.365	0.763	0.907	0.753	1.529	1.891	1.285	2.234	3.288	0.363	0.298	1.416	1.3	1.382	1.511
comp131692_c0	0	0	0.35	0	0	0.816	0	0.164	0	0.156	0	0	0.121	0.098	0	0.163	0	0	0	0.126	0	0	0.097	0.119	0.214	0	0.025	0	0	0	0	0	0	0	0	0	0	0	0	0	0	0	0	0	0
comp131877_c1	0	1.787	0	1.614	2.965	1.158	1.616	4.26	0	0.433	0	0.765	0.941	0.86	0	0.522	0.913	0.579	0	0.832	0	0.432	0	0.374	0	0.88	0	1.47	1.41	4.185	5.249	0	1.63	0	0	2.85	0.833	0	0	5.762	0	1.856	1.256	1.043	0.802
comp149612_c2	13.609	13.212	12.776	10.331	8.696	10.74	8.799	5.769	8.756	18.071	15.177	15.079	15.486	18.661	14.802	16.251	17.861	16.904	19.593	16.156	12.905	21.647	16.215	18.353	21.774	14.935	15.011	13.946	12.483	10.78	12.884	14.564	10.859	10.457	14.304	8.448	10.219	6.751	8.168	12.412	10.374	9.328	12.728	7.681	9.938
comp135228_c0	0.648	1.491	0.215	0.245	1.109	0.75	1.228	3.139	0.698	0.623	0.477	0.313	0.7	0.188	0.534	0.368	1.728	0.413	0.684	1.171	0.698	0.124	1.291	0.111	0	1.084	0.472	0.835	1.262	0	0	0.947	0	1.835	2.329	0	2.164	1.096	1.405	1.328	1.985	3.101	0.354	3.373	4.161
comp153012_c0	6.534	2.37	5.486	3.215	2.137	5.633	1.252	0.837	3.202	7.741	3.159	1.316	6.694	4.538	2.087	6.252	5.389	3.016	8.444	5.169	0.585	5.198	3.254	3.052	5.686	3.278	1.87	1.34	2.08	2.004	3.34	0	4.309	2.611	0.318	3.947	2.488	1.848	2.623	4.176	0	8.962	0.77	2.479	5.161
comp155873_c0	8.931	8.944	36.981	9.707	10.967	45.736	3.78	8.744	23.259	17.084	43.458	32.387	17.222	32.243	27.143	16.003	26.112	33.172	10.543	9.061	22.992	8.41	7.895	13.982	5.882	9.32	19.33	22.124	16.522	36.639	13.965	17.327	31.47	7.328	35.796	30.296	6.782	20.904	36.475	31.332	9.983	12.197	31.904	4.755	16.111
comp128977_c1	0.242	0	0	0.33	0	0	0	1.285	0	0.329	0	0	0.276	0	0	0.393	0.668	0.214	0	0	0	0.644	0	0	0	0.32	0.058	0	0	0	0	0	0	0	0	0	0	1.137	0	0	0	0	0	0	0
comp123253_c1	13.841	9.008	0	11.247	11.955	8.305	8.374	7.159	14.352	10.789	2.673	8.268	11.099	6.169	6.684	14.908	6.236	1.706	21.471	4.685	6.71	5.074	2.122	8.775	8.137	5.393	5.313	13.711	4.361	7.363	19.312	10.749	0	4.623	8.47	4.584	4.93	4.579	7.637	12.508	0	0	11.304	0	0
comp132894_c0	0.822	0.083	0.521	0.831	0.601	1.843	0.997	0.12	1.3	0.294	0.529	0.485	0.691	0.745	0.621	0.411	0	0.698	0.327	0.281	0.079	0.291	0	0.922	0	0.195	0.397	0	0	0.256	0	0	0	0.188	0.376	0	0.393	0.173	0.284	0.182	0.402	0	0.92	1.287	0
comp156521_c0	65.262	42.514	47.683	66.397	28.974	48.434	52.578	23.317	46.683	37.485	41.939	52.846	36.871	39.502	48.765	35.538	36.538	47.877	67.926	45.477	62.641	63.672	44.225	51.721	64.189	42.7	54.714	35.295	29.849	33.999	38.779	29.037	25.049	50.873	46.548	38.642	42.159	37.808	26.066	35.689	46.692	61.352	37.848	60.259	54.597
comp137472_c3	1.962	1.537	0.206	0.941	1.216	1.619	0.571	1.838	1.56	0.883	0.46	1.185	0.769	0.885	0.669	0.428	0.717	0.944	0.78	2.023	0.576	1.165	1.6	0.62	0.57	3.03	0.645	1.201	1.132	0.609	3.495	0	0	0.435	0.87	2.702	1.366	0.416	0	1.261	0	0	1.017	0.583	1.325
comp134870_c2	1.778	7.083	7.102	2.775	11.181	3.646	4.667	6.307	0.369	4.659	5.719	0	5.07	3.244	0	4.482	4.101	0	2.571	6.747	0	3.512	3.899	0	5.651	5.118	0	9.291	2.542	6.162	2.919	6.105	7.301	0	1.423	3.855	0	4.802	3.355	2.074	0	15.909	2.822	0	7.288
comp153934_c0	42.789	59.42	40.905	42.826	59.684	43.854	33.533	60.967	42.784	52.837	43.97	43.954	55.234	48.398	49.649	57.356	40.769	46.489	45.329	61.933	47.354	42.774	55.843	42.946	45.214	62.726	42.972	30.336	41.131	29.858	37.502	37.839	31.286	33.147	37.537	30.739	33.989	35.93	28.539	31.695	30.949	26.897	30.162	30.089	31.57
comp145267_c1	0	0	0	0	0	0.066	0.194	0	0.068	0.19	0.078	0.189	0.173	0	0	0.051	0.236	0	0	0	0.061	0.229	0.115	0.779	0.241	0.08	0.058	0.505	0	0	0	0	0	0.141	0	0	0	0	0	0	0	0	0.23	0.718	0.442
comp147698_c0	25.372	33.515	41.228	0.709	0.441	0.066	0.462	0.553	0.137	63.428	29.452	18.18	55.666	64.249	43.977	63.566	87.253	51.417	22.847	45.787	22.791	32.714	63.915	33.472	37.148	58.195	29.219	57.898	36.97	58.781	0	0.553	0	27.242	36.631	61.33	67.781	61.078	112.356	48.742	34.758	33.441	59.501	22.421	48.39
comp148626_c0	0	0.102	0.108	0	0.067	0	0.073	0	0	0.009	0	0.041	0.078	0.049	0	0.077	0	0.167	0.135	0.174	0	0	0.044	0	0	0.062	0.008	0	0	0	0.912	0.237	0	0.118	0.471	0	0.243	0	0	0	0	0.171	0.177	0.149	0
comp145881_c0	6.66	3.546	16.565	6.675	4.328	23.914	2.99	6.995	24.833	0.961	25.738	23.996	0.734	21.324	23.478	1.223	14.397	28.919	5.854	7.463	18.804	5.03	3.996	9.53	4.617	5.215	16.732	0.6	0.853	0.812	2.077	2.737	1.829	3.282	0.529	1.19	5.127	0.518	0	1.347	1.802	0	0.743	3.522	0.291
comp92527_c1	0	0	0	0	0	0.434	0	1.435	1.478	0.078	0	0.165	0.112	0.393	0	1.266	0	0	0	0	0	0	0	1.359	0.419	0	0.265	0	0	0	0	0	0	0	0	0	0	0	0	0	0	0	0	0	0
comp114442_c0	0.058	0.056	0.512	0.355	0.147	0.895	0.182	0.09	0.629	0.329	1.501	0.995	0.337	1.54	1.267	0.086	1.239	0.635	0	0.068	0.89	0	0.053	1.176	0.062	0.142	0.877	0.496	0.113	0	0	0	0	0.953	0.553	0.12	0.428	0.132	0.209	0.659	0	0.623	0.318	0.19	0.139
comp147648_c0	0.261	0.611	1.499	0.672	0.855	1.316	0.51	0.867	1.423	1.836	1.51	3.718	1.995	1.491	3.33	1.659	1.883	3.809	0.761	0.542	3.019	0.565	0.345	2.13	0.446	1.146	2.64	0.365	0.183	0.247	1.277	0	0.354	0.318	0.741	0.157	1.62	0.305	0	0.831	0.815	0.806	0.221	0.583	0.186
comp141908_c2	0.512	0.093	0.099	0.66	0	0.592	0.146	0.284	0.219	0.649	0	0.387	0.656	0.254	0.239	0.872	0.114	0.976	0.366	0.426	0.087	0.106	0.08	0.199	0.178	0.222	0.232	1.331	1.149	1.704	0	2.566	0	0.623	1.27	0.184	0	0.995	0.957	0.401	0	2.198	0.159	0	1.255
comp151067_c1	1.643	1.805	1.122	1.088	1.229	0.724	1.118	1.106	0.848	1.082	0.981	0.946	1.244	1.196	0.98	0.958	1.459	1.421	1.04	0.949	1.195	2.197	1.662	1.272	2.086	1.031	0.993	0.505	1.436	1.642	2.175	0.671	1.488	0.659	0.447	0.673	0.926	0.629	2.182	1.816	0.711	1.001	1.274	0.447	0.779
comp153394_c1	1.517	3.472	5.441	0.905	4.675	6.739	0.875	3.677	6.472	5.083	5.727	14.454	6.063	4.94	13.424	4.867	5.821	15.935	1.021	5.363	10.017	1.465	3.201	8.052	1.337	2.914	10.153	1.757	2.35	1.739	0	0	0.836	2.364	2.2	3.025	3.055	5.127	3.774	3.851	1.274	3.406	2.485	5.771	2.267
comp112978_c1	0.928	0.12	0	1.809	0	0.395	2.662	0.389	0	0.043	0	0.049	0.035	0.115	0.327	0	0.465	0.817	1.521	0	0.375	1.659	0	0.684	2.21	0.604	0.215	0.261	0	0	0	0.592	0	0	0	0	0	0.274	0	0	0	0	0.442	0	0
comp149794_c0	16.799	15.258	10.953	15.453	23.537	22.072	18.219	24.512	20.167	11.3	12.93	12.315	12.817	8.487	11.313	11.025	9.188	9.079	16.339	15.14	16.072	14.314	11.326	11.828	16.203	12.483	11.502	8.769	9.819	9.332	6.358	16.827	10.221	18.114	15.681	11.565	14.848	12.945	12.084	9.804	20.816	11.697	13.232	22.38	13.042
comp146963_c1	9.134	6.416	5.261	6.113	4.876	3.711	4.716	4.798	3.421	11.283	6.205	5.693	11.168	9.92	9.417	12.145	8.731	11.285	10.052	6.921	5.026	12.011	7.621	6.868	11.622	8.005	6.562	4.75	4.144	5.474	4.73	2.908	3.005	3.046	3.494	5.589	3.657	4.691	6.449	3.985	2.031	1.783	4.75	3.17	2.174
comp128468_c0	1.208	1.648	3.106	10.135	20.318	13.872	16.177	40.819	21.07	1.377	0.39	2.632	1.123	0.606	2.828	0.727	0	1.603	2.628	5.363	4.921	0.397	0.92	0.699	1.283	2.008	0.753	3.384	5.51	6.304	0	15.604	5.968	3.658	0	3.938	1.528	0	1.143	2.121	0.792	5.409	0.575	0	2.232
comp131866_c0	0.367	0	0.826	0.489	0.508	2.817	0	0	1.355	0.684	1.866	0.749	1.036	0.721	0.343	1.163	0.514	0.317	0	0	0.393	0.477	0.371	1.248	0	0	0.083	0	0	0	0	3.763	3.601	0	0	0.793	0	0.833	0	0	0	1.294	0	0	0
comp148404_c1	1.923	1.833	2.658	5.489	2.538	1.764	5.287	3.199	3.174	1.013	2.308	1.267	1.892	1.384	1.131	1.625	1.223	1.524	2.224	1.917	1.85	1.033	2.148	2.504	1.194	2.31	1.125	8.482	9.027	7.769	9.698	10.341	8.562	10.151	6.658	9.342	5.15	11.533	5.246	7.119	5.118	23.637	7.448	5.04	22.353
comp153801_c2	77.682	91.445	82.482	151.902	218.39	196.946	160.432	269.621	217.475	67.324	63.738	64.388	64.847	64.716	59.83	65.02	67.256	58.155	72.952	73.811	74.953	61.651	65.003	62.15	59.278	71.273	61.111	64.657	50.654	63.222	64.926	52.337	54.747	67.128	66.11	65.314	78.103	66.591	68.542	68.913	69.218	61.193	62.287	74.511	74.16
comp103086_c1	0	0	1.239	0.758	0.801	1.198	0	0	0	0.312	0	0.905	0.311	0	0	0	0	0	3.129	0	2.4	0	0.566	0	0	0	0.364	2.453	9.549	15.591	0	0	0	6.516	0	4.796	1.366	0	0	5.036	1.434	0	1.044	1.693	1.325
comp148307_c1	0.59	1.037	1.006	0	0.855	0.987	0.535	2.093	1.519	2.052	1.25	4.237	2.703	0.885	3.832	2.737	0.75	3.285	0	0.716	3.9	0.838	0.893	1.717	0.312	0.213	2.706	0	0.087	0	0	0	0.383	0.4	1.423	0	0.752	0.569	0	0	0.218	1.05	0	0.935	0
comp123713_c0	1.45	2.203	0	5.049	2.03	0.645	5.943	3.079	0	6.382	0	0.724	6.46	0	0.813	7.167	0	1.286	2.099	0.736	1.571	0.768	1.759	2.337	0.615	0.382	0.331	0.652	1.863	0	0	0	0	0.706	1.4	0	1.47	1.34	0	2.035	0	1.038	0.557	0	0.709
comp143877_c4	0.155	0	0	0	0.107	0	0	0	0	0.035	0	0.066	0.095	0.082	0	0.188	0.106	0.071	0	0	0	0	0	0	0.169	0	0.124	0.174	0.496	0	0	0	0	0	0	0	0.208	0.376	0	0.564	0	0	0	0	0
comp136267_c1	1.488	19.489	2.55	0.807	17.178	4.738	0.462	20.013	2.039	33.026	3.367	3.866	31.568	4.76	3.474	35.23	4.28	5.603	0.953	16.95	3.194	1.333	18.267	1.502	1.141	22.274	3.293	0	1.819	0.768	0.786	4.197	0.68	0.929	2.341	0.738	1.875	4.569	3.131	0	2.088	0.598	0	0.434	2.871
comp133643_c0	0.193	0.768	0.305	0.941	1.99	0.461	2.297	1.644	0.493	0.45	0.174	0.954	0.363	0.328	1.06	0.257	0.693	1.103	0.193	0.165	1.265	0.424	0.707	0.62	0.205	0.258	0.894	2.062	0.548	2.64	0	0.329	0	5.187	2.306	1.282	4.085	1.076	1.241	2.666	4.372	0.244	2.379	6.72	0
comp142520_c0	207.297	205.674	145.168	198.078	192.035	99.171	166.096	194.724	114.505	202.474	146.818	132.025	196.069	170.163	167.613	179.664	231.996	158.552	242.436	239.041	151.886	233.648	260.162	168.319	237.316	248.717	158.234	110.767	130.801	97.953	29.754	44.049	28.848	95.676	104.424	86.157	125.169	101.618	87.598	124.344	106.398	145.34	117.852	139.729	137.44
comp117996_c0	121.544	57.365	3.789	114.015	37.509	2.632	173.206	45.796	3.94	31.571	2.595	52.542	40.326	3.039	45.219	38.925	1.981	41.426	118.493	71.885	37.276	154.18	72.501	43.383	128.368	85.888	46.613	66.58	111.65	4.644	49.726	80.466	9.299	22.572	16.539	3.717	37.032	17.706	3.983	53.883	26.026	46.811	48.701	24.751	72.498
comp141972_c0	0.203	0.333	0.153	0.086	0.561	0.158	0.28	0.224	0.219	0.398	0	0.387	0.544	0.197	0.159	0.676	0.351	0.603	0.193	0.339	0	0.265	0.265	0.27	0.428	0.657	0.579	0.191	0.27	0	0	0	0	2.364	0.847	0.738	0.22	1.797	0.964	0.698	1.802	2.198	1.459	2.601	0.663
comp139305_c1	1.305	1.417	2.99	0.697	3.62	1.474	0.826	1.375	3.256	4.07	1.683	1.522	5.225	2.081	1.227	3.951	0.717	2.309	1.521	1.655	0.279	2.065	2.104	0.604	1.943	2.426	0.77	0	0.557	0.901	0	2.684	3.856	0.635	0	0.572	0.66	4.853	1.973	0.612	2.754	2.82	0.495	0	3.22
comp156270_c0	3.818	3.333	3.268	3.289	3.794	3.396	3.61	3.916	3.366	3.446	4.044	2.608	3.282	4.792	2.111	3.532	3.685	2.119	3.534	4.356	2.112	3.856	3.837	2.742	3.422	3.767	2.78	2.662	1.41	2.313	2.611	1.566	3.516	2.882	5.564	3.016	2.396	9.868	2.361	1.558	1.848	1.258	2.176	3.726	4.219
comp138917_c0	0.348	0.444	0.278	0.807	0.775	0.158	0.583	1.539	0.137	0.719	0.399	0.79	0.829	0.344	1.187	0.633	0.318	0.762	0.356	0.523	0.41	0.856	0.778	1.065	0.553	0.933	0.778	0.313	0.862	0.23	0.674	2.263	0.17	1.717	1.047	0.221	2.245	1.218	0.262	0.086	0.918	0.647	0.195	1.03	0.43
comp131014_c1	0	0	0	0	0	4.751	0	0	0	0.476	0.807	0.782	1.252	0.631	0	1.514	1.851	0	0	0.794	0	0	0	0.707	0	0	0.554	2.81	0.688	4.467	0	0	0	0	2.894	2.748	0	0	2.376	0	0	15.164	1.194	1.91	9.09
comp152117_c0	4.456	5.555	7.784	3.741	5.316	4.936	2.455	3.408	5.623	6.503	6.283	6.005	6.504	7.553	8.07	5.269	8.495	7.936	3.842	4.772	7.364	3.362	5.606	5.556	4.742	6.663	5.453	5.116	6.477	5.518	5.221	7.855	5.755	4.634	4.729	4.943	3.136	3.472	5.717	5.666	6.185	4.664	5.183	4.295	7.637
comp152458_c4	0.29	0.083	0.233	0.257	0.801	0.342	0.51	0	0.082	0.182	0.191	0.436	0.492	0.377	0.677	0.453	0.302	0.659	0.404	0.097	0.75	1.368	0.239	0.628	0.561	0.213	0.463	1.792	2.037	3.002	2.063	1.474	2.268	1.823	1.329	2.011	0.579	2.02	1.121	1.156	2.169	0.855	1.822	1.328	1.592
comp156506_c0	5.973	7.749	7.497	3.105	6.065	4.106	2.868	5.052	3.53	8.754	6.317	7.157	9.216	8.659	10.97	8.254	9.359	9.896	5.873	8.286	8.647	7.122	8.514	9.34	6.756	7.641	9.359	5.316	4.509	3.673	4.309	3.644	3.175	5.681	6.364	3.947	5.092	8.427	3.221	5.791	5.152	10.524	4.449	3.875	8.148
comp149510_c3	1.189	1.213	4.723	1.687	1.002	7.989	0.547	1.898	7.648	2.961	4.547	1.966	3.498	3.563	4.175	2.446	4.207	4.793	1.107	1.636	2.783	3.309	1.653	4.046	2.531	2.514	3.186	26.761	17.105	126.982	54.4	20.156	82.603	591.017	1109.14	78.161	475.992	1996.05	139.871	51.169	140.318	1213.37	90.998	1720.67	1513.28
comp144344_c1	67.388	59.735	70.398	38.474	31.418	36.207	40.12	28.667	32.084	82.044	80.998	82.873	85.472	110.542	75.549	94.348	81.734	75.971	71.739	83.743	72.047	80.474	82.951	68.167	90.329	99.437	70.395	115.534	154.235	140.101	133.811	115.91	135.167	119.177	107.318	120.972	116.443	91.881	126.95	127.487	127.753	113.181	103.992	83.236	124.235
comp72886_c0	0	0	2.388	0	0	0	0	0	0	0	4.322	0	0	1.114	0	0	0	0	0	0	1.222	0	0	0	0	0	0.24	0	0	0	0	0	0	0	0	0	0	0	0	0	0	0	0	0	0
comp151036_c2	0.251	0.213	0.602	0.098	0.134	0.513	0.219	0.553	0.356	0.277	0.165	0.28	0.389	0.451	0.789	0.334	0.579	0.603	0.183	0.126	0.113	0.327	0.309	0.485	0.187	0.062	0.563	5.611	5.371	12.122	0	0.763	0.241	1.353	4.011	10.643	1.076	4	4.103	2.685	1.515	0.476	3.688	2.29	0.756
comp116553_c0	0	0	0	1.577	0	7.081	6.442	0	2.695	1.931	7.324	0	4.172	0	0	3.644	1.736	0	0	0	0	4.404	0	0	1.168	0	0.488	7.578	1.227	4.052	0	0	5.741	0	4.964	4.999	0	0	0	2.465	0	0	6.404	0	0
comp77152_c2	1.914	0	0	0.88	2.805	0.684	2.856	1.181	0	1.204	0	0.79	0.544	1.278	0.59	1.531	0	0.563	0	0.803	0	0	0.663	0	0.668	1.741	0.422	0	0.696	0	0	3.342	0	0	2.941	0	3.159	2.914	0	0	0	2.198	0	1.951	3.069
comp143982_c0	8.718	7.194	5.854	28.681	31.458	27.968	34.894	39.907	27.952	4.546	6.404	5.347	6.055	2.916	3.784	5.106	2.617	3.531	7.279	8.277	5.2	2.577	2.193	2.583	3.93	2.852	3.31	2.001	2.498	2.852	1.221	2.934	4.168	7.693	7.823	3.449	13.748	12.447	3.849	5.676	6.277	8.669	6.032	11.231	9.915
comp75728_c0	0	0	0	0	0.681	0	1.434	0	0.575	0.71	0	0	0.535	0	0	0	0	0	0.674	0	0	0	0.486	0.533	0.499	0	0	0	0.505	0	0	0	0	0	0	0	0	3.229	1.771	1.08	0	1.648	0.893	0	0
comp137265_c0	126.136	134.227	89.324	210.425	265.343	181.732	222.575	421.747	223.988	38.048	51.381	94.028	44.291	52.437	79.214	45.314	43.036	68.114	120.322	95.717	107.647	81.321	57.956	87.586	87.914	62.557	98.357	358.817	558.651	359.306	1848.28	1853.53	897.019	1640.31	1079.23	331.955	702.201	550.871	74.969	598.27	1242.93	1763.4	381.613	1644.46	1650.28
comp74246_c1	0	0	0	0	0	0	0	0	1.396	0.216	0	0	0.164	0	0	0	0	0	0	0	0	0	0	0	0	0	0.257	0	0.618	0	0	0	0	0	0	0	0	0	0	0	0	0	0	0	0
comp142453_c0	27.943	37.83	32.25	25.661	38.017	35.391	31.843	37.904	30.853	85.101	55.39	68.773	86.949	55.165	55.536	97.521	32.747	61.384	34.671	48.904	41.272	32.326	44.163	39.083	29.777	48.075	44.759	18.87	27.786	12.907	16.126	28.603	19.364	18.82	12.74	14.701	17.394	12.071	12.547	14.171	18.773	7.24	12.374	11.8	4.824
comp155268_c0	5.403	3.898	8.278	5.453	3.38	9.674	5.421	5.65	6.636	5.481	5.233	3.488	4.759	7.905	3.944	5.654	6.016	5.111	6.72	2.672	3.909	6.089	3.059	4.682	7.513	3.9	2.979	30.554	29.214	28.825	11.411	8.341	6.521	23.866	38.313	38.421	39.729	76.652	50.45	31.179	26.749	66.566	60.854	35.982	75.671
comp155065_c1	199.816	174.01	168.287	112.23	133.553	137.628	78.66	125.984	136.902	127.73	196.594	124.301	147.598	238.361	142.263	149.968	143.316	122.459	186.573	187.756	136.503	191.721	188.051	122.75	188.823	208.665	125.722	85.372	80.06	105.89	78.442	54.85	87.352	82.137	79.874	110.458	94.86	78.784	82.314	77.37	100.132	48.032	86.151	87.666	69.452
comp155093_c2	7.703	6.509	5.1	4.413	4.448	3.698	4.886	4.499	4.009	7.109	4.573	9.098	6.72	7.52	11.169	6.03	5.804	10.325	6.595	6.97	9.45	6.875	8.479	12.4	7.415	7.197	11.37	3.741	4.448	4.291	2.498	4.394	4.664	4.187	2.847	2.001	4.803	2.254	4.065	3.516	5.875	3.138	4.52	4.755	1.279
comp139272_c4	3.103	3.944	1.751	4.303	9.391	12.701	4.971	11.838	21.618	3.663	0.894	2.567	4.258	4.432	3.306	5.106	2.478	4.404	1.945	3.853	2.042	2.771	1.671	3.243	3.102	3.101	3.244	6.821	9.384	10.435	38.905	12.499	19.393	6.622	6.552	12.958	3.715	5.625	5.627	8.686	7.034	2.796	5.289	5.202	2.139
comp139619_c2	21.603	21.266	20.524	39.439	46.593	28.507	28.428	41.252	25.353	21.371	17.763	23.47	21.221	14.483	20.817	21.879	12.872	21.467	17.552	17.695	18.088	14.949	14.217	16.469	15.018	13.336	17.651	33.816	40.121	36.03	73.235	80.137	52.933	54.519	62.793	46.472	48.246	40.55	21.956	44.365	63.228	67.481	39.458	70.474	62.408
comp138755_c1	12.962	15.026	13.719	5.294	4.408	6.62	7.742	3.707	4.433	17.465	12.852	13.245	19.52	17.678	14.029	18.543	21.815	11.721	13.913	13.572	11.928	12.752	13.032	11.716	12.781	17.245	14.034	9.726	10.272	6.869	7.34	8.499	8.123	7.422	5.094	9.877	7.974	7.188	11.546	11.486	10.534	4.981	12.029	4.511	3.011
comp147916_c0	11.512	11.962	14.545	7.824	9.19	9.963	5.068	5.71	11.301	11.274	16.791	16.79	11.954	17.908	16.38	11.863	11.584	17.515	11.592	14.307	13.123	12.425	13.43	13.624	11.747	14.775	13.745	17.513	13.162	20.368	18.484	12.762	19.775	25.313	25.597	23.748	18.794	21.706	15.91	17.477	23.995	32.453	15.656	31.01	34.558
comp146763_c0	4.755	8.203	11.025	6.284	11.929	16.162	6.636	12.376	17.527	15.084	15.672	20.393	15.227	13.836	17.75	15.669	18.522	18.562	5.007	11.364	11.413	4.174	6.941	12.312	5.241	7.943	12.677	5.516	7.408	3.779	2.4	9.223	6.606	3.917	6.082	6.456	5.219	2.315	7.645	8.332	5.313	2.735	6.846	4.335	4.777
comp126708_c3	1.054	0.5	1.077	3.362	2.498	7.278	3.658	0.792	8.975	0.312	0.607	1.267	0.138	0.229	0.446	0.094	0	0.516	0.684	0.29	1.51	0	0	0.135	0.125	0	0.48	2.366	0.487	0.795	4.575	1.184	5.075	1.435	1.165	2.287	0.602	0.822	1.323	0.554	3.42	0.867	1.787	0.772	0.291
comp141484_c2	16.596	15.619	16.753	22.617	19.182	19.755	29.109	16.038	18.17	23.838	19.516	36.838	25.825	20.054	28.425	24.615	15.864	29.545	13.893	17.84	27.887	12.143	17.02	23.425	12.371	16.446	23.584	27.074	38.241	28.375	61.319	63.27	50.211	37.64	28.467	24.412	27.242	31.493	23.271	27.577	28.711	40.364	25.819	20.985	41.357
comp145931_c1	151.865	155.503	132.607	130.116	145.081	88.536	137.619	143.801	88.044	173.12	205.775	186.468	186.784	250.534	135.539	203.852	196.68	136.935	160.423	157.97	137.079	159.007	175.513	146.055	154.099	172.86	161.71	104.355	127.241	100.849	58.863	71.099	73.247	86.336	52.712	109.859	76.414	75.891	87.314	63.61	75.53	40.975	67.258	58.241	57.863
comp150195_c2	2.484	4.324	5.127	0.758	1.71	2.158	0.826	1.794	2.736	6.667	6.526	8.276	6.426	9.175	9.799	7.373	7.59	9.547	1.781	3.969	7.303	3.574	4.562	5.675	3.503	5.18	6.992	3.654	5.388	3.019	0.884	4.079	3.019	6.81	2.282	4.999	4.93	5.746	4.596	3.354	6.61	4.884	3.007	6.882	7.509
comp144559_c1	0.145	0	0.691	0	0	0.592	0	0	0.424	0.597	0.217	0.395	0.501	0.147	1.593	0	0	0.841	0	0	1.553	0	0.495	3.315	0.152	0	0.778	1.314	2.838	1.978	7.2	3.237	5.529	6.869	3.376	0.369	9.594	2.203	1.113	0.401	5.749	5.299	3.282	7.614	8.148
comp113434_c0	2.784	0.306	0.952	0	0.387	2.185	0	0	0.342	2.901	1.432	1.497	3.092	2.22	1.307	3.105	3.448	3.436	2.012	1.055	1.51	1.836	2.803	0.644	1.176	1.475	2.259	0.626	0.296	0	0	0	0	0	1.341	0	0	0.65	1.054	0	0	0	0.531	0	0.686
comp145779_c0	0.068	0.037	0.081	0.257	0.267	0.039	0.109	0.986	0.246	0.182	0	0.197	0.207	0	0.064	0.214	0	0.087	0	0	0.07	0	0.133	0	0.036	0.124	0.19	0.148	0.383	0	0	0	0	0.906	0.341	0	0.255	0.711	0	0	0.356	0.867	0.637	1.883	0.825
comp150008_c0	3.141	2.602	2.28	2.69	2.979	2.001	2.212	2.197	1.313	9.352	3.506	3.192	8.62	4.727	3.601	8.339	5.519	3.944	5.141	3.998	3.045	5.471	3.881	2.718	5.41	3.963	3.153	1.583	3.526	4.105	1.867	4.013	3.714	2.352	4.141	2.527	1.944	4.569	5.074	2.074	2.743	3.089	1.486	2.249	2.383
comp142809_c7	0.619	0.13	1.086	0.721	0.454	0	0.158	0.448	0.506	1.325	2.412	0.601	1.814	1.13	0.733	1.206	0.913	2.008	0	0.513	0.951	0.927	0.875	0.938	0.267	0.942	0.993	0.531	3.021	0	0	2.473	0.978	1.811	3.435	3.375	0.949	2.731	1.823	3.555	1.526	6.044	0.195	0.312	4.882
comp133489_c0	0	0	0	0.208	1.122	0.184	0.741	0.284	1.19	0.234	0	0.197	0.086	0.958	0.454	0.128	0.204	0.976	0.231	0	0	0	0.301	0.533	0	0.604	0.43	0.357	0.514	0	0	1.539	0	1.259	2.529	0	0.405	1.147	0	1.462	0	2.796	1.15	2.845	0.756
comp131764_c0	2.358	1.092	0.377	0.905	0.975	0.369	0	0	0	0.632	0.443	0.14	0.76	0	0.637	0	0.481	0	0.481	0.852	0	1.324	1.034	0	2.139	1.786	0.314	0.774	0.357	0	0	0	1.715	0	0	0	0	2.315	0	1.605	0	4.762	1.318	0	0.825
comp137431_c0	1.411	1.176	0.539	2.042	1.135	0.461	0.644	1.704	1.19	0.944	1.215	1.111	1.08	0.623	1.338	0.932	0.416	1.246	2.744	1.384	1.431	1.739	1.627	2.408	2.335	1.324	1.349	3.175	2.864	0.53	5.361	10.683	0	4.258	1.964	0.166	3.657	0.924	2.369	6.364	2.088	4.945	6.873	4.918	6.23
comp103403_c3	3.789	0.593	0.611	5.942	3.941	3.527	8.167	4.977	1.998	0.814	0.694	0.444	0.769	2.163	0.502	0.436	3.147	0.476	0.77	0	1.78	0	0.557	0	1.141	0.737	0.48	0	0.592	0	5.333	5.657	2.722	0	0	0	0	0	0	0	0	0	0	1.666	0
comp105918_c0	0	0	0	0	0.254	0	0	0	0.233	0.208	0	0.074	0.104	0.188	0.175	0	0	0	0	0	0.401	0	0	0	0.196	0	0.124	0	0	0	0	0	0	0.459	0	0	0	0	0	0	0	0	0	0	0
comp130854_c0	345.273	422.828	457.949	318.694	398.496	399.71	241.219	452.97	374.203	550.551	461.1	376.317	587.101	535.09	415.061	628.208	416.594	423.66	392.586	585.571	355.419	340.385	585.186	280.752	337.236	590.554	344.562	210.937	294.011	248.357	210.597	294.525	292.235	226.016	179.157	271.326	291.027	140.187	265.439	268.964	263.539	84.867	234.59	168.802	139.764
comp127798_c0	1.005	0.852	0	4.132	2.445	3.869	2.261	4.439	2.668	3.299	0.321	0.156	4.275	2.425	0	2.882	3.505	1.476	1.637	4.114	0	2.33	1.989	0.151	2.95	9.462	0.372	0.278	0.844	0	3.691	4.065	0	1.235	0.623	0.277	2.87	2.64	3.864	3.23	0.333	0	0	0	3.685
comp147917_c0	1.788	2.065	3.573	2.054	2.591	3.527	3.124	2.9	4.214	3.368	3.966	4.664	3.394	4.489	5.107	3.301	7.035	5.055	2.272	3.272	4.04	2.021	2.75	3.784	2.478	3.652	3.409	1.488	2.42	3.505	1.516	2.934	2.041	1.447	1.576	1.854	2.025	1.462	2.488	1.586	0.723	2.613	0.814	2.195	0.488
comp146218_c1	0.58	0	0.655	1.663	1.75	0	1.398	1.525	2.517	0.009	0	2.336	1.477	0	0	0	0	1.151	0.077	2.236	3.569	0.371	1.167	2.297	0	0	2.011	547.613	374.88	445.314	1194.35	554.238	940.808	812.669	369.842	511.932	468.145	242.871	205.17	401.688	620.324	74.111	383.788	450.604	133.069
comp148506_c1	17.901	17.748	18.567	15.71	15.656	15.952	17.21	13.691	16.199	26.332	23.907	25.354	26.956	25.518	24.012	25.864	22.834	27.141	15.809	19.864	22.887	16.194	18.664	23.536	17.585	20.914	22.5	15.964	18.498	22.16	16.197	15.38	15.381	24.948	24.244	21.71	26.71	29.889	23.338	15.785	20.495	26.677	21.29	33.462	31.396
comp91434_c0	0.619	0.222	0.467	0	0.281	0	0	0.717	0.26	0.745	0	0.337	0.415	0	0.39	0.325	0.554	0.183	0.298	0	0.218	0	0.407	0.715	0.437	0	0.05	0.461	0.653	3.514	2.021	1.053	0	2	0	1.337	0.521	0.477	0	0.965	1.09	5.97	0	5.297	4.568
comp117651_c0	0	0	0	0	1.563	1.171	0	0	0	0.104	0	0	1.529	0	0	0	3.114	0.476	0	0	0	0	0	0	0.57	0	0.116	2.401	0	0	0	0	0	3.823	0	1.171	0	2.457	0	0	2.8	1.868	2.043	0	1.302
comp126706_c1	0.155	0.157	0.171	0	0	0	0.122	0	0	0.104	0.095	0.156	0.112	0.074	0.215	0.12	0.098	0.198	0	0.097	0.567	0	0.071	0.628	0	0	0.066	0	0.078	0	0	0	0	0	0	0	0	0	0	0	0.207	0	0	0	0
comp147706_c0	10.603	15.489	14.652	11.199	16.831	14.662	14.524	16.546	16.022	11.759	11.376	7.075	10.425	12.771	10.723	10.323	18.065	11.412	8.039	12.216	13.743	8.737	10.769	14.514	10.472	11.746	10.534	9.126	10.916	10.109	7.719	11.933	12.546	6.869	7.787	9.785	9.559	8.437	10.836	10.769	6.988	7.802	10.941	8.562	6.765
comp137656_c0	0.3	0	0	0.391	0.521	0.342	0.158	0.164	0	0.502	0.13	0.288	0.354	0.393	0.279	0.154	0.391	0.611	0.144	0	0	0.362	0.292	0.35	0.107	0.355	0.174	0.217	1.236	0.335	0	3	0	0.87	0.494	0.433	1.018	1.157	0	0.707	1.572	0	0.38	0.826	0.732
comp155545_c1	11.521	16.656	12.462	8.827	16.764	8.542	11.51	17.323	8.866	17.344	12.782	16.28	18.328	16.941	14.93	19.774	15.065	14.396	11.929	19.515	15.139	12.849	18.161	16.811	11.078	16.499	15.689	11.553	8.296	7.231	7.621	5.802	5.344	10.539	5.364	9.379	4.328	5.066	7.548	10.32	6.874	3.883	8.624	7.641	3.557
comp116007_c0	0	0	0	0	0	0	0	0.299	0	0.303	0	0.107	0.51	0.262	0.167	0.701	0	0.31	0.125	0.223	0	0.115	0	0	0.285	0.116	0.24	0.2	0.557	0.3	0	2.237	0	0	0.447	0	0.463	1.249	0.336	0	0.941	0.659	0.504	0	0.442
comp124138_c0	102.165	105.304	121.672	71.47	62.061	64.201	63.2	58.605	58.354	133.064	134.8	90.951	142.096	181.951	103.464	141.415	199.835	94.453	117.79	116.045	81.785	115.862	142.128	105.629	119.768	131.608	97.57	78.56	114.026	90.237	75.397	91.255	111.068	101.851	69.051	77.755	112.439	76.642	117.355	98.124	107.637	80.985	94.315	97.962	60.583
comp153762_c2	0.686	2.509	0.162	0.721	3.901	1.132	1.142	4.962	0.438	1.489	0.451	0.74	1.805	0.541	0.43	1.582	0.228	0.802	0.501	2.217	0.558	0.882	1.901	0.914	0.258	1.768	0.877	1.174	1.915	0.592	2.007	4.065	0.17	1.964	2.706	0.747	1.204	4.691	0.904	2.188	1.102	3.04	2.777	2.208	3.29
comp155274_c1	3.315	5.648	5.144	1.712	5.263	3.817	1.519	4.334	3.503	11.04	5.727	14.084	11.323	5.906	14.133	11.307	5.169	14.229	3.389	6.979	10.209	3.283	5.411	10.572	2.558	7.472	9.707	2.793	3.952	8.184	4.856	3.96	15.664	11.704	8.376	4.141	8.633	9.178	3.139	2.685	5.52	30.487	3.158	15.674	29.431
comp154447_c4	4.35	4.287	5.809	2.396	1.843	2.474	3.051	2.989	1.614	4.286	4.79	4.969	3.93	4.284	4.963	4.542	5.495	5.801	4.111	2.333	5.401	3.539	3.766	6.685	3.85	4.087	4.535	2.862	3.578	5.641	1.684	2.263	2.495	3.446	5.117	6.244	2.731	5.421	4.095	2.589	2.72	7.704	4.776	4.308	7.16
comp150928_c2	1.063	0.194	0.611	0.465	1.683	0.408	0.863	0.299	3.544	1.758	0.686	1.834	1.313	1.237	2.677	1.822	2.144	2.666	0.51	0.668	1.527	0	0.884	2.472	0.187	0.231	1.936	10.91	0.374	7.231	5.375	3.671	2.58	4.752	9.564	5.368	2.268	7.432	2.003	10.597	3.328	9.67	9.252	2.94	4.371
comp145546_c0	4.398	2.518	2.55	3.166	2.418	2.527	3.683	1.853	1.97	4.442	2.56	4.467	4.69	2.834	4.302	4.533	3.033	4.682	2.628	3.098	5.768	3.521	3.413	5.5	3.396	3.323	5.387	1.279	2.194	0.477	0.463	1.934	2.339	2.388	1.682	0.765	1.551	1.655	1.158	1.309	1.446	3.126	1.035	2.1	2.627
comp146610_c1	8.999	4.759	2.622	18.607	4.074	2.803	16.955	3.288	2.805	2.832	2.291	2.748	3.092	2.056	4.119	2.959	1.117	4.143	4.785	3.833	3.255	2.903	4.315	3.299	3.485	4.762	3.5	11.519	13.275	16.483	6.26	3.368	3.09	9.045	14.21	20.834	13.366	21.107	25.834	14.371	9.501	15.201	17.787	16.704	19.772
comp156492_c0	7.926	16.674	11.393	11.957	25.207	28.494	14.402	31.403	37.584	9.698	6.534	11.163	9.915	4.186	9.106	9.622	4.573	9.975	4.005	7.27	9.275	3.98	4.209	7.75	3.164	4.584	7.472	72.566	72.042	60.944	71.102	83.15	50.849	74.821	64.922	65.627	55.132	43.961	60.807	66.209	71.18	44.039	65.241	61.33	46.123
comp142934_c0	18.326	16.072	16.331	20.074	16.778	15.82	19.714	15.709	15.05	14.625	15.663	15.063	15.201	13.353	16.459	13.899	18.065	13.801	19.584	16.718	17.791	15.241	16.189	19.808	18.904	16.055	15.797	20.323	15.817	20.429	25.867	16.446	20.002	37.51	35.984	24.679	30.019	27.96	11.613	19.875	26.817	81.461	21.785	52.266	59.398
comp150859_c0	3.431	5.648	6.832	2.115	3.366	3.04	2.552	4.424	2.955	5.403	5.857	4.525	6.262	7.725	5.561	5.884	7.182	4.444	1.598	4.395	4.153	1.403	5.155	4.594	1.72	6.344	5.437	4.193	4.527	12.801	20.267	9.065	16.061	4.811	11.011	13.188	4.745	14.833	9.648	5.074	5.37	5.775	2.494	3.726	7.788
comp149772_c0	1.759	1.25	1.032	1.516	1.483	3.277	1.373	2.257	1.669	2.615	1.163	3.398	2.228	2.605	4.987	2.044	2.56	3.936	0.915	1.133	5.227	1.271	1.574	4.03	1.283	0.755	4.982	2.105	1.419	1.951	0.379	2.158	0.936	3.67	7.693	1.439	4.872	8.924	3.385	2.341	2.398	4.81	3.644	3.888	8.137
comp155960_c0	18.964	17.295	19.204	14.194	14.213	14.714	9.164	12.794	14.831	16.34	17.225	15.227	17.006	19.104	17.224	17.85	17.462	15.626	19.42	17.579	14.24	20.58	18.603	14.943	20.312	19.28	16.542	9.144	9.924	9.341	5.263	4.934	8.435	13.468	8.905	10.855	12.36	11.777	9.984	10.329	11.762	11.33	10.092	14.469	18.377
comp123265_c0	1.286	2.25	0.539	1.528	1.095	0.132	1.531	0.792	0.588	0.286	1.059	0.535	0.44	0	0.223	0.282	0.938	0.31	1.194	0.736	0.375	0	1.158	1.51	0.74	1.67	0.96	0.522	0.244	0	3.425	0.592	0.567	0.576	0	0.507	0.602	1.371	0	0	0	0	0.221	0	0
comp129048_c1	1.875	6.055	3.771	3.496	4.649	3.04	6.369	7.234	5.5	1.403	0.807	2.213	1.08	2.032	2.518	1.24	0.628	0.833	3.649	4.54	2.365	3.071	4.827	2.202	4.483	4.709	2.176	1.757	0.827	4.794	3.074	2.395	3.034	0	0	0.341	0.81	0.731	1.771	1.854	3.316	0.574	1.495	0	0
comp151829_c0	43.65	38.746	31.693	39.305	41.356	37.944	66.178	45.781	34.821	52.11	40.317	29.878	52.142	41.443	33.596	59.469	42.326	35.307	53.84	40.221	28.376	45.828	46.215	27.939	50.223	47.746	28.557	30.415	22.111	31.968	18.625	19.564	34.476	23.078	29.808	31.735	36.859	28.437	34.241	23.497	24.373	18.448	25.262	20.592	12.333
comp148206_c3	1.392	0.315	4.318	0.88	0.614	1.106	0	0	0	1.663	2.091	1.143	1.235	2.482	0.837	1.599	0.864	1.698	2.214	0.242	0.715	1.686	1.282	1.757	1.257	0.977	0.836	0.496	0.104	2.287	0	0	0	0	0	0	1.134	1.553	0	0	0	0	0.425	1.422	0
comp130819_c0	0.077	0.083	0.09	1.076	0.401	0.869	0.997	1.256	1.231	0.571	0.191	0.658	0.605	0.819	0.717	0.718	0.196	1	0.982	0.755	0.401	0.388	0.221	0.175	0.561	0.391	0.397	0	0.235	0.256	0	0	0.354	0.188	0	0	0.393	0.173	0.284	0.363	0	0	0.142	0	0
comp145551_c3	0	0.481	0	0.782	0	0	0	0.254	0	0.061	0	0.066	0.173	0	0	0	0	0.262	0	0.378	0.157	0.194	0.15	0	0	0	0.066	0	0.313	0	0	0	0	0	0	0	0	0	0	0	0	0	0.283	0	0
comp147970_c0	1.759	3.768	2.02	3.839	6.372	1.856	3.002	5.216	3.503	1.732	1.666	1.744	1.658	0.778	1.386	1.18	1.598	1.928	1.685	1.791	2.138	1.668	0.734	2.17	1.15	1.35	1.605	5.403	4.265	4.741	9.249	6.92	8.392	5.964	6.858	3.818	5.196	10.264	3.445	4.873	5.772	13.162	7.005	6.869	9.497
comp124947_c1	0.841	0.713	0.539	1.039	1.416	0.619	1.75	1.794	0.534	1.342	0.963	0.14	0.717	0.844	0.199	0.847	1.981	0.19	1.435	0.939	0.454	0.274	1.45	0.374	0.339	0.968	0.265	0.304	0.487	0.362	1.039	0.671	0	0.529	0	0.581	0.868	0.477	0	0	0	0	0.38	0	0
comp148519_c2	0	0	0.045	0.049	0.214	0.053	0.134	0	0.055	0.113	0.052	0.206	0.181	0.041	0.12	0.231	0	0.222	0.481	0	0.087	0	0	0.048	0.089	0.053	0.232	0	0.174	0	0.407	0.421	0.198	0.718	0.412	0.092	0	0.975	0	0	0.666	2.002	0.239	0.542	1.232
comp113560_c2	0	0	0	0	0	0	0	0	0	0	0	0	0	0	0	0	0	0	0	0	0	0	0	0	0	0	0	0	0	0	0	0	0	0	0	0	0	4.914	0	0	0	0	0	6.151	0
comp150017_c0	1.237	0.87	1.347	0.685	1.349	0.461	1.787	1.001	0.711	1.896	1.145	2.468	1.727	1.45	2.43	2.164	1.304	2.444	1.348	0.803	1.483	1.933	1.388	2.4	1.996	0.96	2.482	9.883	15.181	25.55	30.765	28.853	38.913	49.12	47.724	19.247	29.163	50.073	12.166	11.982	24.488	55.138	16.549	63.267	62.617
comp143174_c3	0.406	0.083	0	0	0.107	0.329	0.523	0.284	0.205	0.286	0.417	0.601	0.164	0.319	0.303	0.188	0.106	0.175	0.472	0	0.253	0.265	0	1.415	0.08	0	0.48	19.409	74.602	47.833	19.775	117.121	11.412	11.233	16.445	23.222	8.587	21.503	46.624	19.254	4.877	13.516	30.834	7.519	18.761
comp153284_c0	12.797	13.952	9.337	14.732	17.699	15.32	12.591	19.535	15.666	6.269	6.031	9.896	6.089	5.8	10.476	6.936	4.704	8.761	10.861	11.423	13.996	11.411	10.619	10.182	12.041	10.013	11.155	16.773	11.787	12.183	18.33	11.999	14.658	10.139	10.269	11.122	10.797	8.447	12.614	18.203	13.621	7.216	17.221	11.204	8.09
comp148969_c1	1.315	5.092	1.76	1.785	4.341	1	1.483	5.829	1.779	0.589	1.883	0.42	1.166	1.18	0.287	0.684	0.986	0.413	1.348	4.569	0.576	0.882	2.308	0.548	1.266	2.23	0.298	0	0.078	0	0	0	0	0	0.2	0	0.104	0.091	0	0.096	0	0	0	0	0.093
comp152550_c1	0.609	0.481	0.79	0.746	1.683	2.066	1.422	1.823	1.628	0.684	1.024	1.201	0.881	0.819	1.307	1.215	0.864	1.357	1.309	0.668	1.248	0.856	0.389	1.097	0.339	0.542	1.316	1.009	2.812	1.139	3.088	3.184	1.885	2.552	2.411	2.177	3.02	4.822	2.092	1.08	1.687	3.651	1.875	3.251	4.719
comp145905_c0	0	0	0	0	0	0	0	0	0	0.303	0	0	0	0	2.693	0	0	1.349	0	0	3.508	0	0	0	0	0	1.365	0	17.079	17.083	0	24.945	0	7.257	0	7.083	0	0	5.934	0	0	10.329	0	4.566	10.833
comp98272_c1	0	0	0	0	0	0	0	0	0	0.355	0	0	0	0	0	0	0	0	0	0	0	0	0	0	0	0	0	0	0	0	0	0	0	0	0	0	0	0	0	0	0	0	0	0	0
comp143800_c0	0.058	0.056	0.395	0	0.254	0.066	0	0.075	0	0.225	0.148	0.288	0.32	0.172	0.55	0.453	1.182	0.087	0.279	0.077	0.122	0.309	0	0.072	0.428	0.187	0.199	4.359	2.968	7.928	0.561	0.487	0	0.718	1.529	5.7	0.752	2.315	7.107	3.813	1.698	1.514	3.803	1.91	1.441
comp152106_c0	74.425	67.067	78.918	10.844	15.856	19.584	5.007	10.836	14.421	78.122	81.935	66.593	85.101	121.945	94.844	78.516	91.37	70.741	71.046	65.012	73.583	77.032	83.685	76.736	76.943	80.584	89.833	60.403	47.703	51.029	26.849	18.196	30.521	55.084	50.206	56.967	49.739	46.946	73.631	76.061	62.723	26.995	68.611	47.647	36.871
comp135864_c1	0	0	0	0.501	0.521	0	0	0	0	0.069	0.477	0	0.207	0.369	0.685	0	0	0.325	0	0	0.803	0.971	0	0	0.392	0	0.165	4.942	1.584	0	7.242	1.908	1.829	0.882	5.246	0.802	2.777	1.695	0	1.71	0	0	1.406	0	0.907
comp139934_c1	0.938	3.324	4.22	0	1.296	3.317	0.401	0	5.528	0.779	0	0.683	0.631	2.736	2.175	0.505	3.864	1.54	0.375	2.904	3.01	0	0.813	0.294	1.569	2.888	3.07	0	0	1.766	2.512	0	3.771	1.047	0	4.943	0	0.599	1.935	0	3.374	0	0	0	0
comp137884_c3	0	0	0	0.721	0	0	0	0	1.3	0.494	0	0.658	0.596	0.524	0.486	0.419	1.524	0.468	0	0	1.152	0.697	0	0	0.561	0	0.588	1.174	0	0	0	0	0	0	0	0	0	0	0	1.214	0	0	0	0	0
comp123479_c0	0	0.787	0	0	0	0	0	1.315	1.738	0	0	0.296	0	0	0	0.573	0	0.627	0	0	0	0	0	0	0	0.968	0.157	0	1.549	0	0	7.473	0	6.705	0	0	0	1.624	0	0	1.848	7.301	0	4.308	5.114
comp156904_c0	0.242	0.213	0.126	0.269	0.468	0.105	0	0.419	0.52	0.338	0.095	0.987	0.665	0.016	1.322	0.659	0.204	1.103	0.231	0.213	1.248	0.362	0.115	0.827	0.045	0.355	1.018	0.67	0.67	0.221	0	0.71	0	1.2	1.882	0.35	1.585	1.096	0.075	0.554	1.813	5.128	0.655	1.707	4.603
comp150215_c0	0.338	0.361	0.386	0.795	0.361	0.474	0.79	0.688	0.082	1.585	0.703	1.357	1.589	0.139	0.518	1.078	0.09	0.841	0.992	0.774	1.091	1.324	1.335	1.288	0.936	0.524	0.894	0.304	0.287	0	0	0.342	0.652	0.165	0	0	0	0	0.254	0.325	0	0.256	0	0.23	0
comp85619_c1	0	0	0	0	0	0	0	0	0	0.978	2.508	0	0.371	1.294	0	0	0	0	0	0	0	0	0	0	1.364	0	0.141	0	0	0	0	0	0	0	0	0	0	0	0	0	0	0	0	0	0
comp156501_c0	2.184	2.129	2.406	1.797	1.416	1.816	1.616	1.136	1.272	2.771	2.569	2.953	2.833	3.113	3.33	3.396	2.266	3.857	1.926	1.926	2.984	2.153	2.087	3.696	2.496	2.132	3.509	4.385	4.535	5.942	0.533	2.263	2.495	4.211	4.4	4.906	4.282	5.625	6.614	3.908	4.2	6.227	4.131	5.419	6.23
comp135326_c0	1.131	0	0.575	0.159	0.334	0.29	0.413	0.419	0.465	0.45	0.165	0.362	0.579	0.123	0.239	0.496	0	1.548	0.183	0.319	0.401	0	0	0.151	0.927	0	0.513	0.278	0	0	0	0	0	0.612	0	0	0.648	0	0	0	0	0	0	0	0
comp138303_c0	12.43	18.202	11.824	13.289	17.405	10.411	17.319	12.002	13.49	29.216	15.221	17.382	24.831	19.8	15.918	26.908	25.011	23.221	14.875	19.409	15.305	18.426	18.921	15.388	17.148	23.038	14.332	12.641	9.898	9.676	6.232	10.21	6.138	6.281	4.764	8.531	6.041	5.736	8.818	8.093	9.88	7.069	11.136	2.791	6.323
comp129515_c0	0	0	0.359	0.208	0	0.355	0.498	0	1.163	0.563	0.399	0.518	0.492	0.311	0.438	0.736	0	0.548	0.221	0.194	0.166	0	0.769	0	0.16	0.409	0.356	0	0.165	0	0	0	0	0	0	0.673	0.393	0.721	0	0	0	2.271	0	0.501	0.384
comp156949_c1	5.616	8.295	3.457	8.998	17.178	3.369	14.731	22.584	3.229	9.993	3.376	8.07	10.304	3.219	7.003	10.606	4.345	8.547	4.65	5.779	6.221	3.027	4.58	6.192	4.26	5.429	5.329	3.55	2.568	2.472	3.242	2.079	2.367	3.235	3.117	2.831	2.708	3.178	2.01	3.698	2.743	2.942	3.45	3.644	3.94
comp120641_c0	0	0.185	0	0	0.24	0	0.851	0	0	0	0	0.074	0.199	0	0	0	0	0	0	0	0	0	0	0.413	0	0	0.157	0	0.374	0.6	0	0	0	0	0	0.765	0.451	0	0.665	0.411	0	0	0	0	0
comp139722_c0	0.686	0.213	0.224	1.015	0.254	0.342	0.498	0.164	0.192	0.277	0.382	0.346	0.535	0.147	0.422	0.274	0	0.651	1.367	0.058	0.742	0.388	0.239	0.175	0.526	0	0.455	0.113	0.052	0	0	0.5	0	0	0.494	0.111	0.255	0.345	0	0	0	0.549	0	0.163	0.128
comp147854_c4	6.263	6.323	11.079	3.374	3.5	5.607	4.436	6.367	6.006	7.152	7.09	6.359	7.091	9.609	8.548	7.39	11.095	7.999	6.075	9.622	6.841	5.26	7.745	7.821	7.424	8.369	7.944	5.855	5.301	7.796	2.161	2.789	3.445	11.245	8.105	6.622	7.626	5.746	5.859	5.045	6.793	23.344	4.44	19.454	30.419
comp129728_c2	0.454	0.898	0.97	0.171	0.254	0.829	0.644	0.433	0.328	0.97	0.842	0.518	0.708	0.778	0.374	0.984	0.856	0.516	0.664	0.9	0.349	0.168	0.893	0.231	0.624	0.755	0.24	0	0.139	0	0	0	0.624	0	0	0.138	0.174	0	0	0	0.172	0	0	0.217	0.163
comp138559_c0	1.034	0.343	0.242	0.318	0.214	0.434	0.826	0	0.109	1.463	0.165	1.366	1.477	0.893	2.725	1.377	0.709	5.865	0.607	0.242	1.824	1.509	0.557	2.464	0.526	0.249	2.143	1.957	4.57	0.636	2.428	9.696	1.148	6.881	4.811	1.346	5.867	2.416	0.314	2.781	6.793	3.248	1.813	4.579	2.708
comp152976_c1	11.067	6.768	4.435	8.362	10.099	7.305	5.542	9.177	8.209	5.178	2.543	1.267	4.439	4.727	2.398	4.328	6.897	1.682	11.409	5.14	1.431	13.617	7.621	2.369	12.469	6.495	2.135	8.952	5.737	11.248	4.056	2.947	8.803	3.693	8.293	7.341	3.865	8.488	7.869	8.848	4.429	7.521	8.191	2.899	6.23
comp140117_c0	6.437	6.592	4.821	9.108	5.958	6.252	5.396	6.278	7.169	7.204	4.703	6.499	5.882	3.629	6.828	7.338	5.454	6.031	4.496	4.588	6.317	5.842	5.075	7.933	6.346	5.811	6.852	17.2	12.291	11.318	20.07	22.182	11.227	15.421	6.54	9.121	9.42	7.026	10.574	13.798	12.164	13.479	12.286	7.979	6.254
comp150501_c0	94.288	68.104	85.104	34.354	39.78	72.072	40.667	38.756	67.822	107.944	139.373	88.681	120.132	186.539	90.192	131.947	124.264	101.778	70.439	72.562	70.284	98.742	88.203	81.553	90.713	82.672	82.783	53.06	67.081	51.471	42.681	49.614	37.339	47.744	47.689	57.853	54.437	53.474	81.306	58.851	48.689	45.126	55.839	34.126	55.783
comp153666_c0	24.889	19.415	22.401	21.077	18.007	15.149	21.16	16.74	17.267	23.345	32.134	28.562	26.395	32.956	24.076	30.012	23.087	23.594	25.649	23.823	19.807	23.139	22.281	23.202	24.67	24.006	23.6	16.808	18.019	23.29	7.228	11.854	13.311	21.372	13.893	20.806	18.03	16.752	25.004	12.26	15.4	6.52	12.976	13.439	9.741
comp144872_c3	0.126	0.731	0	0	0.16	0	0	0.105	0	0.087	0.156	0.132	0.086	0.311	0	0.145	0	0.111	0	0.155	0	0	0.062	0	0.267	0.08	0.099	0	0	0.415	0.604	0	0	0	0	0.267	0.162	0.142	0.232	0.592	0	0.232	0.115	0	0.151
comp148562_c1	9.772	9.619	8.098	6.907	7.32	6.16	5.518	7.907	7.334	8.806	10.63	6.104	9.259	13.287	7.13	8.929	7.802	6.531	9.888	9.37	7.321	10.89	9.46	6.407	9.536	11.026	7.381	9.779	10.359	9.544	6.568	7.355	7.825	10.104	8.623	10.551	10.751	8.366	9.558	7.597	12.428	7.558	11.092	8.63	5.893
comp144177_c0	0	0.12	0	0.098	0.094	5.12	0	0	0	0.251	0	0.263	0.415	0.074	0.104	0.282	0.302	0.167	0	0	0.052	0.282	0	0.223	0.169	0	0.232	0.235	0.27	0	0	0	0	0.176	0.271	0.157	0.555	1.827	0.269	0	0	0	0	0	0.43
comp6129_c0	1.054	0	0	0	0	0	0	1.958	0	0	0	1.292	1.201	0	0	0.855	0	0	0	1.297	0	0	0	0	0	0	0.232	0	0	0	0	0	0	0	0	0	0	0	0	0	0	0	0	0	0
comp100000_c1	0	0	0	0	0	0	0	0	0	0.139	0	0	0	0	0	0	0	0	0	0	0	0	0	0	0	0	0	0	0	0	0	0	0	0	0	0	0	0	0	0.87	0	0	0	0	0
comp151992_c0	20.858	20.007	20.183	15.856	17.98	14.491	9.991	18.534	13.107	14.097	14.301	14.24	14.234	18.186	17.726	14.694	24.367	16.221	20.614	19.951	17.512	20.288	23.359	18.854	23.342	23.882	17.477	13.389	13.797	12.837	8.632	14.709	10.391	12.833	9.999	11.159	11.26	9.554	13.354	15.021	10.81	13.748	13.365	14.821	13.867
comp138080_c1	0.812	1.111	0.889	0.856	1.082	0.276	0	1.928	0.479	4.165	0.573	0.411	3.636	0.549	0.311	4.362	1.231	0.778	0.25	0.803	0.829	0.529	1.485	0.302	0.526	1.422	0.43	1.07	0.81	0.583	0.618	0.881	1.106	2.964	1.753	0.599	2.002	1.817	1.45	0.698	1.698	0.867	1.362	4.416	0.477
comp140674_c1	10.207	11.74	15.82	10.257	13.639	16.807	14.232	13.018	18.416	15.292	21.373	26.588	15.633	23.347	21.168	19.313	16.125	22.911	9.83	14.53	17.879	12.187	15.278	19.871	10.205	15.264	18.428	9.526	14.816	9.297	14.653	13.472	13.311	11.751	10.446	12.865	10.242	11.777	10.612	7.94	10.5	9.865	8.792	7.221	16.32
comp122179_c1	0	0	0	0	0	0.842	0	0	0	0.286	0	0	0	0	0	0	0	0	0	0	0	0	0	0	0	0	0.43	0.853	0.409	0	0	0	0	0	0	0.83	0	0	1.435	0	0	2.686	0	0	0.93
comp150751_c1	3.799	5.555	11.779	2.959	8.603	7.844	3.585	9.342	12.013	13.43	6.63	11.056	10.364	5.571	14.085	11.033	8.226	14.824	5.844	7.347	5.078	3.521	6.958	14.021	5.455	5.011	10.46	3.506	4.753	2.304	8.786	5.736	6.563	8.163	5.446	4.371	7.418	7.807	0.844	4.73	9.456	12.148	3.839	5.758	7.172
comp137837_c1	1.247	1.62	0	1.161	2.725	0.513	0.146	2.257	0.452	0.987	0	0.782	1.52	0.352	1.609	1.488	0	1.262	0.26	1.346	1.152	0.927	1.857	0.525	1.711	1.617	0.902	0.8	1.306	0	3.495	2.25	2.141	3.964	1.788	0.194	5.312	2.518	0.336	1.701	1.423	0	1.194	5.582	0.663
comp139522_c2	6.814	23.581	22.383	9.719	16.11	27.244	7.037	10.911	19.21	16.547	29.244	25.716	19.632	30.597	19.407	19.039	19.207	20.062	7.096	3.843	10.706	8.516	12.741	12.114	5.606	9.64	14.2	16.947	9.811	13.269	7.467	3.921	16.94	2.729	7.187	12.34	5.717	12.203	15.738	9.66	4.969	6.703	10.101	1.192	7.416
comp139419_c0	24.686	14.897	9.292	7.262	2.097	2.119	1.471	3.542	3.571	10.252	11.22	10.62	8.81	3.867	9.417	9.673	4.875	5.563	24.272	9.206	9.511	17.35	15.977	5.492	22.522	17.663	9.947	22.707	1.576	3.417	0	0	0	10.386	6.799	13.714	7.244	3.33	3.662	24.509	8.859	5.079	10.136	7.492	8.241
comp150722_c1	9.617	9.175	9.975	12.115	6.973	8.305	15.375	7.204	9.14	14.539	9.632	14.396	13.379	13.459	13.607	14.36	19.492	14.182	14.827	9.729	13.69	15.073	9.832	15.039	11.479	10.635	13.199	14.137	14.746	11.468	6.498	8.868	11.964	9.892	6.764	10.209	10.681	7.452	11.277	9.852	11.808	6.764	10.508	5.839	4.196
comp133859_c0	8.979	9.656	9.337	7.653	9.003	5.699	7.584	9.7	6.868	7.992	6.647	11.887	8.672	7.782	10.357	8.587	6.938	10.142	7.5	10.91	8.961	6.751	10.274	9.912	6.702	9.791	8.242	22.75	36.665	34.537	27.691	47.43	20.98	17.091	27.868	31.403	36.708	27.991	33.277	31.055	28.642	14.236	29.162	21.595	24.27
comp132920_c1	10.893	17.082	3.888	13.032	16.778	4.554	16.602	22.659	5.692	17.309	5.103	4.541	17.913	3.563	6.342	18.175	2.853	6.349	11.9	19.06	5.986	9.196	16.657	6.128	8.503	17.174	6.057	2.001	0.801	0.609	4.73	2.75	1.744	1.576	1.612	0.397	2.025	1.767	0.688	2.542	0.643	11.733	2.052	1.842	14.704
comp146781_c0	19.901	38.163	20.973	44.721	94.561	42.406	44.022	111.262	49.159	17.664	20.089	23.528	17.835	12.181	21.486	14.583	28.109	21.34	21.22	29.612	27.233	16.052	24.332	25.046	14.367	23.527	22.185	13.52	12.979	11.671	16.126	22.735	14.147	11.774	10.117	7.784	13.644	11.32	10.014	9.154	15.182	17.166	7.837	9.741	13.123
comp132905_c0	0.87	0.62	19.662	2.115	1.456	47.907	1.458	3.004	54.906	1.507	17.755	1.604	1.261	8.012	2.438	1.805	10.207	2.476	1.531	1.316	1.937	1.739	1.034	3.036	2.166	1.502	1.531	0.522	1.393	1.951	1.137	2.342	2.226	2.882	0.294	2.527	2.268	1.513	0.658	1.949	2.949	3.04	1.778	2.696	2.743
comp136068_c0	72.086	62.429	57.011	25.637	26.783	16.202	12.579	9.715	4.392	57.063	41.696	47.236	54.897	64.929	65.479	53.721	80.837	60.599	66.906	50.782	55.172	78.612	68.584	69.534	83.333	65.071	66.109	41.646	29.223	29.885	26.891	17.156	15.437	75.609	42.984	38.735	68.625	43.636	33.464	46.038	65.73	67.31	51.646	72.398	68.313
comp144200_c4	59.037	57.994	61.797	92.278	103.097	124.19	111.281	122.098	134.303	47.529	70.073	70.517	51.382	54.042	55.56	52.225	44.845	52.464	61.129	67.054	61.507	47.275	46.993	55.012	48.476	45.019	55.658	27.004	35.36	33.628	42.344	55.324	40.997	37.922	47.877	30.462	33.04	44.651	32.956	27.424	37.547	55.736	30.852	41.022	49.761
comp150750_c1	3.663	3.777	3.421	6.92	4.248	2.882	6.964	5.754	3.899	2.208	3.037	4.089	2.021	2.744	3.816	2.07	2.348	2.73	2.657	2.594	4.145	2.621	3.236	2.782	2.433	3.172	3.327	4.994	6.816	3.099	11.958	19.959	10.448	4.881	3.6	3.956	3.171	2.274	1.368	5.447	6.323	1.026	3.839	2.804	3.871
comp141217_c0	0	0.463	2.28	0.342	0.227	6.173	0.717	0.867	5.733	1.108	0.955	3.241	1.062	1.843	4.27	1.129	2.495	6.373	0.53	0.223	3.577	0.335	0.168	4.523	0.214	0.435	4.444	0.191	1.706	2.966	0	5.263	8.194	2.999	1.976	1.033	4.131	1.117	1.794	1.032	3.156	1.392	0.495	1.802	3.208
comp134337_c0	0	0	0.449	0	0	0	0	0.224	0.164	0	0	0.099	0	0	0.12	0	0	0.111	0	0	0	0	0	0	0	0	0	0	0	0	0	0	0	0.306	0.612	0.277	0	0	0	0	0	0	0	0	0.325
comp147196_c0	0.512	0.139	0.539	0.489	0.494	0.54	0.073	0.284	0.753	0.251	0.33	0.321	0.44	0.336	0.486	0.239	1.06	0.452	0.183	0.213	0.366	0.274	0	0.302	0.455	0.169	0.389	1.905	0.792	2.693	2.077	0.645	4.054	2.423	3.647	1.291	2.546	2.802	0.964	3.258	3.052	2.063	2.671	2.682	1.895
comp124820_c1	1.846	1.62	0	1.504	1.576	0.816	1.726	0	1.382	0.424	2.386	1.686	0.207	0.369	2.757	0.89	4.166	2.611	0	1.404	2.016	0.98	0.38	1.272	0.784	3.474	2.408	0	0	0	0	1.921	1.843	0.894	0	1.605	2.801	0	2.795	2.58	3.89	2.625	0	3.495	3.627
comp115836_c0	0.174	0.556	0.198	0	0	0	1.398	0.299	0	0.494	0	0.502	0.648	0.344	0.327	0.821	0.236	0.31	0	0.436	0.742	0	0.345	0.405	0.187	0.222	0.356	0	0	0	0	0	0	0	0	0	0	0	0	0	0.459	0	0.327	0	0
comp137384_c2	99.575	97.777	101.678	124.394	102.336	95.459	152.021	119.587	106.405	162.314	152.45	161.772	157.41	171.695	116.705	186.293	153.025	137.506	93.778	109.463	96.426	97.824	118.901	112.473	101.711	118.148	117.72	100.396	131.898	107.912	254.639	262.305	235.829	206.89	172.04	90.879	143.025	177.996	83.63	89.839	121.35	206.973	101.851	142.438	203.509
comp137143_c0	0.048	0.093	0	0	0.174	0.211	0	0	0.164	0.19	0.061	0.214	0.207	0	0.47	0.171	0.114	0.04	0	0	1.195	0	0.088	0	0	0.053	0.124	0.096	0	0.15	0	0	0	0	0	0.092	0	0	0	0	0	0	0.168	0.434	0
comp147658_c1	30.021	22.924	34.907	23.84	21.48	25.823	19.58	19.386	25.927	23.57	24.879	23.042	22.465	29.131	27.238	19.954	24.367	25.165	32.389	29.147	28.105	29.096	31.723	22.582	32.406	26.921	26.96	32.198	71.059	65.455	37.797	46.219	38.757	41.592	27.82	33.81	40.608	26.62	52.587	40.429	43.961	37.971	39.838	50.37	40.102
comp108990_c1	22.598	25.173	23.819	22.544	19.636	20.321	24.964	20.103	19.743	22.73	20.124	22.211	23.907	24.478	23.924	20.262	38.087	20.983	23.666	25.817	25.234	20.218	27.276	27.311	21.889	27.072	26.679	49.128	42.898	40.638	54.568	43.575	58.702	39.251	46.724	41.52	39.011	47.87	42.132	46.152	46.83	61.169	43.58	42.756	43.496
comp145911_c0	42.538	33.136	43.921	28.094	16.844	22.243	39.561	14.767	30.278	54.327	46.938	38.129	50.699	50.995	37.372	52.182	54.123	37.886	48.863	32.661	31.709	50.425	43.094	47.604	46.943	36.054	39.637	36.652	25.079	27.66	22.737	14.828	19.322	37.087	39.854	27.16	27.693	32.834	29.593	31.542	30.03	45.065	34.257	34.844	48.297
comp145997_c1	1.546	0.463	0.198	1.002	0.12	0.395	2.99	0.284	0.109	0.649	0.33	0.971	0.864	0.426	0.964	0.547	0.228	0.762	0.79	0.329	0.576	0.556	0.424	0.914	0.82	0.444	1.084	0.966	0.81	0.865	0.842	1.303	0.411	1.27	0.435	0.931	1.782	0.406	1.3	0.612	2.743	0.855	0.734	0.569	1.534
comp153332_c0	6.824	8.61	12.641	6.052	7.36	10.108	5.165	4.932	11.219	13.153	14.934	14.437	11.271	14.139	15.894	13.026	17.633	17.253	7.385	7.947	13.856	12.831	10.115	12.71	11.346	9.142	14.117	9.309	9.741	8.581	9.474	2.289	6.549	6.646	8.74	7.793	7.059	11.645	9.244	10.903	6.288	8.742	10.543	5.514	10.148
comp152806_c0	6.544	5.351	6.68	8.839	6.759	6.818	8.095	7.802	7.115	6.079	5.684	4.895	5.493	6.242	5.37	5.551	8.022	5.293	7.751	4.685	4.904	7.122	6.331	6.422	7.914	5.606	5.064	7.099	3.7	5.103	9.909	3.131	4.593	7.116	5.693	6.622	8.205	7.838	7.025	6.479	6.162	4.2	8.279	6.164	5.742
comp141457_c0	4.253	0.324	9.086	3.827	0.134	8.818	1.726	0.329	8.538	0.424	9.719	14.98	0.475	12.296	16.029	0.334	17.576	14.189	4.573	0.184	13.228	6.742	0.256	15.826	6.435	0.151	15.168	5.02	5.554	4.812	3.004	5.355	3.813	9.069	0.153	4.316	9.466	0.244	6.113	5.724	7.642	1.392	6.43	9.456	3.964
comp153929_c2	0.416	1.055	0	0	2.404	0.763	0	2.616	0.725	1.87	0	0.107	1.848	0	0.08	0.65	0.22	0.143	0.116	1.762	0.262	0	2.193	0.389	0.089	2.452	0.041	0	0.174	0	0	0	0	0	0.823	0	0	0.386	0	0	0	0.305	0.159	0	0
comp154413_c0	2.049	1.324	1.769	0.746	0.681	1.185	1.41	0.523	0.807	3.1	2.274	2.098	2.323	2.965	2.454	3.113	2.821	2.389	1.983	1.597	1.859	2.356	1.53	2.941	2.611	1.297	1.994	1.435	0.209	1.059	1.123	0.579	0.964	1.929	1.165	1.005	2.951	1.929	1.734	1.242	2.708	1.831	0.663	2.696	1.081
comp149939_c0	0.58	0.435	0.602	1.198	1.216	0.605	1.446	0.389	0.438	0.528	0.226	0.584	0.268	0.344	0.335	0.274	0.538	0.516	0.337	0.581	0.314	0.68	0.23	0.135	0.615	0.373	0.48	0.261	0.662	0.777	2.26	2.039	0	0.718	0.588	0.507	0.451	0.132	0.217	0.143	0.459	0.647	0.327	0.19	1.151
comp128090_c0	238.005	193.508	208.105	352.571	301.063	363.398	327.548	415.888	350.807	118.335	147.079	152.863	121.298	135.904	175.635	117.894	106.077	127.15	243.033	210.311	188.149	186.532	176.689	146.159	216.104	187.013	177.548	218.227	300.287	278.269	239.425	272.882	226.686	304.26	376.535	232.269	360.983	310.883	230.981	308.294	359.035	303.659	284.821	434.956	322.828
comp114147_c0	0	0	0	0	0	0	0	0	0	0.251	0	0	0	0	0	0	0	0	0	0	0	0	0	0	0	0	0	0	0	0	0	0	0	0	0	0	0	0	0	0	0	0	0	0	0
comp151285_c5	0	5.037	2.325	0	4.435	0.224	0	8.43	0.506	0	0.781	0	0	1.819	0	0	3.579	0	0	6.399	0	0	4.465	0	0	4.265	0	0	0	1.386	0	0	0	0	0	0.876	0	0	4.596	0	0	0	0	0	0
comp139772_c0	0.619	0.13	1.275	0.489	0.494	0.29	0.608	0.209	0	0.52	1.276	0.568	0.993	1.483	0.94	0.393	0	0.325	0.539	0.465	0.934	0.812	0.371	0.58	0.526	1.128	1.076	0.278	0.653	0	0	0	0.595	0.306	0	0	0	0.579	0.463	0.296	0	1.367	0.469	0.406	0.616
comp153467_c1	86.661	60.355	73.792	160.154	124.563	143.932	162.194	123.249	145.823	39.269	57.169	68.485	41.302	45.965	52.007	41.071	47.381	49.179	78.132	53.763	80.214	56.568	50.6	69.542	65.944	55.68	63.751	60.16	54.737	59.902	50.919	57.876	56.264	106.25	93.037	64.89	109.349	108.592	63.475	59.463	80.257	173.898	71.663	155.932	173.067
comp144740_c3	123.767	105.286	103.599	106.936	57.453	72.453	94.898	46.708	51.102	101.415	100.393	131.877	106.555	135.077	122.083	104.748	121.207	129.729	99.66	87.576	122.734	124.069	106.823	166.61	116.399	106.287	146.534	227.353	159.919	192.26	183.228	113.989	104.618	144.961	138.926	209.72	155.061	133.517	156.85	183.902	123.151	161.432	156.638	103.191	150.342
comp124154_c1	0	0.25	0	0.306	0.628	0	0	0	0	0.433	0	0.099	0.389	0	0	0.547	0	0.198	0	0	0.244	0	0	0	0	0	0.364	0	0	0	0	3.513	0	0	0	0	0	0	0	0.535	0	0	0	0	0
comp105519_c1	0	0.611	0.09	0.526	0	0.184	0.134	0	0.096	1.074	0.529	0.37	0.864	0	0.693	0.641	0	0.143	0.116	0.407	0.175	0.529	0.239	0.866	0.695	0.107	0.389	29.406	14.415	47.003	1.586	0	0	0.8	3.258	33.017	1.47	0.954	3.378	10.09	0	2.417	5.272	2.411	4.835
comp76771_c0	0	0	0	0	0	1.079	0	0	0	0	0	0.839	0	0	1.824	0.83	0	0	0	0	1.134	0	0	0	0	0	0.447	0	2.237	0	0	0	0	0	9.105	0	0	2.325	0	0	0	0	0	0	2.406
comp130373_c0	0.58	0.463	0.413	0.183	0.187	0.329	0	0.359	0.999	0.745	0.746	0.271	0.518	1.081	0.621	0.462	0.668	0.381	0.53	0.542	0.384	0.468	0.858	0.087	0.232	0.471	0.149	2.923	3.917	2.666	0.702	4.013	6.237	2.682	3.635	5.174	0.752	2.721	4.088	4.309	1.733	0.269	3.441	1.436	0.36
comp146496_c0	0.367	0.231	0.081	0.196	0.094	0.342	0.486	0.732	0.096	2.13	0.095	0.271	1.753	0.147	0.558	1.685	0.196	0.976	0.318	0.281	0.55	0.477	0.504	0.692	0.232	0.187	0.521	2.471	11.151	2.463	5.011	29.589	3.161	4.164	11.422	4.454	2.477	16.214	1.382	3.851	2.536	22.331	5.174	6.056	15.646
comp151573_c2	0.541	1.176	0.619	1.088	0.374	0.921	0	0	2.367	0.927	1.397	0.559	0.777	0.811	0.255	0.864	2.617	0.238	0.79	0.687	2.644	1.077	1.37	0.31	2.585	2.159	1.473	0.609	2.028	3.752	0	1.395	0	0.659	0	2.942	1.377	1.888	3.079	0.631	3.58	2.93	2.07	3.468	0
comp111478_c0	0	0	0	0	0	0	0	0	0	0.658	0.746	0	0.492	0	1.068	0	0	0.516	0	0	0	0	0	0.652	0	0	0.645	0	0	0	0	0	0	0	0	0	0	0	0	0	0	0	0	0	0
comp150622_c0	1.508	2.768	0.844	1.418	2.258	1.382	1.507	3.557	1.437	1.914	0.72	1.9	2.22	0.86	1.705	1.428	1.606	1.936	1.252	2.178	1.178	1.8	1.927	2.4	1.907	1.679	1.713	1.105	1.436	0.971	3.453	2.684	2.339	0.976	2.141	2.481	1.146	3.168	1.928	1.376	0.952	3.956	2.255	2.479	3.464
comp139756_c2	0	0	0	0	0	0	0	0	0	0	0	0	0	0	0	0	0	0	0	0	0	0	0	0	0	0	0	0	0.357	0	0	0	0	0	0	0	0	0	0	0	0	0	0	0	0
comp150716_c0	116.692	84.056	94.818	158.271	154.94	196.907	201.427	165.159	206.065	36.359	104.15	70.36	34.237	59.4	45.18	34.494	58.957	41.426	110.896	84.12	78.792	75.003	55.604	63.565	81.559	55.609	61.111	30.232	30.372	18.443	36.281	33.747	27.416	25.713	20.174	17.578	26.2	16.092	26.574	36.11	28.653	21.769	32.532	18.072	21.225
comp150961_c1	5.616	2.278	1.517	28.204	19.049	20.532	34.797	24.527	25.353	3.516	0.538	3.003	2.669	1.286	2.924	2.985	2.552	3.754	5.055	2.381	3.386	3.927	1.936	3.052	4.438	1.697	4.468	1278.67	684.394	1275.02	1754.61	1598.27	1498.84	1691.94	1785.83	1925.45	1685.35	1123.89	938.25	1951.93	2100.11	2047.93	2038.12	2599.97	1258.87
comp156593_c0	1295.04	1567.16	1583.07	2040.91	2367.64	3091.86	3791.59	2947.26	2980.06	80.157	2378.36	1248.27	90.162	1062.81	592.417	98	755.213	428.35	1162.12	1491.85	872.723	689.568	804.315	779.367	748.178	826.993	753.885	45.805	16.931	15.432	44.547	17.762	15.012	24.078	11.481	33.865	24.765	12.518	23.704	25.733	20.449	73.647	21.228	20.511	63.849
comp119992_c0	13.261	12.452	13.943	8.863	11.515	7.291	5.19	6.113	10.576	15.361	10.873	13.105	15.149	12.386	14.898	16.464	10.541	13.078	9.06	14.452	9.52	9.39	18.116	13.775	8.36	21.794	10.923	21.697	17.131	19.202	16.225	13.328	14.034	14.233	13.01	17.698	14.581	13.919	25.557	15.403	13.564	18.277	20.016	9.917	16.424
comp140711_c0	0.454	0.954	0.072	0.306	1.162	0.145	0.207	0.314	0.547	0.797	0.069	0.93	0.95	0.115	1.402	0.881	0.367	1.103	0	0.639	0.428	0.221	0.84	1.145	0.062	1.35	0.77	0	2.916	2.039	0.618	3.592	1.729	5.046	11.669	3.772	1.308	9.706	1.091	0.917	2.215	5.983	0.248	9.131	4.917
comp139872_c0	0.793	3.963	1.787	0	0.962	0	0	2.093	1.313	9.239	3.107	6.869	8.758	1.417	1.737	3.105	0	5.5	2.821	2.856	2.478	0	3.996	11.311	2.112	1.884	5.139	5.664	6.163	7.292	0	10.749	5.784	26.842	25.374	13.013	27.647	19.818	3.841	2.246	22.136	6.837	0	25.469	11.682
comp154640_c1	8.815	14.971	18.046	2.959	5.477	5.172	5.919	4.454	5.213	19.37	21.174	11.081	18.889	26.419	12.189	20.45	25.027	12.785	7.452	12.081	9.633	8.392	13.068	16.326	10.16	14.535	12.992	11.884	11.604	6.701	8.295	5.776	7.797	7.669	4.976	10.809	6.62	7.96	10.499	8.074	9.41	8.913	7.297	7.004	9.729
comp128733_c0	0.106	0.111	0	0.134	0	0	0.17	0	0	0.294	0	0.214	0.181	0.41	0.191	0.248	0.408	0.452	0.453	0.126	0.445	0.132	0.097	0	0	0.267	0.257	0.235	0	0	0	0.526	0	0	0.518	0	0	0	0.389	0	0	0	0	0.339	0.256
comp41870_c0	0.551	2.25	1.015	0	0	0.698	0	0	0	0.952	1.388	4.212	1.27	7.848	1.45	0.761	0	1.151	0	0	2.077	0	0	3.354	3.601	0.32	0.869	8.7	1.375	21.242	0	0	5.727	20.055	0	0	2.291	8.833	0	0	0	3.419	3.043	5.365	0
comp123884_c0	110.265	96.416	108.043	157.587	148.127	132.522	118.112	172.737	152.253	72.97	64.987	86.994	73.328	59.621	112.491	59.366	84.653	102.231	120.756	96.966	126.006	98.795	99.167	99.445	109.786	95.448	100.715	156.084	193.956	191.642	197.755	168.945	180.898	218.958	271.311	160.573	281.63	220.302	152.777	235.988	297.035	307.371	230.432	373.6	256.212
comp124887_c1	2.465	0.537	0	0.672	1.416	1.619	0	0	0	2.044	1.267	0.814	0.7	0.492	0.454	1.18	1.418	1.301	0	1.249	1.073	1.306	1.521	0.556	1.56	3.323	1.539	0	0	1.739	4.842	0	4.933	0	0	1.07	0	1.127	0	5.666	1.285	1.722	0	1.517	0
comp148926_c1	6.36	6.435	4.839	5.722	5.811	4.212	2.479	5.844	4.255	9.499	4.695	17.662	8.222	7.889	21.048	8.861	9.84	25.101	10.235	6.699	21.997	9.116	7.48	19.355	8.618	8.467	23.625	10.057	4.257	18.487	1.263	1.631	2.169	4.011	9.14	19.727	3.703	10.082	23.256	12.25	4.487	13.516	10.756	3.211	10.95
comp134125_c0	2.32	3.324	0.736	2.188	3.807	0.592	2.321	10.941	0.971	0.667	1.501	2.04	0.924	0.77	3.298	0.718	1.378	1.484	1.877	2.604	1.108	1.015	2.431	3.481	0.963	1.342	1.862	3.184	0.949	0.433	0	0.658	0	0.635	0	0.277	1.331	0.904	2.436	1.223	0.344	1.428	0	1.26	1.279
comp134239_c4	0.348	0	0	0	0	0	0	0	0.862	0.069	0	0	0.095	0.344	0	0.274	0.481	0.31	0	0	0	0.459	0	0	0	0	0.074	0	0	0	0	0	0	0	0	0	0	0	0	0	0	1.233	0	0	0
comp156389_c0	25.169	21.646	29.924	18.925	14.654	19.11	19.082	13.781	19.155	44.386	32.429	41.905	41	47.62	47.498	42.551	59.723	64.464	31.185	20.832	38.89	42.28	25.393	49.329	38.36	23.731	43.113	17.809	21.336	28.525	8.337	16.709	14.956	19.643	13.316	20.502	21.942	15.168	20.909	14.438	16.134	15.64	11.048	13.385	12.914
comp153591_c1	14.17	15.036	17.472	14.988	20.184	21.348	18.875	15.036	18.826	15.11	17.503	20.624	14.64	14.401	16.762	15.318	14.804	16.634	11.65	18.45	18.568	14.085	16.489	18.218	13.574	14.873	17.295	12.867	12.883	21.03	17.951	18.222	22.625	25.113	25.856	18.795	25.645	20.579	15.843	15.547	22.032	21.232	14.134	15.146	17.587
comp140151_c1	0.454	0.157	0.449	4.144	2.645	5.344	6.66	6.367	3.598	0.32	0.2	0.313	0.363	0.123	0.462	0.411	0.155	0.238	0.356	0.116	0.323	0.318	0.15	0.04	0.481	0.347	0.215	4.359	4.361	7.575	43.705	25.406	89.138	4.811	9.517	9.933	1.574	3.218	0.8	6.029	6.782	4.2	1.672	1.91	2.104
comp155181_c0	16.702	7.777	10.513	33.07	8.896	19.439	36.681	8.998	21.59	32.402	10.101	36.492	29.858	12.55	35.125	33.827	15.856	41.418	14.047	8.354	29.17	14.288	7.126	29.291	13.146	7.197	29.732	22.785	40.94	15.618	69.895	85.729	49.431	45.168	46.218	16.149	34.521	33.849	11.949	25.608	29.606	58.825	23.829	38.001	53.702
comp151183_c3	0	0	0	0	0	0.224	0	0	0	0	0	0	0	0	0	0	0	0	0	0	0	0	0	0	0	0	0	0	0	0	0	0	0	0	0	0	0	0	0	0.229	0	0	0.371	0	0
comp147545_c1	0.251	0	0.215	0.159	0.12	0.105	0.365	0.149	0.164	0.242	0.078	0.518	0.181	0.057	0.51	0.068	0.285	0.746	0.318	0.368	0.305	0.379	0.088	0.596	0.134	0.116	0.48	0.844	0.679	0.415	0.604	0.158	0.156	1.788	0.471	0.756	1.204	1.472	0.433	0.678	0.413	3.467	0.778	3.468	3.569
comp147816_c0	0.889	0.204	0.296	1.039	0.414	0.566	0.705	0.912	0.575	0.684	0.087	0.452	0.829	1.106	0.518	0.393	0.579	0.73	1.232	0.242	1.213	0.406	0.248	0.962	0.713	0.586	0.794	1.261	5.519	0.83	0	6.026	6.294	1.082	1.482	0.959	1.921	1.3	2.862	1.796	2.616	0.952	2.954	0.813	2.011
comp152752_c0	58.206	47.866	53.079	58.401	46.406	46.631	68.305	44.645	49.283	54.881	48.96	50.502	51.304	66.756	65.463	49.71	83.153	67.051	59.299	57.026	70.773	81.992	65.48	84.009	80.071	65.009	72.431	36.826	38.58	52.309	38.316	45.904	50.31	44.497	71.498	43.779	48.894	73.363	50.323	42.244	45.247	156.085	44.482	57.021	167.522
comp144202_c1	8.66	11.11	5.755	3.484	4.341	3.948	6.332	2.855	3.68	11.603	4.66	7.873	12.316	6.914	11.584	12.162	7.207	9.007	6.355	7.831	6.195	5.56	8.461	9.697	8.333	8.005	9.094	13.502	14.659	8.467	7.944	4.105	5.458	12.233	12.634	10.763	23.365	19.493	31.887	16.598	10.374	7.484	14.559	10.445	7.056
comp156160_c0	12.623	13.795	10.478	10.074	10.446	9.726	9.504	10.373	9.29	11.716	13.355	14.339	12.826	13.492	12.946	13.574	10.394	13.388	11.65	13.291	11.588	12.937	14.297	14.156	12.656	14.189	13.033	8.856	10.481	11.716	4.435	9.736	8.236	12.021	10.587	11.574	11.364	13.148	11.538	6.182	10.178	7.252	7.624	11.19	10.613
comp153751_c1	3.915	3.268	1.823	2.335	2.298	1.816	1.811	1.734	1.177	4.096	1.866	2.838	4.154	3.039	2.884	4.345	5.03	3.785	5.064	3.698	2.173	4.66	3.36	2.369	5.472	2.47	2.408	2.105	1.75	1.262	0.547	0.71	0.68	0.917	0.282	1.66	1.18	1.005	1.928	1.223	1.366	0.11	1.38	0.637	0.209
comp143914_c0	1.672	4.101	1.32	2.555	4.181	3.093	1.689	6.352	1.546	3.871	1.18	15.597	4.215	1.868	24.434	2.677	1.908	22.609	1.569	7.008	29.51	3.009	4.191	20.07	2.772	2.559	22.409	1.653	13.832	0.406	3.074	5.947	0	27.571	4.094	0.655	27.67	2.366	0.927	1.653	28.745	0	1.566	39.247	0.616
comp78682_c1	0	0.537	0	1.333	0	0	0	0	0	0.372	0	0	0.415	0	0.454	0	0	0.429	0	0	0	0	0.504	0	0	0	0.215	0	0.531	0	0	0	0	0	0	0	0	1.117	0	0	0	0	0	0	0
comp156719_c0	43.253	42.82	28.856	30.014	37.496	29.942	18.608	34.811	27.378	22.981	30.259	20.27	25.764	27.001	26.258	22.229	22.891	21.808	38.224	44.219	28.882	36.8	45.684	26.993	37.29	42.54	28.069	6.447	7.33	5.412	4.898	7.434	7.286	7.893	4.976	8.097	11.029	6.041	3.43	6.431	9.765	2.234	8.934	9.321	2.79
comp148153_c2	22.356	36.682	25.785	31.31	50.613	48.565	37.057	56.722	45.287	29.432	36.846	37.463	30.04	25.87	41.587	32.989	29.226	42.957	25.389	35.381	34.117	29.387	27.647	26.588	21.408	27.702	29.666	13.024	8.531	12.236	14.765	3.158	4.182	15.268	29.209	9.038	15.426	66.297	9.244	11.056	15.032	29.669	13.613	10.716	41.206
comp78517_c0	0	0	0	4.23	0.895	0.658	0	0	0	0.234	0	0.51	0	0	1.123	0.488	0	0	3.485	0	0.672	0.812	0	0.692	0	0.835	0.132	0	0.67	0	0	0	3.09	0	0	0	0	0	0	0	0	0	1.168	1.87	0
comp151412_c2	9.202	6.351	9.562	12.531	12.53	16.031	12.968	17.248	21.453	5.317	10.066	5.948	5.018	7.193	5.648	4.67	6.709	4.873	9.224	6.757	5.977	5.904	5.694	4.729	7.041	5.562	6.496	2.862	2.733	0.697	4.309	3.934	2.452	1.753	1.812	2.868	0.671	1.259	3.923	2.828	2.513	0.586	3.414	1.246	0.477
comp146425_c0	0	0.111	0.377	0	0	0.54	0.438	0.224	0.41	0.147	0.174	0.14	0.32	0.328	0.127	0.154	0.351	0	0	0.087	0	0	0.053	0	0	0.338	0.041	0	0.07	0	0.646	0.329	0	0.129	0	0.148	0	0	0	0	0	0	0	0	0.163
comp132450_c0	2.194	0.157	0.332	1.345	0.588	0	0.474	0.254	0.739	0.113	0	0.123	0.38	0.147	0	0.813	0	0.651	0.857	0.368	0.157	0.768	0.875	0	0.936	0.578	0.099	0.331	0	0.494	0	0	0	0	0.729	0.636	0	0.69	0	0.344	0	2.686	0.84	0	0
comp144972_c1	48.424	28.229	36.855	27.471	21.72	27.362	15.982	19.924	24.162	22.739	36.828	28.06	22.698	34.48	29.071	18.894	33.693	30.879	52.281	31.915	34.056	52.473	30.733	37.939	48.03	27.969	36.162	26.883	24.426	33.019	18.218	14.854	29.854	28.571	28.397	34.151	25.946	26.661	20.902	25.102	29.732	41.353	27.774	33.869	45.1
comp152206_c1	0	0	0	0.171	0	0	0	0	0	0	0	0.058	0	0	0	0	0	0	0	0	0	0	0	0	0	0	0	0	0	0	0	0	0	0	0	0	0	0	0	0	0	0	0	0	0
comp52159_c0	14.353	0	9.418	10.881	0	9.608	0	1.809	2.189	0	20.184	12.2	0.656	23.994	3.131	0	14.16	5.008	26.468	0	2.932	14.782	0	12.543	10.722	2.052	2.598	3.445	0	12.316	0	0	0	0.012	0	3.007	0	3.157	19.415	34.256	8.48	0.269	3.007	0	0
comp150527_c3	59.82	36.894	47.234	54.269	30.87	41.932	64.744	24.318	38.966	33.164	53.004	56.145	35.213	51.552	48.621	34.067	65.267	49.481	47.649	37.123	55.407	58.527	43.085	61.959	59.795	37.937	57.47	100.475	64.156	71.388	116.59	69.007	89.294	85.101	64.24	71.576	82.663	50.519	69.035	109.122	112.089	51.902	84.426	55.152	40.044
comp141796_c0	3.306	3.361	3.124	1.736	2.084	4.58	3.488	2.107	4.064	3.23	5.398	5.981	3.109	3.998	5.951	3.37	3.53	5.452	3.668	3.156	3.796	3.98	3.183	5.683	3.191	2.541	5.594	8.282	8.017	9.967	4.604	3.894	4.097	6.799	6.27	9.186	4.86	6.396	18.428	7.711	4.177	5.238	8.677	3.075	8.532
comp146352_c0	5.877	9.258	6.096	2.494	7.04	3.896	5.506	6.113	6.649	11.3	4.816	8.309	13.413	9.839	16.523	10.845	6.611	17.221	4.641	7.425	6.937	17.932	9.416	12.328	13.298	8.485	8.937	174.032	8.27	3.69	383.102	6.868	2.623	5.822	5.164	2.896	4.745	8.051	4.035	203.72	7.034	1.917	155.249	5.107	14.472
comp147174_c1	12.507	19.202	15.757	18.693	17.993	18.821	19.07	19.431	20.619	10.417	12.27	14.199	9.984	10.396	8.445	9.99	8.69	9.444	10.042	14.859	13.289	11.419	13.492	15.547	11.203	12.527	11.899	21.21	16.696	16.951	34.33	24.406	26.154	31.159	34.584	22.881	23.631	35.402	14.572	18.413	21.539	38.057	21.264	25.361	34.104
comp120151_c0	0	1.009	0	0	0	0	5.615	0.837	0	0.26	0	0.568	0.13	0	0	0	0	0	0	0.581	1.003	0	0	0	0	0	0.306	0	0.496	0	0	0	0	0	4.317	3.007	0	2.112	5.209	0	0	1.612	0.876	1.422	7.846
comp142667_c0	10.835	14.674	12.875	7.421	10.673	8.831	5.603	11.045	11.931	11.213	12.696	9.403	9.259	13.664	13.161	10.82	6.742	12.848	9.368	11.316	10.209	8.19	12.864	9.769	11.123	13.38	11.072	16.06	25.218	30.741	6.232	8.407	6.393	8.987	14.41	28.193	13.644	17.574	36.655	17.123	15.859	6.911	18.76	7.979	14.472
comp132447_c0	2.117	0.852	2.963	5.233	2.618	3.146	11.668	2.646	4.173	2.624	3.506	2.32	3.066	3.301	2.645	2.574	3.318	3.166	4.448	0.832	1.562	1.897	1.503	2.273	3.939	2.052	1.796	0.592	1.584	2.666	1.937	1.671	0.312	0.823	1.67	1.872	1.713	2.802	1.749	1.108	0.7	2.466	0.628	5.69	5.591
comp144007_c1	0	0.463	0.126	0	1.349	0	0	0	0	0.043	0	0.296	0.302	0	0	0.171	0	0	0	0.136	0.131	0	0	0	0.116	0.72	0.19	0	0	0.821	0	0	0.525	0.259	0	0	0.625	0	1.382	0	0	0	0	0	0
comp149542_c0	2.175	4.157	2.631	2.971	2.084	3.751	3.974	3.258	4.871	1.81	1.354	1.341	2.047	1.556	2.502	2.104	1.182	1.738	1.81	2.536	2.112	1.456	3.802	1.327	1.72	3.332	2.011	1.618	2.054	1.951	4.435	3.973	1.885	1.117	2.223	1.512	1.805	3.807	0.747	1.252	0.528	4.237	0.248	2.831	4.464
comp87348_c1	0	1.676	0.251	0	0.307	0	0	0	0	0.338	0.286	0.28	0.631	0.221	0.629	0.351	0	0.587	0	0.281	0.236	0.582	0	0.254	0	0	0.554	0	0.235	0	0	0	0	0.541	0	0	0	0.518	0	0	0	0.806	0.425	0	0
comp155550_c0	16.016	10.027	9.355	14.952	9.498	10.121	14.402	10.074	10.549	27.674	11.845	23.223	28.26	15.499	22.586	30.124	15.342	26.633	17.465	10.6	17.591	17.588	12.334	21.437	17.718	12.083	21.788	12.919	18.089	10.674	17.347	18.932	11.199	14.727	17.586	8.918	14.848	24.6	8.235	14.304	11.659	16.006	14.338	15.81	21.411
comp134327_c0	1.237	0.398	0.476	2.176	5.089	1.869	1.774	1.435	0	0.961	0	1.259	1.097	0.893	1.896	0.659	2.242	1.825	1.117	1.568	1.117	0.477	1.45	0.238	0	2.168	0.596	0	0.218	0.706	0	0.816	0	0.788	1.588	0	0.532	0.751	0	0	1.09	1.502	0	2.669	0.511
comp144422_c1	2.175	1.963	2.496	2.995	1.683	2.764	2.443	3.094	3.311	0.571	2.959	1.719	1.019	1.024	3.043	1.18	0.913	3.039	0.838	0.862	2.094	2.091	0.681	2.289	2.308	2.23	1.572	1.54	0.958	0.388	1.123	0	3.317	0.282	0.576	2.739	0.891	0	0	1.634	0.31	0	3.06	0.379	0.279
comp146263_c0	2.387	0.667	2.738	1.1	1.536	1.421	0.51	3.228	1.656	4.598	2.994	2.345	4.526	5.005	3.003	3.849	6.228	3.484	2.263	0.581	2.731	2.197	0.99	2.003	2.05	0.8	1.912	1.557	1.358	1.819	1.502	1.171	3.331	1.541	1.153	1.346	1.192	2.193	2.04	1.462	3.064	2.283	2.503	1.544	0.965
comp150797_c0	0.068	0	0	0	0	0	0.231	0.344	0.082	0.294	0	0.14	0.389	0	0	0.265	0	0.238	0	0.087	0	0	0	0.079	0.143	0	0.265	0.766	0.209	1.139	0	0.684	0	0.835	0	0.295	0.88	0	0.254	0	0.184	2.015	0	0.23	0.5
comp144233_c1	0.329	0.37	1.158	0	0	0.29	0	0	0.369	4.407	0.269	3.003	4.733	0.336	0.988	5.294	0	0.159	0.173	0.532	1.815	0.088	0.628	3.084	0.187	0.578	1.423	2.662	7.843	3.876	4.225	5.315	1.687	12.574	21.115	5.534	8.309	21.046	3.176	4.319	10.351	5.116	10.411	11.448	8.857
comp126012_c0	0.435	0.935	0.251	0.709	0.294	0.382	0.182	0	0	0.71	0.286	0.23	0.881	0.655	0.414	0.607	0.44	0.579	0.799	1.384	0.236	0.432	0.654	0.254	0.463	0.711	0.455	0	0.348	0	1.067	0	0.525	1.882	1.635	0	0.845	3.34	0.829	0.258	0.585	2.027	0.628	1.436	0.814
comp143179_c0	42.625	40.505	34.692	39.953	40.221	36.681	49.369	38.592	38.583	37.45	42.469	35.16	37.485	51.028	29.764	37.009	55.019	32.021	44.482	40.589	32.503	44.266	43.324	39.505	44.608	43.419	34.912	30.841	27.482	22.319	47.579	38.115	34.22	26.524	16.751	20.096	19.627	16.823	19.131	30.806	27.208	15.445	27.614	19.63	14.716
comp152869_c0	0.918	1.111	1.329	0.599	1.443	0.605	0.571	0.957	0.151	0.753	1.041	0.65	0.898	1.434	1.155	0.684	0.685	0.865	0.924	0.649	0.803	0.521	1.079	0.89	0.187	2.088	0.819	0	0.061	0.194	0	0.868	0.553	0.282	0.294	0	0	0	0.217	0	0.149	0	0.106	0	0
comp148694_c0	43.012	36.589	37.134	41.982	30.603	24.48	32.123	30.82	25.216	39.736	30.129	28.644	39.601	41.189	38.75	41.097	48.277	33.148	46.773	39.495	32.773	39.438	41.308	36.047	46.863	41.305	32.479	19.383	14.294	16.589	17.277	9.683	18.414	17.091	19.163	15.374	18.123	14.447	21.724	23.821	20.265	5.201	20.742	16.961	8.044
comp93080_c1	0	0.852	3.43	0	1.135	0.829	2.261	0	0.944	0.727	0	2.55	2.634	0.77	0	0.616	0	0	1.088	0.968	3.394	0	0	0	0.811	0	0.679	0	0.844	0	0	0	0	0	0	0	0	0	0	1.739	0	0	0	0	0
comp145853_c1	0.261	0.324	0	0	0.227	0.474	0.51	0.299	0	0.303	0	0.165	0.181	0	0.143	0.248	0	0.135	0.125	0.329	0	0	0	0.087	0	0.195	0.165	0	0	0	0	0	0	0	0.882	0	0	0.416	0	0	0.436	0	0.301	0	0
comp153388_c0	3.586	2.472	1.401	3.802	1.63	1	3.828	2.302	0.465	1.931	2.005	1.119	1.883	1.638	0.988	2.13	1.63	1.286	4.246	3.349	1.335	3.477	3.386	1.168	3.244	2.905	0.869	0.896	0.723	0.256	0.435	0.737	0.184	0.223	0.447	0.249	0.59	0.802	0.164	0.315	0.115	1.074	0.716	0.379	1.104
comp119331_c0	17.417	13.156	24.142	22.739	12.971	22.072	41.676	13.063	18.211	23.57	26.259	19.571	18.38	34.955	17.176	22.289	31.174	16.761	17.908	17.095	16.099	14.499	15.641	14.991	17.87	15.513	19.032	12.075	17.158	12.643	11.439	22.511	9.583	9.775	8.728	10.661	14.489	9.604	14.565	11.4	10.247	9.059	13.595	5.365	13.902
comp147308_c0	25.836	14.758	18.396	31.554	17.472	21.44	29.218	18.369	24.778	25.198	24.601	21.792	23.251	21.938	28.983	27.729	21.049	24.808	29.192	20.609	28.218	28.787	17.356	24.156	29.652	17.476	25.859	17.217	14.729	17.101	3.537	6.131	7.612	9.586	13.351	22.079	19.731	18.63	23.181	17.018	10.81	8.62	11.499	12.071	6.579
comp144317_c1	9.975	11.878	15.873	9.952	10.927	13.082	11.619	15.35	16.966	21.336	16.783	20.467	18.397	18.358	18.977	18.517	25.59	24.752	11.419	13.029	16.535	9.487	11.786	17.535	9.848	13.114	16.997	23.881	31.547	27.06	32.379	44.377	45.76	32.394	33.796	21.396	27.774	31.91	25.722	24.108	27.804	25.933	25.262	22.882	26.479
comp149101_c3	2.726	4.055	3.807	1.357	3.393	1.606	1.094	2.705	1.957	4.468	2.95	3.57	4.431	4.571	4.119	5.038	3.611	3.889	1.887	4.172	3.15	3.08	4.615	3.966	3.012	4.291	4.022	2.575	3.247	3.478	4.744	3.736	3.105	3.964	4.705	3.099	3.31	4.386	5.261	3.497	3.144	2.784	2.654	3.604	3.929
comp138963_c0	24.56	22.414	25.722	23.228	28.025	34.404	37.58	36.096	36.681	17.63	35.969	28.743	21.161	30.105	21.152	21.716	23.185	18.832	22.934	20.793	19.711	20.809	20.309	22.971	23.003	18.542	20.059	11.823	11.212	7.778	9.081	9.368	5.784	7.152	4.47	7.277	5.566	5.706	3.512	7.138	8.434	7.301	8.872	5.405	6.242
comp113204_c0	3.905	2.879	24.762	6.321	12.436	38.615	0	2.406	46.97	0.866	24.384	2.427	1.486	18.235	4.78	0.522	22.174	2.301	1.849	4.104	0	2.586	3.395	2.925	2.745	5.322	1.299	0	0	0	0	0	0	0	0	2.85	0	0	9.857	5.934	1.698	0	3.724	0	1.569
comp156909_c0	1.566	1.528	1.562	2.237	1.95	7.344	3.282	2.705	3.202	1.567	1.944	2.632	3.23	1.524	2.247	1.847	2.274	2.111	2.099	1.268	2.286	1.95	1.22	2.83	1.479	1.919	2.16	5.559	2.82	2.975	5.123	4.276	3.941	11.598	3.235	4.584	11.214	4.102	6.733	5.953	13.139	4.591	7.094	12.735	4.998
comp138468_c0	5.693	0	0	4.805	0	1.198	16.335	2.107	0	0.433	0	0	0.328	2.302	0	0	0	0.992	17.321	0	0	4.474	0	0	10.624	1.546	0.745	2.566	0	0	11.116	0	0	0	0	0	2.789	0	0	2.504	0	0	0	0	0
comp135903_c0	0.706	0	0.404	0	0.494	0	1.094	0	0.876	0	0	0	0.501	0	0	0.282	0	0	1.021	0.891	0.384	0.468	0	0	0	0.471	0.083	0	0	0	0	0	0	0	0	0	0	0.812	0	0	0	2.503	0	0	0
comp140531_c0	1.923	1.528	1.185	0.477	4.194	1.106	1.325	3.079	1.218	3.645	0.746	2.032	3.127	1.27	2.725	4.961	0.978	2.389	2.455	2.623	1.544	1.677	2.9	1.661	2.041	2.008	1.663	1.74	9.219	3.072	6.063	15.091	6.152	5.399	4.176	2.195	8.841	9.818	4.319	3.488	5.267	5.763	2.503	10.743	10.973
comp153657_c2	1.798	0.602	1.167	1.1	0.761	1.119	0.328	0.643	1.82	0.693	0.729	1.004	1.002	0.459	0.701	1.548	1.076	0.516	1.81	0.978	1.003	2.347	0.433	1.582	1.934	0.444	1.374	0.713	2.603	0	0	1.303	0	1.423	1.894	0.765	1.597	2.244	1.113	1.089	0.78	5.055	1.99	2.371	5.033
comp150557_c1	5.055	3.546	6.761	1.345	1.309	2.566	0.656	1.495	1.833	5.092	3.74	3.06	5.683	6.799	4.629	5.012	7.361	3.69	4.419	3.253	4.005	5.163	3.271	5.23	4.082	3.234	4.394	11.701	9.488	16.501	3.818	2.184	7.031	5.869	7.893	15.355	10.219	9.96	19.684	14.037	9.96	2.259	12.587	8.007	3.569
comp98214_c2	2.078	1.111	1.796	1.797	1.296	2.606	5.943	1.151	1.683	4.096	2.239	3.463	3.774	2.654	4.023	3.951	2.438	3.325	1.945	1.82	4.284	3.389	2.564	4.801	1.907	1.644	3.211	6.368	5.049	9.491	2.26	2.039	3.048	9.304	9.034	11.058	12.915	11.716	11.351	7.339	5.393	11.208	8.712	8.047	12.926
comp175025_c0	0	4.611	4.247	20.099	9.164	0	8.556	32.897	2.435	2.762	2.733	0	1.201	0	8.516	3.404	3.188	5.23	8.232	2.391	2.286	5.198	6.499	2.242	6.23	8.289	0.894	4.689	6.712	0	0	0	0	14.162	8.646	0	0	0	0	4.262	0	6.679	0	0	18.645
comp143989_c0	4.456	6.703	0.287	2.311	4.448	3.067	1.179	6.517	2.777	2.399	1.597	3.702	2.617	1.728	3.258	2.369	0.342	4.595	5.392	7.202	4.555	9.125	3.484	2.583	7.353	4.256	3.98	6.655	13.736	14.505	0	2.539	9.71	15.632	15.622	15.586	13.864	22.447	12.166	8.714	11.108	20.548	16.054	29.344	31.756
comp146091_c1	2.484	11.564	0.745	0.416	8.95	2.474	0	9.611	0.41	10.261	0.443	15.466	11.565	1.933	8.158	9.956	1.606	11.539	0.443	13.049	10.863	0.45	10.91	16.867	1.462	10.866	13.985	1.383	1.445	0	0	0	0	5.975	10.387	0.673	6.689	3.239	1.255	1.567	6.277	0	0.743	6.191	2.406
comp146787_c0	1.025	0.815	0.503	0.99	1.122	0.987	2.115	1.569	0.643	0.589	0.226	0.995	0.682	0.59	0.892	0.744	0.114	0.905	0.867	0.532	1.92	0.882	0.416	1.304	0.633	0.453	1.481	2.297	2.394	2.86	0	2.21	1.673	3.776	2.988	1.134	4.409	3.401	0.658	2.637	3.718	3.467	1.787	2.872	2.952
comp143590_c1	2.368	1.259	1.607	1.858	1.216	2.027	1.228	0.837	1.149	1.87	3.332	1.621	2.116	3.539	1.777	2.54	1.997	2.508	3.091	2.391	1.998	3.353	2.785	1.304	2.879	2.781	2.689	0.853	4.753	2.401	0.828	4.894	1.148	1.576	1.494	1.014	1.979	1.685	0.8	2.131	2.823	1.892	1.689	5.731	2.941
comp152931_c1	4.292	5.657	6.383	4.572	6.452	5.62	4.983	5.067	7.922	6.373	4.972	8.029	5.908	5.997	8.612	5.884	6.212	9.237	4.39	4.888	8.01	5.392	4.518	7.591	5.053	4.789	7.34	5.229	5.763	3.567	5.249	4.46	3.856	4.329	3.929	3.265	4.039	2.924	4.207	4.109	4.406	3.016	5.015	3.726	3.952
comp141398_c1	1.034	1.463	2.936	1.381	1.817	2.474	0.729	2.137	2.928	1.325	2.412	1.218	1.088	4.162	0.948	1.18	4.614	1.762	0.558	1.316	1.012	1.227	1.37	1.955	1.818	0.8	0.902	1.079	0.783	1.104	0.674	1.145	1.644	0	0.765	2.066	0.706	1.767	0.695	0.65	0.367	0.452	0.663	0.908	1.453
comp38027_c0	515.271	328.282	373.393	744.533	510.837	517.214	686.806	674.134	603.869	354.276	315.878	407.388	338.476	298.58	445.135	333.746	287.797	390.25	543.545	444.289	429.132	495.438	342.521	350.843	505.639	394.745	401.999	581.09	694.126	685.232	702.864	724.327	732.267	741.659	900.207	590.342	790.372	764.065	471.251	645.789	780.931	709.768	566.466	972.548	716.781
comp78682_c3	1.102	0	0	0	0	0	0	0	0	0.208	0	0	0.466	0	0.51	0.436	0	0.484	0	1.384	0	0	0.566	0	0	0	0.736	0	0.601	0	0	0	0	0	0	0	0	0	0	0	0	0	0	0	0
comp25175_c1	0	0	0	1.553	1.63	0	0	2.048	1.327	0.632	0	2.262	3.792	0	0	2.686	0	1.928	0	0	0	1.447	1.167	0	2.291	3.003	0.968	0	1.21	11.963	0	0	0	0	0	0	0	0	0	0	0	0	2.096	0	2.592
comp96126_c0	0	0	0	0	0.534	0	0	0	0	0.069	0	0	0.216	0	0.701	0	0	0	0	0	0	0	0	0	0	0	0	0	0.409	0	0	0	0	0	0	0	0	0	0	0	0	0	0	0	0
comp155266_c0	8.08	5.435	4.92	3.35	3.099	5.317	2.65	5.411	1.998	6.009	4.695	7.206	5.813	5.415	6.796	5.859	9.995	8.563	6.46	8.112	7.251	7.139	6.861	10.611	6.551	7.934	8.01	8.456	10.437	12.448	8.225	7.17	3.204	6.858	9.599	13.64	10.786	9.645	18.555	7.826	10.282	14.81	7.704	13.317	17.773
comp148576_c2	59.675	32.83	47.037	42.288	5.263	7.91	39.95	4.932	7.443	34.021	33.982	29.73	33.002	32.809	33.397	30.757	41.617	31.942	52.801	23.397	33.812	64.519	24.845	48.916	57.148	24.122	36.964	109.192	21.971	46.271	82.695	4.96	19.548	226.169	95.731	82.892	286.78	128.278	113.873	230.112	338.793	68.324	300.061	238.26	98.651
comp149881_c1	10.719	41.792	22.544	0.917	6.265	0.276	0	3.438	0.493	22.903	18.128	21.199	27.785	35.291	27.653	23.726	17.006	21.364	9.907	40.114	24.135	10.678	55.551	23.202	12.567	57.066	28.954	174.502	100.577	182.549	4.618	2.395	1.134	59.765	105.647	232.896	91.956	99.607	178.85	124.248	98.227	31.61	119.365	68.144	54.202
comp133724_c0	0	0	0.072	0	0	0.224	0	0.105	0.082	0.165	0.087	0.058	0.19	0.131	0	0.154	0	0.056	0	0.087	0	0	0.062	0	0	0.506	0.058	0	0	0	0	0.329	0.312	0.329	0	0.286	0	0	0.247	0.153	0.172	0	0.124	0	0.488
comp124081_c0	2.01	1.815	0.619	1.198	2.445	1.606	0.255	2.72	2.039	0.372	1.093	0.806	0.605	0.614	0.59	0.616	0.106	0.682	1.126	1.365	1.161	1.103	1.141	0.366	0.74	0.8	0.48	1.392	0.322	0.521	0	0	1.106	0.953	0.776	0.839	2.801	1.086	0.874	0.373	1.228	2.295	0.442	1.273	0.57
comp146806_c3	7.288	10.804	9.876	11.321	7.187	7.778	7.122	18.011	4.926	15.811	4.2	4.344	20.072	3.26	8.086	17.568	11.022	14.301	5.7	11.152	14.292	5.348	16.145	5.437	15.258	22.069	13.372	0	8.844	0	0	8.539	0	7.61	7.34	5.358	5.995	16.569	3.064	0	0	13.809	0	7.316	13.518
comp145074_c1	2.619	0.852	1.805	3.827	1.416	3.053	3.914	0.927	2.381	3.472	1.085	3.858	3.17	1.778	4.294	3.464	1.826	6.833	2.089	1.229	4.633	2.083	1.202	4.602	2.264	0.942	4.386	10.666	8.54	11.645	16	9.473	10.986	21.714	21.198	12.128	20.345	23.046	7.764	9.794	14.057	29.486	12.038	30.509	30.082
comp136533_c0	0	0	0	0	0	0	0	0	0	0.173	0	0.181	0.233	0	0	0.188	0	0	0	0	0.157	0	0	0	0	0	0.132	3.602	4.3	4.953	1.432	5.184	5.642	3.929	5.776	3.099	0.752	0.345	0	3.115	6.185	11.233	4.449	1.897	4.696
comp75079_c0	17.079	10.036	8.951	10.184	3.313	1.237	13.697	3.139	8.387	22.055	14.683	20.986	22.033	15.942	21.518	19.142	14.144	25.689	21.076	7.928	14.964	26.422	5.897	10.921	22.237	10.049	17.609	5.089	13.623	14.161	5.6	8.933	11.482	5.411	2.635	6.225	11.318	1.3	6.457	14.352	14.849	5.922	9.756	13.995	1.372
comp153305_c0	57.172	54.976	58.394	71.446	70.477	72.19	71.198	83.895	80.122	53.054	44.204	35.275	50.786	52.65	46.518	47.469	91.166	43.648	48.747	54.77	47.441	48.687	59.893	62.555	49.884	52.295	44.321	53.226	33.305	40.7	40.884	44.706	50.367	60.071	45.724	51.803	83.508	56.002	55.868	94.407	80.165	101.24	90.874	68.727	82.157
comp137019_c4	12.42	13.61	11.429	18.485	29.521	21.111	26.094	27.502	21.098	10.858	13.641	13.853	11.004	14.877	14.77	13.274	12.351	16.332	11.313	10.009	12.565	12.117	13.015	16.899	12.736	11.586	13.248	9.109	9.219	10.559	10.232	6.105	10.986	5.587	6.87	11.897	6.168	5.868	8.385	6.421	7.929	3.162	5.988	2.994	2.15
comp154068_c1	3.499	3.333	5.225	2.384	2.965	3.633	4.424	3.483	4.515	6.486	5.493	6.968	6.469	5.21	9.241	7.775	3.448	7.896	4.756	2.991	4.703	5.286	3.696	8.712	3.69	4.007	7.77	18.974	12.883	17.604	2.611	5.513	2.098	9.21	11.587	25.574	12.336	13.168	39.382	15.394	11.67	7.838	20.202	6.665	8.195
comp118299_c0	0.193	0	0	0.257	1.069	1.342	0.948	0.344	1.478	0.294	0	0.165	0.449	0	0	0.154	0	0.175	0	0.252	1.056	0.256	0	0.231	0	0	0.041	0	1.036	0	0	0	0	0	0.965	0	0.498	0	0	0.927	0.516	0	1.123	1.26	0.965
comp145364_c2	0	1.426	0.162	0.183	0	0.632	0.231	0	0.178	0.615	0.182	0.033	0.259	0.139	0.127	0.171	0.375	0	1.252	0	0	0.185	0.08	0	1.836	0.791	0.008	0.652	0.261	0	0	0	0	0.682	0	0	0.289	0.091	0	1.319	0	0.305	0.796	0	1.941
[truncated: 26,453 more rows]

## Sheet: Fig. 5f
Stage	Treatment ID	Group	TAI
Late gastrula	LG_Control	Control	4.89218
Late gastrula	LG_Control	Control	5.02852
[truncated: 25 more rows]

## Sheet: Fig. 5g
Stage	Treatment ID	Group	TAI
[truncated: 18 more rows]
